# Supplementary material for: Synthesis, mol­ecular and crystal structure of 1-(1,2-di­hydro­phthalazin-1-yl­idene)-2-[1-(thio­phen-2-yl)ethyl­idene]hydrazine
Source: Acta Crystallogr E Crystallogr Commun. 2019 Jan 22;75(Pt 2):251–4. doi: 10.1107/S2056989019000732 (PMC6362644; doi:10.1107/S2056989019000732)
Supplement: Supplementary file 1 [file e-75-00251-sup1.cif]

##############################################################################
#                                                                            #
# This CIF contains the data in a paper accepted for publication in          #
# Acta Crystallographica Section E. It conforms to the requirements of       #
# Notes for Authors for Acta Crystallographica Section E, and has been       #
# peer reviewed under the auspices of the IUCr Commission on Journals.       #
#                                                                            #
# Full details of the Crystallographic Information File format               #
# are given in the paper "The Crystallographic Information File (CIF):       #
# a New Standard Archive File for Crystallography" by S. R. Hall, F. H.      #
# Allen and I. D. Brown [Acta Cryst. (1991), A47, 655-685].                  #
#                                                                            #
# The current version of the core CIF dictionary is obtainable from          #
# ftp://ftp.iucr.org/pub/cif_core.dic.                                       #
#                                                                            #
# Software is freely available for graphical display of the structure(s)     #
# in this CIF. For information consult the CIF software page                 #
# http://www.iucr.org/resources/cif/software.                                #
#                                                                            #
# This file may be used for bona fide research purposes within the           #
# scientific community so long as proper attribution is given to the journal # 
# article from which it was obtained.                                        #
#                                                                            #
##############################################################################
data_I
_audit_creation_method
;
Olex2 1.2
(compiled 2018.05.29 svn.r3508 for OlexSys, GUI svn.r5506)
;
_journal_date_recd_electronic     2018-12-13
_journal_date_accepted     2019-01-16
_journal_name_full     'Acta Crystallographica, Section E'
_journal_year     2019
_journal_volume     75
_journal_issue      2
_journal_page_first     251
_journal_page_last     254
_journal_paper_category     GO
_journal_paper_doi     10.1107/S2056989019000732
_journal_coeditor_code     LH5889
_publ_contact_author_name     'Felicite Majoumo-Mbe'
_publ_contact_author_address
;
Department of Chemistry, University of Buea, P.O. Box 63 Buea, Cameroon
;
_publ_contact_author_email     fmajoumo@yahoo.fr
_publ_contact_author_fax     ?
_publ_contact_author_phone     '+237 677970898'
_publ_section_title
;
Synthesis, molecular and crystal structure of
1-(1,2-dihydrophthalazin-1-ylidene)-2-[1-(thiophen-2-yl)ethylidene]hydrazine
;
loop_
    _publ_author_name
    _publ_author_footnote
    _publ_author_address
    'Majoumo-Mbe, Felicite' .
;
Department of Chemistry, University of Buea, PO Box 63 Buea,
Cameroon
;
    'Ngwang Nfor, Emmanuel' .
;
Department of Chemistry, University of Buea, PO Box 63 Buea,
Cameroon
;
    'Kenfack Tsobnang, Patrice' .
;
Department of Chemistry, University of Dschang, PO Box 67, Dschang,
Cameroon
;
    'Nguepmeni Eloundou, Valoise Brenda' .
;
Department of Chemistry, University of Dschang, PO Box 67, Dschang,
Cameroon
;
    'Ngwain Yong, Joseph' .
;
Department of Chemistry, University of Buea, PO Box 63 Buea,
Cameroon
;
    'Iris Efeti, Ikome' .
;
Department of Chemistry, University of Buea, PO Box 63 Buea,
Cameroon
;
_publ_section_synopsis
;
The two independent molecules in the asymmetric unit of the title compound are
connected <i>via</i> two N---H...N hydrogen bonds, forming dimers which
interact by two bifurcated \p--\p stacking interactions to build tetrameric
motifs. These are packed <i>via</i> C---H ...N and C---H...\p interactions,
resulting in a three-dimensional architecture with a tilted herringbone
packing mode.
;
_database_code_depnum_ccdc_archive     'CCDC 1891271'
_chemical_name_systematic
;
1-(1,2-Dihydrophthalazin-1-ylidene)-2-[1-(thiophen-2-yl)ethylidene]hydrazine
;
_chemical_name_common     '2-Acetylthiophene -1-phthalazinylhydrazone'
_chemical_formula_moiety     'C14 H12 N4 S'
_chemical_formula_sum     'C14 H12 N4 S'
_chemical_formula_iupac     'C14 H12 N4 S'
_chemical_formula_weight     268.34
_chemical_melting_point     ?
_space_group_crystal_system     monoclinic
_space_group_name_H-M_alt     'P 21/n'
_space_group_name_Hall     '-P 2yn'
loop_
    _space_group_symop_operation_xyz
    'x, y, z'
    '-x+1/2, y+1/2, -z+1/2'
    '-x, -y, -z'
    'x-1/2, -y-1/2, z-1/2'
_cell_length_a     8.9210(2)
_cell_length_b     11.6792(2)
_cell_length_c     24.7020(4)
_cell_angle_alpha     90
_cell_angle_beta     90.051(2)
_cell_angle_gamma     90
_cell_volume     2573.70(8)
_cell_formula_units_Z     8
_cell_measurement_reflns_used     5823
_cell_measurement_theta_min     2.846
_cell_measurement_theta_max     31.206
_cell_measurement_temperature     130(2)
_exptl_crystal_description     prism
_exptl_crystal_colour     'clear intense yellow'
_exptl_crystal_size_max     0.2
_exptl_crystal_size_mid     0.2
_exptl_crystal_size_min     0.1
_exptl_crystal_density_diffrn     1.385
_exptl_crystal_density_meas     ?
_exptl_crystal_density_method     ?
_exptl_crystal_F_000     1120
_exptl_absorpt_coefficient_mu     0.242
_exptl_absorpt_correction_type     multi-scan
_exptl_absorpt_process_details
;
(CrysAlis PRO; Agilent, 2014)
;
_exptl_absorpt_correction_T_min     0.99467
_exptl_absorpt_correction_T_max     1
_diffrn_ambient_temperature     130.15
_diffrn_source     'Enhance (Mo) X-ray Source'
_diffrn_radiation_type     MoK\a
_diffrn_radiation_wavelength     0.71073
_diffrn_measurement_device_type     'Agilent Xcalibur, Sapphire3, Gemini'
_diffrn_measurement_device     'four-circle diffractometer'
_diffrn_measurement_method     '\w scans'
_diffrn_detector     'CCD plate'
_diffrn_detector_area_resol_mean     16.356
_diffrn_reflns_number     22778
_diffrn_reflns_av_R_equivalents     0.0428
_diffrn_reflns_av_unetI/netI     0.0546
_diffrn_reflns_theta_min     2.400
_diffrn_reflns_theta_max     30.507
_diffrn_reflns_theta_full     25.000
_diffrn_measured_fraction_theta_max     0.999
_diffrn_measured_fraction_theta_full     1.000
_diffrn_reflns_limit_h_min     -12
_diffrn_reflns_limit_h_max     12
_diffrn_reflns_limit_k_min     -16
_diffrn_reflns_limit_k_max     14
_diffrn_reflns_limit_l_min     -34
_diffrn_reflns_limit_l_max     35
loop_
    _refln_index_h
    _refln_index_k
    _refln_index_l
    _refln_F_squared_meas
    _refln_F_squared_sigma
    0 0 -3 0.04 0.03
    0 0 -4 14.29 0.32
    0 0 -4 14.26 0.31
    0 0 4 13.96 0.22
    0 0 -5 0.05 0.06
    0 0 5 0.02 0.03
    0 0 5 -0.07 0.06
    0 0 -6 13.89 0.38
    0 0 6 13.31 0.37
    0 0 6 13.59 0.26
    0 0 -7 0.06 0.08
    0 0 7 0.08 0.05
    0 0 7 0.04 0.08
    0 0 8 51.33 0.83
    0 0 8 50.16 0.58
    0 0 -8 51.01 0.85
    0 0 9 0.01 0.07
    0 0 9 0.06 0.05
    0 0 10 -0.04 0.08
    0 0 10 0.02 0.05
    0 0 -10 0.12 0.09
    0 0 11 0.04 0.1
    0 0 11 0.06 0.06
    0 0 -11 0.02 0.09
    0 0 12 5.18 0.33
    0 0 12 5.4 0.24
    0 0 -12 5.62 0.35
    0 0 13 -0.01 0.11
    0 0 13 0.09 0.08
    0 0 -13 0.04 0.11
    0 0 14 3.37 0.2
    0 0 14 3.11 0.29
    0 0 -14 3.7 0.32
    0 0 -15 0.03 0.11
    0 0 15 0.05 0.06
    0 0 16 138.74 1.33
    0 0 -16 135.56 2.02
    0 0 16 139.12 1.99
    0 0 17 0.67 0.22
    0 0 17 0.48 0.12
    0 0 -17 0.67 0.23
    0 0 18 17.43 0.5
    0 0 18 17.39 0.76
    0 0 -18 18.98 0.81
    0 0 19 -0.18 0.15
    0 0 -19 0.27 0.16
    0 0 20 10.61 0.64
    0 0 -20 9.56 0.61
    0 0 21 0.31 0.22
    0 0 -21 0.12 0.19
    0 0 22 1.22 0.26
    0 0 -22 1.55 0.29
    0 0 -23 -0.06 0.17
    0 0 23 -0.22 0.19
    0 0 24 17.14 0.9
    0 0 -24 17.83 0.94
    0 0 25 0.24 0.22
    0 0 -25 0.03 0.16
    0 0 26 0.77 0.25
    0 0 27 0.05 0.19
    0 0 28 1.19 0.31
    0 0 29 0.28 0.2
    0 0 30 0.57 0.25
    0 0 31 0.17 0.16
    0 0 32 4.18 0.57
    0 0 33 -0.01 0.21
    0 0 34 0.12 0.2
    0 0 35 -0.03 0.2
    0 0 36 0.31 0.23
    0 0 36 0.53 0.26
    0 1 -2 15.76 0.24
    0 -1 -2 15.85 0.28
    0 1 -2 16.12 0.24
    0 1 2 15.57 0.28
    0 -1 -3 44.83 0.48
    0 -1 -3 42.84 0.54
    0 1 3 42.98 0.52
    0 1 -3 41.88 0.47
    0 1 4 89.84 0.84
    0 -1 -4 90.99 0.87
    0 -1 -4 90.52 0.8
    0 1 -4 86.77 0.79
    0 -1 -5 26.07 0.49
    0 1 5 26.26 0.5
    0 1 -5 26.26 0.49
    0 -1 -5 26.41 0.51
    0 1 -6 1.81 0.16
    0 -1 -6 1.86 0.16
    0 -1 -6 1.96 0.17
    0 1 6 2.16 0.17
    0 1 7 31.78 0.64
    0 1 -7 31.69 0.63
    0 -1 -7 31.46 0.64
    0 -1 -7 32.26 0.64
    0 -1 -8 0.73 0.13
    0 1 -8 0.67 0.13
    0 1 8 0.67 0.13
    0 -1 -8 0.51 0.11
    0 -1 -9 4.72 0.29
    0 1 9 4.6 0.29
    0 1 -9 4.47 0.28
    0 -1 -9 4.11 0.27
    0 1 10 5.57 0.32
    0 -1 10 5.55 0.23
    0 -1 -10 5.46 0.32
    0 1 -10 5.69 0.33
    0 -1 -10 5.48 0.33
    0 -1 -11 9.21 0.44
    0 -1 -11 9.04 0.43
    0 1 -11 8.87 0.42
    0 1 11 9.39 0.44
    0 -1 11 8.94 0.3
    0 -1 -12 9.99 0.48
    0 -1 -12 10.44 0.49
    0 -1 12 9.48 0.32
    0 1 -12 9.07 0.45
    0 1 12 10.02 0.47
    0 -1 -13 25.81 0.79
    0 1 -13 26.64 0.79
    0 -1 13 27.01 0.55
    0 1 13 26.93 0.79
    0 -1 -13 27.96 0.81
    0 -1 14 10.1 0.51
    0 -1 14 10.6 0.36
    0 1 -14 10.91 0.53
    0 -1 -14 12.16 0.57
    0 1 14 10.81 0.53
    0 -1 15 0.04 0.11
    0 1 15 0.42 0.18
    0 -1 -15 0.39 0.15
    0 -1 15 0.12 0.07
    0 1 -15 0.27 0.13
    0 -1 -16 12.88 0.62
    0 -1 16 11.95 0.58
    0 1 16 11.79 0.59
    0 -1 16 11.27 0.39
    0 1 -16 12.89 0.62
    0 -1 17 2.61 0.2
    0 -1 -17 2.23 0.28
    0 1 17 2.26 0.3
    0 -1 17 2.74 0.32
    0 1 -17 2.58 0.31
    0 -1 18 9.58 0.56
    0 1 -18 9.32 0.58
    0 -1 18 9.07 0.38
    0 -1 -18 9.59 0.59
    0 1 18 9.59 0.58
    0 -1 -19 25.24 0.96
    0 -1 19 25.2 0.62
    0 -1 19 26.76 0.96
    0 1 19 25.09 0.95
    0 1 -19 24.2 0.94
    0 -1 20 3.69 0.26
    0 1 -20 3.53 0.39
    0 -1 20 4.03 0.41
    0 -1 -20 3.75 0.41
    0 1 20 3.97 0.42
    0 -1 -21 13.42 0.75
    0 1 21 13.74 0.75
    0 1 -21 13.24 0.75
    0 -1 21 13.41 0.73
    0 -1 22 0.52 0.17
    0 1 -22 0.25 0.16
    0 1 22 0.31 0.23
    0 -1 -22 0.18 0.17
    0 -1 23 0.41 0.19
    0 -1 -23 0.31 0.18
    0 1 23 0.17 0.14
    0 1 -23 0.37 0.19
    0 1 -24 0.12 0.16
    0 1 24 0.73 0.28
    0 -1 24 0.42 0.18
    0 -1 -24 0.73 0.25
    0 -1 -25 3.81 0.45
    0 -1 25 3.34 0.44
    0 1 25 3.59 0.46
    0 1 -25 4.58 0.5
    0 -1 26 2.04 0.34
    0 1 26 2.45 0.39
    0 1 27 0.41 0.2
    0 -1 27 0.52 0.24
    0 -1 28 -0.2 0.18
    0 1 28 0 0.16
    0 1 29 0.1 0.19
    0 -1 29 -0.01 0.17
    0 -1 30 1.1 0.29
    0 1 30 1.28 0.36
    0 1 31 0.38 0.32
    0 -1 31 0.53 0.23
    0 -1 32 -0.04 0.19
    0 1 32 0.42 0.26
    0 1 33 0.06 0.23
    0 -1 33 0.36 0.18
    0 -1 34 0.31 0.24
    0 1 34 -0.04 0.21
    0 1 35 1.45 0.37
    0 -1 35 2.11 0.47
    0 -1 36 0.46 0.29
    0 1 36 0.46 0.27
    0 -2 0 0.46 0.07
    0 2 1 84.6 0.8
    0 -2 1 85.71 0.76
    0 -2 -1 83.48 0.79
    0 -2 -1 83.9 0.8
    0 -2 -2 226.41 1.37
    0 -2 -2 224.08 0.88
    0 -2 -2 226.62 1.37
    0 -2 -3 63.08 0.76
    0 -2 -3 63.44 0.78
    0 -2 -3 65.17 0.58
    0 2 -3 62.24 0.57
    0 2 -4 19.29 0.37
    0 -2 -4 18.2 0.45
    0 -2 -4 18.9 0.37
    0 2 -5 0.77 0.1
    0 -2 -5 0.71 0.13
    0 -2 -5 0.84 0.1
    0 2 5 0.65 0.11
    0 2 -6 201.02 1.46
    0 -2 -6 201.82 1.68
    0 -2 -6 205.26 1.48
    0 2 6 204.3 1.63
    0 -2 -7 0.13 0.08
    0 2 7 -0.05 0.1
    0 2 -7 0.12 0.08
    0 -2 -7 0.04 0.1
    0 -2 -8 0 0.07
    0 2 -8 0.06 0.08
    0 -2 -8 0.08 0.11
    0 2 8 0.13 0.1
    0 -2 -9 8.53 0.37
    0 2 -9 7.89 0.36
    0 2 9 7.9 0.39
    0 -2 -9 7.6 0.39
    0 2 -10 5.56 0.32
    0 -2 -10 5.12 0.33
    0 2 10 4.46 0.31
    0 -2 -10 5.18 0.31
    0 -2 -11 6.15 0.39
    0 -2 -11 6.33 0.36
    0 2 -11 6.76 0.37
    0 2 11 6.25 0.38
    0 2 12 16.04 0.61
    0 -2 -12 17.07 0.64
    0 2 -12 16.25 0.6
    0 -2 -12 16.15 0.6
    0 -2 -13 24.91 0.77
    0 2 -13 24.74 0.76
    0 2 13 25.88 0.81
    0 -2 -13 23.97 0.79
    0 2 14 50.87 1.17
    0 -2 -14 51.57 1.14
    0 -2 -14 52.27 1.2
    0 -2 14 50.05 0.85
    0 2 -14 51.47 1.15
    0 -2 -15 4.08 0.37
    0 -2 -15 3.98 0.35
    0 2 15 4.07 0.36
    0 2 -15 3.27 0.3
    0 -2 15 3.62 0.24
    0 -2 -16 4.84 0.38
    0 -2 -16 4.33 0.38
    0 2 -16 5.18 0.41
    0 -2 16 4.67 0.27
    0 2 16 5.16 0.42
    0 -2 -17 0.15 0.12
    0 2 -17 0.17 0.15
    0 2 17 0.31 0.16
    0 -2 -17 -0.02 0.12
    0 -2 17 0.14 0.08
    0 -2 -18 3.95 0.39
    0 2 18 3.87 0.38
    0 2 -18 3.01 0.35
    0 -2 18 4.02 0.37
    0 -2 -18 3.17 0.35
    0 -2 18 4.02 0.27
    0 -2 19 2.74 0.33
    0 -2 19 2.65 0.22
    0 2 19 2.68 0.34
    0 -2 -19 2.64 0.33
    0 2 -19 2.96 0.36
    0 2 20 2.27 0.35
    0 -2 20 2.31 0.21
    0 2 -20 2.21 0.32
    0 -2 -20 1.9 0.29
    0 -2 20 1.86 0.28
    0 2 -21 3.01 0.38
    0 -2 21 2.98 0.36
    0 2 21 2.93 0.38
    0 -2 -21 2.23 0.32
    0 -2 -22 4.77 0.48
    0 -2 22 4.35 0.44
    0 2 22 4.63 0.48
    0 2 -22 4.19 0.44
    0 -2 -23 1.22 0.28
    0 2 -23 0.89 0.25
    0 -2 23 0.86 0.23
    0 2 23 0.67 0.23
    0 2 -24 0.57 0.21
    0 -2 -24 0.59 0.2
    0 -2 24 0.63 0.24
    0 2 24 0.75 0.22
    0 -2 25 0.2 0.2
    0 2 25 -0.02 0.17
    0 -2 26 0.27 0.2
    0 2 26 0.12 0.17
    0 2 27 -0.05 0.16
    0 -2 27 0 0.14
    0 2 28 1.53 0.36
    0 -2 28 1.83 0.37
    0 2 29 11.38 0.87
    0 -2 29 12.26 0.86
    0 -2 30 4.93 0.58
    0 2 30 3.94 0.54
    0 2 31 1.12 0.29
    0 -2 31 0.85 0.3
    0 2 32 1.65 0.42
    0 -2 32 1.95 0.39
    0 -2 33 -0.02 0.2
    0 2 33 0.06 0.2
    0 -2 34 1.33 0.39
    0 2 34 2.04 0.44
    0 2 35 0.15 0.19
    0 -2 35 0.42 0.25
    0 2 36 1.46 0.4
    0 -2 36 1.23 0.34
    0 -3 0 0.04 0.07
    0 -3 -1 -0.02 0.09
    0 3 1 0.17 0.08
    0 -3 -1 0.07 0.07
    0 -3 1 -0.09 0.07
    0 3 -2 78.15 0.51
    0 -3 -2 80.8 0.51
    0 3 2 79.22 0.97
    0 -3 -2 81.42 0.98
    0 -3 -2 79.55 0.97
    0 -3 -3 0.88 0.08
    0 3 -3 0.96 0.08
    0 -3 -3 0.8 0.14
    0 -3 -3 0.83 0.14
    0 3 -4 14.14 0.32
    0 -3 -4 15.47 0.46
    0 -3 -4 15.4 0.33
    0 -3 -4 14.76 0.46
    0 -3 -5 57.24 0.92
    0 -3 -5 56.17 0.7
    0 3 -5 55.32 0.7
    0 -3 -6 98.61 1.02
    0 -3 -6 97.52 1.26
    0 3 -6 98.25 1.02
    0 -3 -7 33.11 0.64
    0 -3 -7 33.25 0.77
    0 3 -7 31.91 0.63
    0 3 -8 1.96 0.18
    0 -3 -8 1.81 0.17
    0 -3 -8 1.96 0.22
    0 3 8 1.97 0.2
    0 -3 -9 18.32 0.63
    0 -3 -9 18.39 0.54
    0 3 9 17.27 0.59
    0 3 -9 17.76 0.54
    0 3 10 2.48 0.25
    0 3 -10 1.8 0.2
    0 -3 -10 1.58 0.19
    0 -3 -10 2.05 0.2
    0 -3 -11 0.24 0.11
    0 3 -11 0.47 0.12
    0 3 11 0.19 0.11
    0 -3 -11 0.33 0.12
    0 3 12 22.55 0.75
    0 -3 -12 22.84 0.78
    0 -3 -12 22.58 0.7
    0 3 -12 22.11 0.7
    0 3 -13 7.74 0.44
    0 -3 -13 7.61 0.43
    0 3 13 9.04 0.5
    0 -3 -13 8.45 0.49
    0 3 14 0.75 0.18
    0 3 -14 0.69 0.16
    0 -3 -14 0.63 0.16
    0 -3 -14 0.69 0.19
    0 3 15 0.82 0.2
    0 -3 -15 0.98 0.18
    0 -3 -15 1.01 0.21
    0 3 -15 1.32 0.22
    0 -3 -16 1.31 0.21
    0 3 16 1.64 0.28
    0 3 -16 0.77 0.19
    0 -3 -16 2.01 0.3
    0 3 -17 8.71 0.55
    0 -3 -17 9.16 0.58
    0 -3 -17 10.14 0.58
    0 3 17 9.71 0.59
    0 -3 -18 -0.18 0.13
    0 3 18 -0.01 0.15
    0 -3 18 0.04 0.09
    0 -3 -18 0.25 0.16
    0 3 -18 -0.05 0.13
    0 -3 -19 1.42 0.27
    0 3 19 1.17 0.26
    0 3 -19 1.29 0.24
    0 -3 -19 1.14 0.24
    0 -3 19 0.81 0.16
    0 -3 -20 5.06 0.45
    0 -3 20 4.49 0.31
    0 3 -20 5.14 0.47
    0 3 20 5.68 0.52
    0 -3 -20 5.07 0.49
    0 -3 21 21.87 0.92
    0 -3 -21 20.85 0.94
    0 3 -21 22.89 0.99
    0 3 21 21.43 0.97
    0 -3 -21 20.55 0.97
    0 -3 22 14.99 0.79
    0 -3 -22 15.51 0.83
    0 3 -22 14.6 0.81
    0 3 22 14.46 0.83
    0 3 -23 0.26 0.19
    0 -3 -23 -0.03 0.16
    0 3 23 0.16 0.16
    0 -3 23 0 0.17
    0 3 24 3.16 0.43
    0 -3 24 2.75 0.39
    0 3 25 11.08 0.77
    0 -3 25 10.62 0.72
    0 3 26 0.65 0.25
    0 -3 26 0.78 0.25
    0 3 27 3.9 0.5
    0 -3 27 3.48 0.46
    0 3 28 0.02 0.19
    0 -3 28 0.46 0.25
    0 -3 29 0.18 0.18
    0 3 29 0.35 0.26
    0 -3 30 1.31 0.33
    0 3 30 0.63 0.26
    0 -3 31 -0.07 0.17
    0 3 31 0.04 0.18
    0 3 32 1.72 0.41
    0 -3 32 1.36 0.36
    0 3 33 3.32 0.53
    0 -3 33 3.08 0.51
    0 3 34 -0.04 0.19
    0 3 34 0.28 0.21
    0 -3 34 0.34 0.25
    0 -3 35 0.57 0.29
    0 3 35 0.83 0.35
    0 -3 36 1.76 0.43
    0 -4 0 3.85 0.25
    0 -4 0 3.17 0.23
    0 -4 0 3.48 0.13
    0 -4 1 1.21 0.15
    0 -4 -1 0.93 0.13
    0 -4 -1 0.99 0.13
    0 4 1 0.82 0.12
    0 -4 2 119.7 1.29
    0 4 2 117.53 1.35
    0 -4 -2 117.99 1.35
    0 -4 -2 119.36 1.35
    0 4 3 0.51 0.12
    0 -4 -3 0.28 0.1
    0 -4 -3 0.53 0.12
    0 -4 -4 0.83 0.16
    0 -4 -4 0.88 0.09
    0 4 -4 0.82 0.08
    0 -4 -4 1.03 0.16
    0 4 -5 0.11 0.06
    0 -4 -5 0.05 0.1
    0 -4 -5 -0.01 0.04
    0 -4 -5 0.12 0.1
    0 4 -6 32.59 0.58
    0 -4 -6 32.04 0.58
    0 -4 -6 31.72 0.79
    0 4 -7 10.86 0.37
    0 -4 -7 10.65 0.37
    0 -4 -7 11.34 0.49
    0 -4 -8 20.34 0.54
    0 -4 -8 21.02 0.69
    0 4 -8 20.23 0.54
    0 4 -9 8.56 0.37
    0 -4 -9 8.7 0.48
    0 -4 -9 8.9 0.38
    0 -4 -10 0.47 0.12
    0 -4 -10 0.3 0.16
    0 4 -10 0.24 0.09
    0 -4 -11 3.59 0.27
    0 -4 -11 4.44 0.36
    0 4 -11 3.78 0.28
    0 -4 -12 16.63 0.7
    0 -4 -12 16.42 0.6
    0 4 12 17.1 0.68
    0 4 -12 16.13 0.59
    0 -4 -13 2.54 0.29
    0 -4 -13 2.18 0.24
    0 4 -13 2.17 0.24
    0 4 13 1.75 0.26
    0 -4 -14 3.57 0.32
    0 4 -14 4.26 0.34
    0 -4 -14 4.33 0.41
    0 4 14 3.79 0.35
    0 -4 -15 4.09 0.35
    0 4 15 4.3 0.39
    0 4 -15 3.96 0.34
    0 -4 -15 4.16 0.42
    0 -4 -16 2.97 0.37
    0 -4 -16 2.66 0.31
    0 4 -16 3.27 0.32
    0 4 16 2.61 0.33
    0 -4 -17 1.18 0.26
    0 4 -17 1.34 0.24
    0 4 17 1.43 0.27
    0 -4 -17 1.19 0.21
    0 -4 -18 24.6 0.92
    0 4 18 25.67 1.01
    0 -4 -18 27.22 1.05
    0 4 -18 25.2 0.94
    0 4 19 0.11 0.2
    0 -4 -19 0.14 0.14
    0 4 -19 0.04 0.16
    0 -4 -19 -0.07 0.16
    0 4 20 1.61 0.29
    0 -4 -20 2.18 0.33
    0 -4 20 1.94 0.23
    0 4 -20 1.95 0.31
    0 -4 -20 2.2 0.31
    0 4 -21 2.15 0.33
    0 -4 -21 2.14 0.32
    0 -4 -21 1.28 0.28
    0 4 21 2.05 0.32
    0 4 22 23.87 1.07
    0 -4 -22 24.48 1.1
    0 -4 -23 1.26 0.29
    0 4 23 1.12 0.29
    0 -4 -24 0.21 0.16
    0 4 24 0.18 0.17
    0 -4 24 0.58 0.22
    0 -4 25 1.12 0.26
    0 4 25 0.94 0.27
    0 4 26 4.33 0.53
    0 -4 26 3.82 0.47
    0 -4 27 -0.12 0.18
    0 4 27 0.19 0.22
    0 4 28 0.29 0.2
    0 -4 28 0.13 0.17
    0 -4 29 1.04 0.31
    0 4 29 0.74 0.29
    0 -4 30 2.58 0.44
    0 4 30 2.56 0.46
    0 4 31 -0.03 0.26
    0 -4 31 -0.23 0.18
    0 4 32 0.14 0.23
    0 -4 32 0.09 0.18
    0 4 33 0.7 0.31
    0 -4 33 0.42 0.27
    0 -4 34 0.3 0.27
    0 -4 35 0.66 0.26
    0 -4 36 1.33 0.41
    0 -5 0 0.03 0.1
    0 -5 0 0.01 0.09
    0 -5 0 0.06 0.03
    0 -5 -1 15.73 0.54
    0 -5 1 15.29 0.53
    0 -5 -1 14.96 0.53
    0 -5 -1 14.46 0.22
    0 -5 1 14.78 0.33
    0 -5 2 10.04 0.43
    0 5 2 10.14 0.45
    0 -5 -2 10.54 0.46
    0 -5 -2 10.07 0.45
    0 -5 -3 -0.04 0.11
    0 -5 -3 0.05 0.11
    0 5 3 0.01 0.09
    0 -5 3 0.09 0.09
    0 5 4 11.6 0.5
    0 -5 4 11.83 0.46
    0 -5 -4 12.07 0.51
    0 -5 -4 12.57 0.52
    0 -5 -5 5.14 0.35
    0 -5 -5 5.61 0.36
    0 5 5 4.78 0.34
    0 -5 -6 24.13 0.75
    0 -5 -6 25.83 0.76
    0 -5 -6 23.95 0.5
    0 -5 -7 74.79 1.34
    0 5 -7 73.65 0.95
    0 -5 -7 74.14 0.95
    0 -5 -8 5.24 0.28
    0 -5 -8 5.11 0.38
    0 5 -8 5.28 0.28
    0 5 -9 20.48 0.57
    0 -5 -9 20.66 0.58
    0 -5 -9 21.76 0.78
    0 -5 -10 21.4 0.62
    0 5 -10 19.33 0.59
    0 -5 -10 21.15 0.79
    0 5 -11 9.71 0.44
    0 -5 -11 10.51 0.46
    0 -5 -11 10.17 0.57
    0 -5 -12 27.25 0.77
    0 -5 -12 26.74 0.94
    0 5 -12 26.95 0.77
    0 -5 -13 15.42 0.73
    0 -5 -13 15.07 0.6
    0 5 -13 14.45 0.59
    0 5 -14 3.38 0.31
    0 -5 -14 3.6 0.38
    0 -5 -14 3.68 0.32
    0 -5 -15 3.31 0.39
    0 -5 -15 2.59 0.29
    0 5 -15 2.77 0.29
    0 -5 -16 2.15 0.34
    0 5 -16 1.86 0.25
    0 -5 -16 2.31 0.28
    0 5 -17 8.51 0.53
    0 -5 -17 8.06 0.59
    0 -5 -17 7.59 0.5
    0 5 -18 8.11 0.54
    0 -5 -18 9.23 0.65
    0 -5 -18 8.58 0.55
    0 -5 -19 0.82 0.26
    0 5 -19 0.83 0.2
    0 -5 -19 0.82 0.22
    0 -5 -20 2.56 0.37
    0 5 21 0.29 0.21
    0 -5 -21 0.21 0.17
    0 -5 -22 16.22 0.93
    0 5 22 17.37 0.94
    0 -5 -23 25.76 1.19
    0 5 23 25.41 1.16
    0 5 24 0.27 0.22
    0 -5 -24 0.21 0.24
    0 -5 25 24.34 1.11
    0 -5 -25 22.75 1.17
    0 -5 26 0.54 0.23
    0 -5 -26 0.08 0.21
    0 -5 27 3.71 0.47
    0 -5 28 4.9 0.54
    0 -5 29 2 0.4
    0 -5 30 2.67 0.45
    0 -5 31 1.88 0.39
    0 -5 32 -0.03 0.21
    0 -5 33 1 0.32
    0 -5 34 0.07 0.22
    0 -5 35 0.48 0.27
    0 -6 0 1.77 0.11
    0 -6 0 1.36 0.2
    0 -6 0 1.99 0.25
    0 -6 1 6.64 0.39
    0 -6 1 6.62 0.23
    0 -6 -1 6.52 0.39
    0 -6 1 6.87 0.39
    0 -6 -1 6.59 0.39
    0 -6 -1 6.36 0.16
    0 -6 2 2.11 0.15
    0 -6 -2 2.61 0.26
    0 -6 -2 2.66 0.25
    0 -6 2 2.25 0.24
    0 -6 -3 53.62 1.14
    0 -6 -3 56.89 1.16
    0 6 3 56.56 1.16
    0 -6 3 56.73 1.11
    0 6 4 8.61 0.46
    0 -6 -4 8.18 0.47
    0 -6 4 9.41 0.46
    0 -6 -4 8.5 0.47
    0 -6 5 19.95 0.67
    0 -6 -5 19.94 0.72
    0 -6 -5 19.58 0.72
    0 6 5 20.06 0.71
    0 6 6 14.15 0.61
    0 -6 -6 15.94 0.66
    0 -6 -6 15.67 0.65
    0 -6 -7 2.25 0.29
    0 6 7 2.48 0.28
    0 6 8 12.72 0.23
    0 -6 -8 14.97 0.68
    0 -6 -9 1.81 0.28
    0 -6 -10 1.67 0.29
    0 -6 -11 0.15 0.18
    0 -6 -12 2.88 0.36
    0 -6 -13 0.33 0.22
    0 -6 -14 4.13 0.43
    0 -6 -15 1.77 0.3
    0 -6 -16 12.61 0.76
    0 -6 -17 0.68 0.28
    0 -6 -18 0.25 0.19
    0 -6 -19 8.57 0.66
    0 -6 -20 1.8 0.35
    0 -6 -21 4.36 0.52
    0 -6 -22 7.04 0.63
    0 -6 -23 4.41 0.54
    0 -6 -24 1.9 0.39
    0 -6 -25 1.96 0.39
    0 -6 -26 0.23 0.2
    0 -6 27 1.27 0.32
    0 -6 -27 1.07 0.31
    0 -6 28 0.21 0.17
    0 -6 29 2.05 0.4
    0 -6 30 2.71 0.45
    0 -6 31 0.25 0.26
    0 -6 32 5.08 0.62
    0 -6 33 0.23 0.25
    0 -7 0 0.2 0.13
    0 -7 0 0.19 0.12
    0 -7 0 0.02 0.03
    0 -7 1 7.72 0.26
    0 -7 -1 8.38 0.48
    0 -7 -1 7.67 0.46
    0 -7 1 8.53 0.48
    0 -7 1 8.1 0.46
    0 -7 -2 3.37 0.31
    0 -7 2 3.15 0.3
    0 -7 2 3.06 0.19
    0 -7 -2 3.7 0.33
    0 -7 2 3.27 0.3
    0 -7 -3 3.64 0.33
    0 -7 3 3.32 0.3
    0 -7 -3 3.42 0.34
    0 -7 3 3.41 0.21
    0 -7 4 0.08 0.1
    0 7 4 0.39 0.12
    0 -7 -4 0.22 0.15
    0 -7 -4 0.01 0.14
    0 -7 -5 1.71 0.26
    0 -7 5 1.8 0.23
    0 -7 -5 1.64 0.25
    0 7 5 1.41 0.23
    0 -7 6 2.62 0.28
    0 -7 -6 2.91 0.33
    0 -7 -6 2.72 0.31
    0 7 6 2.81 0.32
    0 7 7 5.27 0.42
    0 -7 -7 5.74 0.44
    0 -7 7 5.64 0.39
    0 -7 -7 5.19 0.42
    0 -7 -8 2.45 0.32
    0 7 8 2.45 0.3
    0 7 9 19.25 0.81
    0 -7 -9 19.71 0.84
    0 -7 -10 0.52 0.2
    0 7 10 0.17 0.04
    0 -7 -11 9.74 0.62
    0 -7 -12 0.22 0.2
    0 -7 -13 3.39 0.42
    0 -7 -14 0.2 0.16
    0 -7 -15 3.02 0.4
    0 -7 -16 0.38 0.2
    0 -7 -17 0.84 0.21
    0 -7 -18 0.01 0.17
    0 -7 -19 10.07 0.74
    0 -7 -20 0.58 0.26
    0 -7 -21 7.08 0.64
    0 -7 -22 1.24 0.31
    0 -7 -23 3.19 0.46
    0 -7 -24 1.48 0.34
    0 -7 -25 0.12 0.2
    0 -7 -26 2.85 0.49
    0 -7 -27 10.69 0.89
    0 -7 -28 2.56 0.48
    0 -7 28 2.55 0.41
    0 -7 29 1.03 0.28
    0 -7 -29 0.83 0.34
    0 -7 30 0.14 0.17
    0 -7 31 -0.24 0.25
    0 -8 0 25.36 0.88
    0 -8 0 25.54 0.88
    0 -8 0 23.51 0.4
    0 -8 -1 0.45 0.17
    0 -8 1 0.4 0.08
    0 -8 1 0.7 0.23
    0 -8 -1 0.35 0.17
    0 -8 1 0.59 0.17
    0 -8 -2 2.07 0.29
    0 -8 -2 2.73 0.31
    0 -8 2 2.53 0.31
    0 -8 2 2.45 0.29
    0 -8 2 2.4 0.17
    0 -8 -3 2.39 0.31
    0 -8 -3 1.87 0.29
    0 -8 3 1.5 0.15
    0 -8 3 1.75 0.24
    0 -8 3 1.99 0.28
    0 -8 4 2.38 0.2
    0 -8 4 2.38 0.29
    0 -8 -4 2.2 0.29
    0 -8 -4 2.53 0.32
    0 -8 4 2.54 0.27
    0 -8 5 3.79 0.36
    0 8 5 3.7 0.36
    0 -8 5 4.1 0.27
    0 -8 -5 4.29 0.41
    0 -8 -5 4.2 0.39
    0 -8 -6 4.34 0.42
    0 -8 6 3.88 0.36
    0 8 6 3.34 0.35
    0 -8 -6 3.52 0.39
    0 -8 7 6.15 0.44
    0 -8 -7 6.99 0.52
    0 -8 -7 5.82 0.47
    0 8 7 5.63 0.45
    0 -8 8 24.92 0.89
    0 8 8 23.6 0.94
    0 -8 -8 26.47 1
    0 -8 9 0.21 0.14
    0 -8 -9 0.53 0.23
    0 8 9 0.41 0.2
    0 -8 -10 2.49 0.35
    0 8 10 2.52 0.35
    0 8 11 11.6 0.69
    0 -8 -11 11.4 0.71
    0 -8 -12 0.27 0.24
    0 -8 -13 0.07 0.17
    0 -8 -14 7.31 0.61
    0 -8 -15 6.02 0.58
    0 -8 -16 19.56 1
    0 -8 -17 6.45 0.6
    0 -8 -18 -0.23 0.24
    0 -8 -19 1.43 0.35
    0 -8 -20 0.3 0.22
    0 -8 -21 1.05 0.32
    0 -8 -22 0.41 0.25
    0 -8 -23 0.35 0.24
    0 -8 -24 7.12 0.71
    0 -8 -25 4.14 0.57
    0 -8 -26 1.17 0.37
    0 -8 -27 1.22 0.33
    0 -8 -28 -0.05 0.25
    0 -8 -29 0.57 0.26
    0 -8 -30 0.39 0.26
    0 -8 31 -0.3 0.27
    0 -9 0 -0.06 0.17
    0 -9 0 -0.12 0.15
    0 -9 1 0.05 0.19
    0 -9 -1 0.13 0.16
    0 -9 -1 0.24 0.15
    0 -9 1 0.22 0.16
    0 -9 2 0.04 0.13
    0 -9 2 0.23 0.15
    0 -9 -2 0.14 0.14
    0 -9 2 0.06 0.06
    0 -9 -2 0.17 0.16
    0 -9 3 0.57 0.18
    0 -9 3 0.75 0.12
    0 -9 -3 0.82 0.21
    0 -9 -3 0.66 0.2
    0 -9 3 0.48 0.19
    0 -9 4 16.53 0.74
    0 -9 -4 15.94 0.79
    0 -9 4 16.33 0.52
    0 -9 -4 17.69 0.83
    0 -9 4 17.05 0.77
    0 -9 5 29.56 0.74
    0 -9 -5 29.73 1.08
    0 -9 5 29.41 1.01
    0 -9 5 28.86 0.97
    0 -9 -5 29.25 1.08
    0 -9 6 0.2 0.1
    0 -9 6 0.23 0.17
    0 -9 -6 0.15 0.17
    0 9 6 0.19 0.18
    0 -9 -6 0.18 0.2
    0 -9 6 -0.17 0.16
    0 -9 -7 12.94 0.73
    0 -9 7 12.93 0.67
    0 -9 -7 14.4 0.78
    0 -9 7 12.31 0.53
    0 9 7 12.83 0.72
    0 -9 -8 3.6 0.42
    0 9 8 3.66 0.41
    0 -9 8 3.69 0.37
    0 -9 8 3.66 0.31
    0 9 9 1.03 0.24
    0 -9 -9 1.22 0.29
    0 -9 9 1.05 0.21
    0 -9 10 14.24 0.73
    0 9 10 12.93 0.76
    0 -9 -10 14.46 0.82
    0 9 11 0.4 0.19
    0 -9 -11 0.57 0.22
    0 -9 11 0.26 0.14
    0 -9 -12 2.23 0.36
    0 9 12 2.5 0.37
    0 9 13 1.69 0.34
    0 -9 -13 1.22 0.29
    0 -9 -14 6.21 0.58
    0 9 14 7.48 0.61
    0 -9 -15 2.67 0.4
    0 -9 -16 0.06 0.19
    0 -9 -17 0.33 0.22
    0 -9 -18 3.86 0.49
    0 -9 -19 0.35 0.25
    0 -9 -20 5.84 0.63
    0 -9 -21 2.46 0.43
    0 -9 -22 -0.13 0.2
    0 -9 -23 0.16 0.26
    0 -9 -24 0.36 0.28
    0 -9 -25 -0.06 0.18
    0 -9 -26 0.11 0.24
    0 -9 -27 1.79 0.44
    0 -9 -28 0.44 0.27
    0 -9 28 0.86 0.3
    0 -9 -29 0.35 0.29
    0 -9 29 0.17 0.17
    0 -9 30 0.44 0.27
    0 -10 0 61.01 1.55
    0 -10 0 60.73 1.56
    0 -10 1 5.09 0.46
    0 -10 1 5.34 0.47
    0 -10 -1 5.35 0.49
    0 -10 -1 5.44 0.51
    0 -10 -2 0.39 0.19
    0 -10 2 0.54 0.2
    0 -10 2 0.74 0.2
    0 -10 -2 0.94 0.25
    0 -10 -3 5.69 0.5
    0 -10 3 5.51 0.49
    0 -10 -3 5.18 0.48
    0 -10 3 5.41 0.46
    0 -10 -4 0.26 0.19
    0 -10 4 0.48 0.17
    0 -10 4 0.47 0.22
    0 -10 -4 0.61 0.23
    0 -10 5 12.23 0.71
    0 -10 -5 11.41 0.72
    0 -10 5 10.81 0.64
    0 -10 -5 12.67 0.76
    0 -10 6 17.97 0.85
    0 -10 6 18.62 0.82
    0 -10 -6 18.74 0.92
    0 -10 -6 18.71 0.92
    0 -10 7 0.85 0.15
    0 10 7 1.44 0.3
    0 -10 7 1.48 0.25
    0 -10 -7 1.29 0.3
    0 -10 7 1.04 0.25
    0 -10 8 -0.16 0.13
    0 -10 8 0.17 0.15
    0 -10 8 0.11 0.09
    0 10 8 0.09 0.17
    0 -10 -8 0.02 0.17
    0 10 9 0.17 0.16
    0 -10 -9 0.71 0.26
    0 -10 9 0.51 0.19
    0 -10 9 0.32 0.12
    0 -10 -10 15.57 0.89
    0 -10 10 14.58 0.78
    0 -10 10 14.9 0.68
    0 10 10 15.07 0.86
    0 -10 -11 0.3 0.25
    0 10 11 -0.01 0.15
    0 -10 11 0.05 0.11
    0 -10 11 0.06 0.15
    0 10 12 0.13 0.19
    0 -10 12 -0.11 0.18
    0 -10 -12 0.26 0.2
    0 -10 12 0.29 0.16
    0 -10 13 3.12 0.36
    0 10 13 3.34 0.44
    0 -10 13 2.94 0.38
    0 -10 -13 3.23 0.47
    0 -10 14 12.72 0.77
    0 -10 -14 12.78 0.86
    0 10 14 13.35 0.85
    0 10 15 4.96 0.54
    0 -10 -15 6.39 0.64
    0 10 16 2.59 0.41
    0 -10 -16 2.88 0.46
    0 -10 -17 5.04 0.59
    0 10 17 5.41 0.57
    0 -10 -18 1.75 0.36
    0 10 18 1.7 0.36
    0 -10 -19 2.54 0.45
    0 10 19 2.98 0.47
    0 -10 -20 1.61 0.35
    0 -10 -21 4.23 0.59
    0 -10 -22 1.83 0.44
    0 -10 22 0.54 0.21
    0 -10 23 -0.03 0.24
    0 -10 -23 0.57 0.26
    0 -10 24 -0.12 0.24
    0 -10 -24 0.03 0.2
    0 -10 25 -0.21 0.15
    0 -10 -25 0.34 0.29
    0 -10 -26 2.08 0.48
    0 -10 26 1.32 0.36
    0 -10 27 0.11 0.16
    0 -10 -27 0.78 0.29
    0 -10 -28 0.29 0.25
    0 -10 28 0.23 0.21
    0 -10 29 -0.07 0.17
    0 -11 0 -0.03 0.16
    0 -11 0 -0.28 0.2
    0 -11 1 1.4 0.28
    0 -11 1 1.7 0.31
    0 -11 -1 1.27 0.31
    0 -11 -1 1.24 0.29
    0 -11 2 -0.22 0.19
    0 -11 -2 -0.12 0.19
    0 -11 2 0.05 0.14
    0 -11 -2 0.07 0.15
    0 -11 3 0.57 0.2
    0 -11 -3 1.48 0.31
    0 -11 -3 0.94 0.28
    0 -11 3 0.75 0.2
    0 -11 4 3.53 0.42
    0 -11 4 3 0.38
    0 -11 -4 3.44 0.43
    0 -11 -4 2.9 0.42
    0 -11 5 0.04 0.12
    0 -11 -5 0.24 0.21
    0 -11 5 0.09 0.17
    0 -11 -5 0.02 0.14
    0 -11 -6 5.63 0.55
    0 -11 6 5.34 0.5
    0 -11 6 5.1 0.47
    0 -11 -6 4.62 0.49
    0 -11 7 1.61 0.31
    0 -11 7 1.38 0.28
    0 -11 -7 1 0.29
    0 -11 8 0.12 0.14
    0 -11 8 0.32 0.23
    0 -11 -8 0.27 0.24
    0 -11 9 1.47 0.29
    0 11 9 2.04 0.34
    0 -11 -9 1.63 0.35
    0 -11 9 1.71 0.3
    0 -11 10 1.82 0.33
    0 -11 10 1.32 0.26
    0 -11 -10 2.31 0.4
    0 11 10 1.15 0.28
    0 -11 11 1.42 0.3
    0 -11 -11 1.62 0.37
    0 11 11 1.64 0.31
    0 -11 11 1.59 0.27
    0 -11 -12 1 0.31
    0 -11 12 1.01 0.27
    0 11 12 0.93 0.28
    0 11 13 0.54 0.21
    0 -11 -13 0.41 0.25
    0 -11 13 0.59 0.23
    0 11 14 3.55 0.46
    0 -11 -14 3.82 0.51
    0 -11 14 3.42 0.39
    0 -11 14 3.47 0.44
    0 -11 15 0.82 0.22
    0 11 15 0.76 0.28
    0 -11 15 1.04 0.25
    0 -11 -15 0.8 0.31
    0 -11 16 0.28 0.18
    0 11 16 0.42 0.27
    0 -11 16 0.26 0.15
    0 -11 -16 0.33 0.27
    0 -11 17 1.13 0.26
    0 -11 17 1.27 0.28
    0 11 17 1.43 0.36
    0 -11 18 -0.23 0.24
    0 -11 18 -0.22 0.14
    0 -11 -18 0.16 0.24
    0 -11 -19 0.85 0.33
    0 11 19 0.95 0.31
    0 -11 19 1.03 0.28
    0 -11 -20 2.55 0.45
    0 11 20 3.01 0.47
    0 -11 20 2.6 0.41
    0 -11 21 -0.32 0.24
    0 -11 -21 -0.22 0.23
    0 -11 -22 1.47 0.41
    0 11 22 0.96 0.3
    0 -11 22 0.66 0.25
    0 -11 -23 1.06 0.38
    0 -11 23 0.36 0.21
    0 11 23 1.06 0.38
    0 -11 -24 -0.22 0.22
    0 11 24 0.46 0.27
    0 -11 24 -0.35 0.28
    0 -11 25 0.93 0.29
    0 11 25 1.91 0.45
    0 -11 -25 1.19 0.4
    0 11 26 0.19 0.23
    0 -11 -26 0.34 0.26
    0 -11 26 -0.27 0.24
    0 -11 27 -0.12 0.25
    0 -11 28 -0.12 0.22
    0 -12 0 1.62 0.33
    0 -12 0 1.74 0.33
    0 -12 1 -0.17 0.19
    0 -12 -1 0.27 0.23
    0 -12 1 0.23 0.17
    0 -12 -1 0.12 0.2
    0 -12 2 7.62 0.62
    0 -12 -2 6.98 0.62
    0 -12 2 7.59 0.62
    0 -12 -2 7.31 0.63
    0 -12 -3 13.05 0.84
    0 -12 -3 11.74 0.8
    0 -12 3 12.26 0.8
    0 -12 3 12.39 0.78
    0 -12 4 0.1 0.17
    0 -12 4 0.3 0.17
    0 -12 -4 0.59 0.24
    0 -12 -4 0.34 0.25
    0 -12 -5 1.92 0.37
    0 -12 5 1.4 0.28
    0 -12 -5 1.73 0.35
    0 -12 5 1.5 0.31
    0 -12 6 0.54 0.21
    0 -12 6 0.44 0.22
    0 -12 -6 0.85 0.28
    0 -12 7 0.7 0.25
    0 -12 7 0.26 0.15
    0 -12 -7 0.91 0.29
    0 -12 8 0.06 0.17
    0 -12 -8 0.1 0.19
    0 -12 8 0.19 0.17
    0 -12 -9 0.61 0.26
    0 -12 9 0.31 0.18
    0 -12 9 0.56 0.2
    0 -12 -10 0.63 0.3
    0 -12 10 0.61 0.25
    0 -12 10 1.08 0.27
    0 12 11 4.52 0.55
    0 -12 -11 5.14 0.6
    0 -12 11 5.28 0.49
    0 -12 11 4.99 0.52
    0 12 12 1.08 0.27
    0 -12 12 0.86 0.29
    0 -12 -12 0.93 0.31
    0 -12 12 0.89 0.22
    0 -12 13 1.72 0.31
    0 -12 -13 2.11 0.42
    0 12 13 1.72 0.34
    0 -12 14 2.96 0.43
    0 -12 -14 3.8 0.54
    0 12 14 3.29 0.48
    0 -12 -15 0.23 0.27
    0 -12 15 0.06 0.16
    0 12 15 -0.12 0.22
    0 12 16 0.44 0.23
    0 -12 -16 0.29 0.22
    0 -12 16 0.71 0.23
    0 -12 -17 1.25 0.34
    0 12 17 1.33 0.32
    0 -12 17 0.87 0.24
    0 -12 -18 0.65 0.3
    0 -12 18 0.82 0.24
    0 12 18 1.01 0.32
    0 12 19 2.98 0.48
    0 -12 -19 3.34 0.53
    0 -12 19 3.04 0.43
    0 -12 20 2.25 0.4
    0 -12 -20 3.12 0.52
    0 12 20 2.61 0.46
    0 -12 -21 2.1 0.48
    0 12 21 2.28 0.47
    0 12 22 -0.02 0.16
    0 -12 -22 0.26 0.31
    0 12 23 0.34 0.23
    0 -12 -23 0.42 0.28
    0 12 24 0.37 0.29
    0 -12 -24 0.15 0.23
    0 -13 0 -0.14 0.17
    0 -13 0 -0.02 0.2
    0 -13 -1 0.54 0.24
    0 -13 -1 0.76 0.28
    0 -13 1 0.54 0.25
    0 -13 1 0.54 0.25
    0 -13 2 13.38 0.86
    0 -13 -2 13.87 0.9
    0 -13 -2 12.49 0.87
    0 -13 2 14.7 0.91
    0 -13 -3 0.74 0.27
    0 -13 3 1.04 0.28
    0 -13 -3 0.67 0.24
    0 -13 3 0.58 0.21
    0 -13 4 0.79 0.26
    0 -13 -4 1.18 0.29
    0 -13 -4 0.37 0.21
    0 -13 4 0.59 0.23
    0 -13 -5 0.79 0.25
    0 -13 5 0.79 0.23
    0 -13 5 1.17 0.3
    0 -13 6 0.51 0.21
    0 -13 -6 0.54 0.25
    0 -13 -7 0.83 0.34
    0 -13 7 0.88 0.26
    0 -13 7 0.56 0.23
    0 -13 -8 0.85 0.32
    0 -13 8 0.6 0.24
    0 -13 8 0.95 0.3
    0 -13 9 0.52 0.23
    0 -13 -9 0.52 0.3
    0 -13 9 0.04 0.13
    0 -13 10 0.65 0.21
    0 -13 -10 0.78 0.3
    0 -13 10 0.76 0.25
    0 -13 11 3.61 0.44
    0 -13 11 3.79 0.49
    0 -13 -11 3.99 0.55
    0 -13 12 1.04 0.31
    0 -13 -12 0.71 0.29
    0 -13 13 1.52 0.34
    0 -13 -13 1.52 0.38
    0 13 14 1.82 0.39
    0 -13 -14 1.74 0.42
    0 -13 14 1.01 0.3
    0 13 15 0.68 0.26
    0 -13 15 0.91 0.29
    0 -13 -15 1.21 0.41
    0 13 16 0.17 0.19
    0 -13 16 0.8 0.26
    0 -13 -16 0.66 0.33
    0 -13 -17 0.34 0.22
    0 -13 17 1 0.31
    0 13 17 1.29 0.34
    0 -13 -18 2.27 0.46
    0 13 18 2.42 0.45
    0 -13 18 3.16 0.46
    0 13 19 0.7 0.26
    0 -13 -19 0.19 0.25
    0 -13 -20 0.06 0.25
    0 13 20 0.62 0.33
    0 13 21 2.77 0.51
    0 -13 -21 3.4 0.59
    0 -13 -22 -0.07 0.32
    0 13 22 -0.11 0.24
    0 -14 0 0.31 0.23
    0 -14 0 0.26 0.22
    0 -14 -1 0.31 0.22
    0 -14 1 0.06 0.18
    0 -14 1 0.26 0.17
    0 -14 -1 0.29 0.21
    0 -14 -2 0.65 0.23
    0 -14 -2 0.93 0.3
    0 -14 2 0.59 0.23
    0 -14 2 1.06 0.29
    0 -14 -3 0.56 0.25
    0 -14 -3 0.6 0.27
    0 -14 3 0.78 0.25
    0 -14 3 0.69 0.25
    0 -14 4 0.44 0.22
    0 -14 -4 0.45 0.28
    0 -14 4 0.51 0.25
    0 -14 -5 0.87 0.32
    0 -14 5 0.78 0.27
    0 -14 5 1.05 0.28
    0 -14 -6 -0.15 0.22
    0 -14 6 0.06 0.17
    0 -14 6 -0.13 0.19
    0 -14 7 0.89 0.26
    0 -14 -7 0.63 0.32
    0 -14 7 0.77 0.26
    0 -14 8 13.24 0.88
    0 -14 8 13.23 0.91
    0 -14 -8 13.05 0.97
    0 -14 9 0.45 0.24
    0 -14 9 0.05 0.13
    0 -14 -9 0.53 0.3
    0 -14 10 0.58 0.24
    0 -14 -10 0.2 0.24
    0 -14 11 2.24 0.42
    0 -14 -11 2.14 0.46
    0 -14 -12 0.12 0.24
    0 -14 12 0.43 0.23
    0 -14 13 0.36 0.24
    0 -14 -13 1.62 0.44
    0 -14 14 2.01 0.41
    0 -14 -14 0.96 0.36
    0 -14 -15 1.11 0.4
    0 -14 15 1.2 0.35
    0 -14 -16 2.1 0.5
    0 -14 16 2.38 0.45
    0 -14 -17 0.52 0.27
    0 14 17 0.84 0.35
    0 -14 -18 0.06 0.21
    0 14 18 -0.1 0.23
    0 14 19 0.03 0.21
    0 -14 -19 -0.1 0.3
    0 -15 0 -0.18 0.2
    0 -15 0 0.34 0.22
    0 -15 1 0.94 0.32
    0 -15 1 0.48 0.25
    0 -15 -1 1.13 0.32
    0 -15 -1 0.97 0.32
    0 -15 2 0.28 0.21
    0 -15 2 0.25 0.23
    0 -15 -2 0.13 0.2
    0 -15 -3 0.31 0.29
    0 -15 3 0.29 0.29
    0 -15 3 -0.25 0.18
    0 -15 -4 2.9 0.5
    0 -15 4 2.99 0.47
    0 -15 4 3.52 0.51
    0 -15 5 0 0.2
    0 -15 5 -0.1 0.14
    0 -15 -6 0.22 0.29
    0 -15 6 -0.1 0.21
    0 -15 6 -0.03 0.17
    0 -15 -7 0.7 0.33
    0 -15 7 0.47 0.23
    0 -15 7 0.29 0.23
    0 -15 -8 -0.14 0.2
    0 -15 8 -0.3 0.27
    0 -15 8 0.22 0.2
    0 -15 -9 0.87 0.36
    0 -15 9 0.66 0.28
    0 -15 10 0.1 0.18
    0 -15 -10 0.35 0.23
    0 -15 -11 2.61 0.52
    0 -15 11 3.34 0.52
    0 -15 -12 2.51 0.52
    0 -15 12 2.24 0.43
    0 -15 13 0.48 0.29
    0 -15 -13 0.28 0.21
    0 -15 -14 0.27 0.34
    0 -15 -15 2.03 0.51
    0 -16 0 0.13 0.23
    0 -16 -1 0.09 0.26
    0 -16 1 0.26 0.26
    0 -16 1 0.31 0.25
    0 -16 -2 0.22 0.24
    0 -16 2 0.36 0.2
    0 -16 2 0.11 0.25
    0 -16 -3 1.17 0.39
    0 -16 3 0.81 0.38
    0 -16 3 0.47 0.26
    0 -16 4 0.09 0.18
    0 -16 -4 0.11 0.25
    0 -16 4 0.38 0.23
    0 -16 -5 0.4 0.28
    0 -16 5 0.13 0.22
    0 -16 5 0.77 0.37
    0 -16 6 1.23 0.33
    0 -16 -6 1.32 0.4
    0 -16 6 1.54 0.4
    0 -16 -7 1.46 0.39
    0 -16 7 1.59 0.38
    0 -16 8 0.44 0.28
    0 -16 -8 0.4 0.28
    0 -16 -9 1.92 0.49
    0 -16 9 1.57 0.39
    0 -16 10 -0.08 0.2
    0 -16 -10 0.46 0.37
    0 -16 -11 2.29 0.52
    0 -17 0 0 0.19
    0 -17 -1 0.37 0.29
    0 -17 1 0.2 0.31
    0 -17 -2 1.18 0.39
    0 -17 2 0.77 0.37
    0 -17 -3 0.62 0.32
    0 -17 3 0.2 0.25
    0 -17 4 0.67 0.29
    0 -17 -4 0.95 0.37
    0 -17 4 1.08 0.38
    0 -17 5 0.18 0.28
    0 -17 6 0.36 0.27
    0 -17 7 0.23 0.26
    -1 0 35 0.11 0.28
    -1 0 34 0.08 0.2
    -1 0 33 0.37 0.23
    -1 0 32 0.02 0.17
    -1 0 31 0.34 0.22
    1 0 -30 -0.08 0.19
    -1 0 30 0.23 0.21
    -1 0 29 3.68 0.51
    1 0 -29 5.06 0.59
    -1 0 28 0.21 0.27
    1 0 -28 0.06 0.15
    1 0 -27 7.67 0.68
    -1 0 27 6.43 0.61
    1 0 -26 0.79 0.33
    -1 0 26 0.69 0.3
    1 0 -25 40.94 1.46
    -1 0 25 37.86 1.39
    1 0 -24 0.34 0.2
    -1 0 24 0.04 0.2
    -1 0 23 31.26 1.2
    1 0 -23 32.66 1.23
    1 0 -22 0.15 0.15
    -1 0 22 0.06 0.2
    1 0 -21 0.17 0.18
    -1 0 21 0.11 0.16
    -1 0 21 0.03 0.09
    -1 0 20 0.05 0.17
    1 0 -20 -0.03 0.17
    -1 0 20 -0.07 0.1
    -1 0 19 16.36 0.78
    -1 0 19 15.64 0.57
    1 0 -19 17.36 0.81
    1 0 -18 0.16 0.15
    -1 0 18 0.27 0.2
    -1 0 18 0.02 0.08
    1 0 -17 9.38 0.56
    -1 0 17 8.87 0.42
    -1 0 17 8.39 0.53
    -1 0 16 0.19 0.14
    -1 0 16 0.03 0.09
    1 0 -16 0.01 0.13
    1 0 -15 2.79 0.29
    -1 0 15 2.76 0.3
    -1 0 15 2.97 0.24
    -1 0 14 0.11 0.15
    1 0 -14 0.01 0.13
    -1 0 14 0 0.07
    -1 0 13 18.39 0.67
    1 0 -13 18.4 0.67
    -1 0 13 18.2 0.54
    -1 0 12 0.09 0.09
    1 0 -12 0.12 0.11
    -1 0 11 8.6 0.35
    -1 0 11 7.45 0.16
    -1 0 10 0.05 0.09
    -1 0 10 -0.01 0.02
    1 0 -10 -0.11 0.11
    -1 0 9 26.74 0.57
    1 0 -9 26.91 0.62
    1 0 -8 -0.01 0.07
    -1 0 8 0.06 0.08
    1 0 -7 5.06 0.23
    -1 0 7 5.12 0.24
    1 0 -6 -0.06 0.07
    -1 0 6 -0.02 0.07
    1 0 -5 220.29 1.24
    -1 0 5 215.14 1.36
    1 0 -4 0.05 0.05
    -1 0 4 0.08 0.07
    -1 0 3 45.27 0.56
    1 0 -3 44.12 0.42
    -1 0 2 0.93 0.08
    -1 0 1 38 0.44
    -1 0 -1 93.49 0.57
    1 0 1 93.98 0.69
    1 0 2 0.37 0.06
    1 0 3 4.65 0.18
    1 0 3 4.43 0.14
    1 0 4 0.02 0.04
    1 0 4 0.09 0.05
    1 0 5 0.01 0.07
    1 0 5 0.13 0.06
    1 0 6 0.06 0.08
    1 0 7 2.33 0.17
    1 0 8 0.03 0.08
    1 0 9 2.53 0.2
    -1 0 -10 0.03 0.03
    1 0 10 0.01 0.1
    1 0 11 143.75 1.58
    -1 0 -11 136.64 0.76
    -1 0 -12 0.04 0.02
    1 0 12 0.13 0.13
    1 0 13 34.43 0.86
    1 0 14 0.17 0.15
    1 0 15 2.19 0.25
    1 0 16 0.04 0.11
    1 0 17 0.78 0.22
    1 0 18 0 0.18
    1 0 19 12.38 0.65
    1 0 20 0.35 0.2
    1 0 21 3.53 0.39
    1 0 22 0 0.16
    1 0 23 1.97 0.33
    1 0 24 -0.04 0.13
    1 0 25 6.7 0.57
    1 0 26 0.05 0.17
    1 0 27 25.54 1.17
    1 0 28 0.38 0.25
    1 0 29 13.61 0.91
    1 0 30 0.23 0.2
    1 0 31 0.71 0.29
    1 0 31 0.63 0.28
    1 0 32 0.12 0.19
    1 0 32 -0.22 0.22
    1 0 33 2.05 0.42
    1 0 33 2.76 0.49
    1 0 34 -0.14 0.2
    1 0 34 0.27 0.27
    1 0 35 5.64 0.68
    1 0 35 5.17 0.64
    1 0 36 -0.1 0.23
    -1 -1 35 0.17 0.26
    -1 1 35 0.16 0.27
    -1 -1 34 3.41 0.56
    -1 1 34 4.4 0.62
    -1 1 33 0.26 0.21
    -1 -1 33 0.12 0.21
    -1 -1 32 1.1 0.34
    -1 1 32 0.79 0.28
    -1 1 31 -0.05 0.22
    -1 -1 31 0.35 0.25
    -1 1 30 -0.05 0.19
    1 1 -30 0 0.17
    1 -1 -30 0.14 0.2
    -1 -1 30 0.52 0.26
    -1 -1 29 0.54 0.27
    1 -1 -29 0.36 0.19
    -1 1 29 0.18 0.22
    1 1 -29 0.21 0.18
    1 1 -28 0.08 0.15
    1 -1 -28 0.51 0.22
    -1 1 28 0.43 0.24
    -1 -1 28 0.03 0.18
    -1 1 27 5.89 0.6
    1 1 -27 6.85 0.64
    -1 -1 27 5.66 0.58
    1 -1 -27 6.24 0.61
    -1 1 26 3 0.44
    1 1 -26 3.05 0.43
    1 -1 -26 2.61 0.42
    -1 -1 26 2.65 0.41
    1 1 -25 1.13 0.32
    -1 1 25 0.79 0.27
    -1 -1 25 1.14 0.3
    1 -1 -25 1.16 0.3
    1 -1 -24 9.82 0.7
    -1 -1 24 10.31 0.71
    -1 1 24 10.04 0.73
    1 1 -24 10.03 0.71
    -1 -1 23 0.46 0.23
    1 -1 -23 0.18 0.17
    -1 1 23 0.56 0.25
    1 1 -23 0.2 0.19
    1 1 -22 -0.06 0.14
    -1 1 22 0.25 0.21
    1 -1 -22 -0.11 0.17
    -1 -1 22 0.18 0.17
    1 -1 -21 0.55 0.19
    -1 -1 21 1.05 0.26
    -1 -1 21 1.29 0.19
    -1 1 21 1.33 0.27
    1 1 -21 0.76 0.22
    1 -1 -20 2.15 0.32
    -1 1 20 2.94 0.38
    1 1 -20 2.15 0.33
    -1 -1 20 2.46 0.34
    -1 -1 20 2.04 0.24
    -1 -1 19 11.55 0.5
    -1 -1 19 11.13 0.64
    -1 1 19 11.31 0.65
    1 1 -19 11.51 0.65
    1 -1 -19 11.91 0.67
    -1 -1 18 1.93 0.29
    1 -1 -18 2.92 0.34
    -1 1 18 2.39 0.31
    1 1 -18 2.71 0.34
    -1 -1 18 2.07 0.22
    -1 1 17 6.2 0.47
    -1 -1 17 6.1 0.36
    1 -1 -17 6.59 0.48
    1 1 -17 6.18 0.46
    1 -1 -16 36.5 1.02
    1 -1 -16 40.16 1.11
    -1 1 16 37.47 1.07
    -1 -1 16 37.39 0.84
    1 1 -16 38.84 1.09
    -1 1 15 -0.03 0.1
    1 -1 -15 -0.23 0.15
    1 -1 -15 -0.15 0.12
    -1 -1 15 0.19 0.11
    1 1 -15 -0.05 0.11
    -1 1 15 0.12 0.12
    -1 1 14 0.51 0.11
    1 -1 -14 0.59 0.15
    -1 -1 14 0.47 0.12
    -1 1 14 0.61 0.18
    1 1 -14 0.67 0.15
    1 -1 -14 0.68 0.17
    1 -1 -13 3.09 0.29
    1 1 -13 3.31 0.29
    -1 1 13 3.07 0.3
    -1 -1 13 3.33 0.24
    -1 1 13 2.85 0.11
    1 -1 -13 3.68 0.3
    -1 1 13 3.35 0.23
    -1 -1 12 1.77 0.18
    1 -1 -12 1.69 0.21
    -1 1 12 1.91 0.25
    1 -1 -12 1.69 0.22
    1 1 -12 1.77 0.22
    -1 1 12 1.67 0.09
    -1 1 12 1.64 0.17
    -1 -1 11 2.3 0.19
    -1 1 11 2.38 0.11
    1 -1 -11 2.7 0.24
    -1 1 11 2.15 0.18
    -1 1 11 2.66 0.25
    -1 1 10 32.67 0.79
    -1 1 10 31.23 0.41
    -1 -1 10 31.33 0.66
    -1 1 10 31.7 0.65
    1 -1 -10 31.68 0.74
    -1 1 9 0.03 0.04
    1 -1 -9 0.18 0.12
    -1 1 9 0.11 0.1
    -1 -1 9 -0.05 0.09
    -1 1 9 0.01 0.07
    -1 -1 8 0.19 0.08
    -1 1 8 0.49 0.06
    -1 1 8 0.48 0.1
    -1 1 8 0.41 0.11
    1 -1 -8 0.81 0.14
    -1 1 7 108.46 0.8
    -1 1 7 108.02 1.21
    -1 1 7 108.11 1.09
    1 -1 -7 106.43 1.15
    -1 1 6 15.54 0.4
    -1 1 6 16.13 0.44
    -1 1 6 15.27 0.3
    1 -1 -6 14.65 0.41
    -1 1 5 201.38 1.43
    -1 1 5 202.19 1.11
    1 -1 -5 199.72 1.22
    -1 1 5 201.84 1.38
    1 -1 -5 197.13 1.35
    -1 1 4 227.71 1.18
    1 -1 -4 220.22 1.31
    1 -1 -4 223.67 1.22
    -1 1 4 223.95 1.38
    -1 1 4 219.01 1.38
    -1 1 3 24.32 0.44
    -1 1 3 24.01 0.41
    -1 1 3 24.73 0.39
    1 -1 -3 23.37 0.4
    -1 1 2 0.03 0.05
    -1 1 2 0.02 0.04
    1 -1 -2 -0.01 0.05
    1 -1 -1 23.61 0.36
    -1 1 1 23.72 0.29
    -1 1 1 23.32 0.31
    1 -1 -1 23.63 0.36
    -1 1 1 23.63 0.38
    -1 1 0 8.08 0.23
    1 1 0 7.72 0.19
    1 1 0 7.59 0.17
    1 -1 0 8.25 0.21
    -1 -1 -1 4.47 0.14
    1 1 1 4.34 0.15
    1 -1 1 4.21 0.16
    -1 1 -1 4.6 0.17
    1 -1 2 66.28 0.67
    -1 -1 -2 66.84 0.63
    -1 1 -2 66.39 0.64
    1 1 2 66.05 0.58
    -1 1 -3 133.01 0.91
    -1 -1 -3 134.5 1.01
    1 1 3 132.57 0.89
    1 -1 3 134.47 1.03
    1 -1 4 244.93 1.49
    -1 1 -4 240.89 1.22
    -1 -1 -4 244.78 1.51
    1 1 4 235.87 1.29
    -1 -1 -5 1.34 0.14
    1 1 5 1.34 0.13
    -1 1 -5 1.01 0.09
    1 -1 5 1.05 0.13
    1 1 5 1.38 0.12
    -1 1 -6 45.03 0.53
    -1 -1 -6 45.18 0.76
    1 1 6 44.14 0.66
    1 1 6 46.85 0.71
    1 1 7 0.11 0.08
    -1 -1 -7 0.1 0.08
    1 -1 7 0.03 0.06
    -1 1 -7 0.06 0.04
    1 -1 8 25.34 0.55
    1 1 8 25.44 0.6
    -1 1 -8 25.72 0.4
    -1 -1 -8 25.82 0.65
    1 1 9 10.64 0.42
    -1 1 -9 10.75 0.26
    -1 -1 -9 10.49 0.44
    1 -1 9 10.25 0.37
    1 1 10 0.36 0.11
    1 -1 10 0.43 0.1
    -1 1 -10 0.27 0.05
    1 -1 11 4.38 0.16
    -1 1 -11 4.41 0.16
    1 1 11 4.43 0.3
    1 -1 11 4.77 0.29
    1 1 12 9.3 0.45
    -1 1 -12 8.69 0.21
    1 -1 12 8.87 0.23
    1 -1 12 9.23 0.43
    -1 1 -13 0.06 0.03
    1 -1 13 0.03 0.09
    1 -1 13 0.04 0.03
    1 1 14 12.85 0.57
    1 -1 14 12.15 0.29
    1 -1 14 12.88 0.54
    1 1 15 8.68 0.49
    1 -1 15 7.63 0.24
    1 -1 15 8.75 0.47
    1 -1 16 10.58 0.54
    1 1 16 10.02 0.55
    1 -1 16 9.63 0.27
    1 -1 17 1 0.1
    1 -1 17 1.44 0.24
    1 1 17 1.15 0.22
    1 -1 18 11.47 0.6
    1 1 18 11.56 0.62
    1 1 19 1.3 0.27
    1 -1 19 1.06 0.23
    1 1 20 -0.04 0.15
    1 -1 20 -0.1 0.13
    1 1 21 5.31 0.47
    1 -1 21 5.47 0.48
    1 -1 22 3.83 0.42
    1 1 22 4.03 0.44
    1 1 23 1.92 0.33
    1 -1 23 1.53 0.28
    1 -1 24 6.9 0.56
    1 1 24 6.92 0.59
    1 1 25 1.34 0.3
    1 -1 25 1.13 0.25
    1 1 26 -0.07 0.19
    1 -1 26 0.09 0.18
    1 1 27 1.66 0.34
    1 -1 27 1.9 0.33
    1 1 28 0.95 0.29
    1 -1 28 0.49 0.23
    1 -1 29 3 0.45
    1 1 29 2.76 0.45
    1 1 30 0.64 0.26
    1 -1 30 0.17 0.2
    1 1 30 0.34 0.22
    1 -1 31 1.97 0.39
    1 1 31 1.7 0.37
    1 -1 31 1.83 0.37
    1 1 31 1.86 0.38
    1 1 32 0.91 0.28
    1 1 32 0.81 0.29
    1 -1 32 1.39 0.33
    1 -1 32 1.75 0.4
    1 -1 33 0.41 0.22
    1 1 33 0.53 0.29
    1 1 33 0.36 0.23
    1 -1 33 0.58 0.26
    1 -1 34 0.63 0.28
    1 1 34 0.14 0.24
    1 1 34 0.17 0.24
    1 -1 34 0.34 0.21
    1 -1 35 0.34 0.19
    1 1 35 0.09 0.23
    1 -1 35 -0.31 0.3
    1 1 35 0.07 0.23
    1 1 36 -0.08 0.23
    1 -1 36 0.16 0.2
    1 1 36 0.29 0.25
    -1 -2 35 0.28 0.25
    -1 2 35 0.49 0.24
    -1 -2 34 0.88 0.35
    -1 2 34 1.41 0.4
    -1 -2 33 0.24 0.28
    -1 2 33 0.02 0.26
    -1 -2 32 0.41 0.21
    -1 2 32 -0.01 0.25
    -1 2 31 0.23 0.24
    -1 -2 31 0.1 0.18
    1 2 -30 0.13 0.17
    -1 2 30 0.27 0.2
    -1 -2 30 0.65 0.3
    1 -2 -30 0.53 0.28
    -1 -2 29 1.33 0.32
    1 2 -29 0.79 0.31
    1 -2 -29 0.59 0.26
    -1 2 29 1.27 0.33
    -1 -2 28 3.24 0.47
    1 2 -28 3.62 0.5
    1 -2 -28 2.92 0.46
    -1 2 28 2.82 0.45
    -1 -2 27 -0.02 0.2
    -1 2 27 0.27 0.21
    1 -2 -27 -0.17 0.21
    1 2 -27 0.02 0.17
    1 2 -26 0.45 0.22
    -1 2 26 0.84 0.3
    1 -2 -26 0.86 0.26
    -1 -2 26 0.36 0.21
    1 2 -25 7.51 0.65
    -1 -2 25 7.06 0.61
    -1 2 25 7.74 0.66
    1 -2 -25 7.42 0.63
    -1 -2 24 6.51 0.58
    -1 2 24 5.69 0.54
    1 -2 -24 5.95 0.56
    1 2 -24 4.86 0.51
    -1 -2 23 0.09 0.2
    -1 2 23 -0.03 0.18
    1 -2 -23 0.15 0.14
    1 2 -23 0.03 0.15
    1 2 -22 0.74 0.25
    -1 -2 22 0.57 0.2
    1 -2 -22 0.39 0.19
    -1 2 22 0.57 0.22
    -1 2 21 6.81 0.56
    1 -2 -21 7.1 0.55
    1 2 -21 6.87 0.53
    -1 -2 21 7.21 0.55
    -1 -2 21 6.58 0.41
    -1 2 20 1.27 0.3
    1 -2 -20 0.71 0.21
    1 -2 -20 0.51 0.2
    1 2 -20 0.87 0.24
    -1 -2 20 0.81 0.19
    -1 2 19 5.48 0.47
    1 -2 -19 4.55 0.42
    1 2 -19 5.06 0.45
    1 -2 -19 4.76 0.42
    -1 -2 19 4.7 0.33
    1 2 -18 0.1 0.13
    1 -2 -18 0 0.13
    -1 -2 18 -0.06 0.1
    -1 2 18 0.26 0.2
    1 -2 -18 0.04 0.15
    1 -2 -17 12.25 0.65
    1 2 -17 12.4 0.64
    -1 -2 17 11.48 0.5
    1 -2 -17 11.94 0.62
    -1 2 17 11.84 0.65
    1 -2 -16 0.47 0.15
    1 -2 -16 0.63 0.19
    -1 -2 16 0.61 0.14
    1 2 -16 0.47 0.16
    -1 2 16 0.58 0.21
    -1 2 15 10.04 0.56
    1 2 -15 9.96 0.54
    1 -2 -15 10 0.54
    1 -2 -15 10.04 0.54
    -1 -2 15 9.79 0.44
    1 2 -14 -0.08 0.1
    1 -2 -14 -0.11 0.1
    1 -2 -14 0 0.11
    -1 2 14 0.28 0.18
    -1 -2 14 0.1 0.09
    1 -2 -13 39.29 0.98
    1 -2 -13 41.01 1
    -1 -2 13 40.9 0.85
    1 2 -13 39.69 0.99
    -1 2 13 39.56 1.01
    1 2 -12 1.41 0.18
    -1 2 12 1.61 0.23
    -1 2 12 1.53 0.12
    1 -2 -12 1.56 0.2
    1 -2 -12 1.84 0.23
    -1 2 11 17.01 0.62
    1 2 -11 17.15 0.59
    -1 2 11 16.11 0.37
    1 -2 -11 15.8 0.59
    1 -2 -11 17.16 0.59
    -1 2 10 32.21 0.53
    -1 2 10 32.87 0.81
    1 -2 -10 30.96 0.79
    1 -2 -9 12.32 0.48
    -1 2 9 13.04 0.34
    -1 2 9 13 0.49
    1 -2 -8 5.76 0.32
    -1 2 8 5.75 0.32
    -1 2 8 5.76 0.23
    1 -2 -7 5.2 0.28
    -1 2 7 5.45 0.3
    -1 2 7 5.4 0.22
    1 -2 -6 4.81 0.26
    -1 2 6 4.62 0.21
    1 -2 -6 4.66 0.24
    -1 2 6 4.83 0.26
    -1 2 5 22.46 0.45
    1 -2 -5 22.3 0.52
    -1 2 5 22.17 0.51
    1 -2 -5 22.58 0.5
    -1 2 4 0.64 0.1
    1 -2 -4 0.53 0.1
    -1 2 4 0.71 0.1
    1 -2 -4 0.8 0.13
    1 -2 -3 4.94 0.23
    -1 -2 3 5.56 0.16
    -1 2 3 5.39 0.23
    -1 2 3 5.39 0.22
    -1 -2 2 0.54 0.06
    -1 -2 2 0.51 0.06
    1 -2 -2 0.43 0.07
    -1 2 2 0.34 0.07
    1 -2 -2 0.6 0.11
    -1 2 2 0.74 0.1
    -1 2 2 0.41 0.07
    -1 2 1 5.45 0.21
    -1 -2 1 5.73 0.17
    -1 2 1 5.57 0.23
    1 -2 -1 5.26 0.22
    1 -2 -1 5.88 0.19
    1 -2 0 1.23 0.1
    -1 -2 0 1.11 0.09
    1 -2 0 1.15 0.11
    1 2 0 0.94 0.09
    -1 2 0 0.94 0.1
    1 2 1 23.47 0.32
    1 -2 1 23.62 0.4
    -1 2 -1 23.8 0.46
    -1 -2 -1 23.17 0.4
    1 2 1 23.26 0.43
    1 2 2 5.34 0.16
    -1 2 -2 4.95 0.22
    -1 -2 -2 5.58 0.22
    1 -2 2 5.06 0.2
    1 2 3 134.55 0.82
    1 -2 3 135.58 1.11
    -1 -2 -3 136.09 1.15
    -1 2 -3 136.3 1.11
    -1 -2 -4 99.97 1.06
    1 2 4 96.66 0.77
    1 -2 4 101.57 1.02
    -1 2 -4 98.53 0.94
    -1 2 -5 83.21 0.87
    1 2 5 85.65 0.79
    -1 -2 -5 86.12 1.05
    1 -2 5 86.73 1.02
    -1 2 -6 125.23 1.06
    -1 -2 -6 123.76 1.33
    1 2 6 123.86 1.04
    -1 -2 -7 0.69 0.14
    -1 2 -7 0.6 0.09
    1 2 7 0.52 0.09
    1 2 8 19.3 0.56
    -1 -2 -8 19.19 0.59
    -1 2 -8 18.55 0.41
    1 2 9 11.71 0.46
    -1 -2 -9 11.87 0.49
    -1 2 -9 11.35 0.32
    1 2 10 0.41 0.12
    -1 -2 -10 0.34 0.13
    -1 2 -10 0.25 0.06
    -1 2 -11 0.02 0.05
    -1 -2 -11 -0.06 0.11
    1 2 11 0.03 0.1
    -1 2 -12 0.22 0.06
    -1 -2 -12 0.37 0.15
    1 2 12 0.39 0.14
    -1 2 -13 15.02 0.35
    1 2 13 16.54 0.64
    -1 -2 -13 15.26 0.65
    1 -2 14 17.97 0.63
    1 2 14 17.51 0.68
    -1 -2 -14 17.47 0.72
    -1 -2 -15 3.59 0.34
    1 -2 15 3.87 0.2
    1 2 15 4.51 0.37
    1 -2 15 3.52 0.31
    1 -2 16 3.36 0.19
    1 2 16 3.17 0.33
    1 -2 16 2.69 0.27
    1 2 17 0.32 0.15
    1 -2 17 0.28 0.14
    1 -2 17 0.38 0.09
    1 -2 18 2.35 0.29
    1 -2 18 1.8 0.15
    1 2 18 1.76 0.26
    1 -2 19 4.89 0.41
    1 2 19 5.03 0.44
    1 -2 20 -0.02 0.14
    1 2 20 -0.06 0.17
    1 -2 21 13.94 0.72
    1 2 21 13.06 0.74
    1 -2 22 0.19 0.15
    1 2 22 0.08 0.15
    1 2 23 0.05 0.13
    1 -2 23 0.32 0.18
    1 2 24 3.92 0.45
    1 -2 24 4.65 0.47
    1 -2 25 3.25 0.41
    1 2 25 3.27 0.44
    1 -2 26 1.07 0.28
    1 2 26 0.71 0.25
    1 2 27 13.56 0.87
    1 -2 27 13.54 0.83
    1 2 28 3.95 0.52
    1 -2 28 3.19 0.45
    1 -2 29 2.85 0.43
    1 2 29 3.39 0.48
    1 2 29 2.97 0.44
    1 -2 30 1.75 0.38
    1 2 30 1.12 0.27
    1 2 30 1.71 0.4
    1 -2 31 -0.02 0.2
    1 2 31 0.28 0.22
    1 -2 31 0.06 0.22
    1 2 31 -0.29 0.22
    1 -2 32 2.65 0.43
    1 2 32 3.42 0.52
    1 -2 32 3.49 0.53
    1 2 32 2.52 0.44
    1 2 33 0.06 0.22
    1 2 33 -0.02 0.21
    1 -2 33 0.1 0.18
    1 -2 33 0.68 0.28
    1 2 34 0.72 0.35
    1 -2 34 0.98 0.32
    1 2 34 0.47 0.24
    1 -2 34 0.48 0.29
    1 -2 35 0.83 0.31
    1 2 35 0.68 0.27
    1 -2 35 0.49 0.22
    1 2 35 0.31 0.21
    1 2 36 0.65 0.29
    1 -2 36 -0.07 0.24
    -1 -3 35 0.63 0.32
    -1 3 34 -0.28 0.31
    -1 -3 34 0.57 0.31
    -1 -3 33 0.62 0.31
    -1 3 33 0.27 0.28
    -1 -3 32 2.59 0.45
    -1 3 32 2.51 0.46
    -1 -3 31 0.4 0.24
    -1 3 31 0.21 0.25
    -1 3 30 7.02 0.71
    -1 -3 30 6.06 0.66
    1 -3 -29 0.17 0.18
    -1 3 29 0.16 0.24
    1 3 -29 0.29 0.23
    -1 -3 29 0.28 0.22
    1 -3 -28 4.85 0.55
    -1 -3 28 5.76 0.61
    1 3 -28 6.35 0.63
    -1 3 28 5.76 0.61
    -1 -3 27 0.17 0.18
    -1 3 27 0.18 0.21
    1 3 -27 0.2 0.19
    1 -3 -27 0.19 0.21
    1 -3 -26 1.5 0.33
    1 3 -26 1.62 0.34
    -1 3 26 2.18 0.38
    -1 -3 26 1.44 0.32
    1 -3 -25 1.95 0.33
    -1 -3 25 1.53 0.31
    1 3 -25 2.35 0.37
    -1 3 25 1.72 0.38
    1 3 -24 0.02 0.14
    -1 3 24 0.27 0.22
    1 -3 -24 0.1 0.17
    -1 -3 24 0.18 0.22
    1 -3 -23 4.55 0.48
    1 3 -23 4.4 0.47
    -1 3 23 4.86 0.51
    1 -3 -23 3.73 0.43
    -1 3 22 5.07 0.53
    1 -3 -22 5.52 0.51
    1 -3 -22 5.6 0.52
    1 3 -22 5.57 0.51
    1 -3 -21 0.21 0.18
    -1 3 21 -0.04 0.16
    1 -3 -21 -0.05 0.17
    1 3 -21 -0.13 0.14
    -1 -3 21 -0.08 0.11
    1 -3 -20 -0.16 0.18
    1 3 -20 0.24 0.15
    -1 -3 20 0.07 0.11
    1 -3 -20 0.42 0.18
    -1 3 20 0.29 0.22
    1 -3 -19 -0.14 0.16
    -1 3 19 0.03 0.16
    1 3 -19 0.04 0.14
    1 -3 -19 0.15 0.12
    -1 -3 19 -0.07 0.11
    1 -3 -18 0.63 0.17
    1 -3 -18 1.32 0.26
    1 3 -18 1.06 0.23
    -1 -3 18 0.73 0.16
    -1 3 18 1.39 0.28
    1 -3 -17 2.61 0.31
    -1 -3 17 1.76 0.22
    1 3 -17 2.46 0.3
    1 -3 -17 1.72 0.28
    -1 3 17 2.68 0.34
    -1 3 16 -0.01 0.16
    1 -3 -16 0.38 0.16
    1 3 -16 -0.01 0.12
    1 -3 -16 -0.16 0.13
    1 -3 -15 17.49 0.74
    -1 3 15 18.23 0.76
    1 3 -15 17.28 0.71
    1 -3 -15 17.02 0.71
    1 -3 -14 7.03 0.44
    -1 3 14 6.9 0.47
    1 -3 -14 6.99 0.45
    1 3 -14 6.97 0.44
    1 3 -13 0.12 0.1
    -1 3 13 0.05 0.12
    1 -3 -13 0.29 0.16
    1 -3 -13 -0.16 0.1
    1 3 -12 20.02 0.67
    1 -3 -12 20.29 0.73
    1 -3 -12 20.54 0.68
    -1 3 12 19.96 0.49
    -1 3 12 19.14 0.71
    1 -3 -11 0.83 0.16
    -1 3 11 1.03 0.19
    1 3 -11 1.08 0.18
    -1 3 11 0.77 0.1
    1 -3 -11 0.77 0.17
    1 -3 -10 72 1.27
    -1 3 10 70.82 1.24
    -1 3 10 70.41 0.93
    1 -3 -9 1.66 0.22
    -1 3 9 2.19 0.23
    -1 3 9 1.7 0.15
    1 -3 -8 13.33 0.51
    -1 3 8 13.4 0.5
    -1 3 8 13.55 0.41
    -1 3 7 9.26 0.4
    -1 3 7 9.1 0.34
    1 -3 -7 8.64 0.38
    1 -3 -7 9.53 0.42
    1 -3 -6 41.7 0.83
    -1 3 6 41.53 0.79
    -1 3 6 42.04 0.72
    1 -3 -6 40.37 0.79
    1 -3 -5 2.42 0.2
    -1 3 5 2.13 0.18
    1 -3 -5 2.78 0.23
    -1 3 5 2.18 0.18
    1 -3 -4 6.03 0.3
    1 -3 -4 5.55 0.28
    -1 3 4 5.83 0.27
    1 -3 -3 46.87 0.8
    -1 -3 3 47.36 0.61
    -1 -3 3 46.73 0.63
    -1 3 3 45.79 0.75
    1 -3 -3 46.91 0.79
    -1 3 3 46.17 0.75
    -1 -3 2 0.58 0.09
    1 -3 -2 0.78 0.15
    -1 3 2 0.55 0.11
    -1 -3 2 0.58 0.09
    1 -3 -2 0.48 0.06
    -1 3 2 0.39 0.08
    1 -3 -1 0.04 0.05
    -1 -3 1 0.12 0.08
    -1 3 1 0.04 0.08
    1 -3 -1 0.02 0.08
    -1 -3 1 0.04 0.06
    -1 -3 0 63.12 0.77
    -1 3 0 63.76 0.89
    -1 -3 0 63.81 0.8
    1 -3 0 60.72 0.87
    1 -3 0 64.81 0.66
    1 -3 1 25.71 0.44
    -1 -3 -1 25.57 0.51
    -1 3 -1 25.62 0.56
    1 3 1 25.94 0.55
    -1 -3 -2 197.36 1.48
    1 3 2 196.04 0.87
    1 -3 2 201.2 1.33
    -1 3 -2 197.61 1.56
    1 3 2 196.82 1.52
    1 -3 3 2.93 0.18
    1 3 3 2.33 0.1
    -1 3 -3 2.67 0.19
    -1 -3 -3 2.55 0.2
    1 -3 4 7.74 0.3
    -1 3 -4 7.5 0.31
    1 3 4 7.54 0.19
    -1 -3 -4 7.43 0.33
    1 3 5 6.84 0.21
    -1 -3 -5 6.72 0.33
    1 -3 5 6.3 0.29
    -1 3 -5 5.78 0.27
    1 3 6 44.01 0.57
    -1 -3 -6 43.67 0.86
    -1 3 -6 42.83 0.74
    1 3 7 3.88 0.19
    -1 3 -7 4.38 0.24
    -1 -3 -7 3.56 0.27
    -1 -3 -8 29.9 0.78
    1 3 8 30.85 0.57
    -1 3 -8 32.15 0.63
    -1 3 -9 0.46 0.1
    1 3 9 0.4 0.09
    -1 -3 -9 0.66 0.17
    -1 -3 -10 10.49 0.5
    -1 3 -10 9.75 0.35
    -1 3 -11 1.23 0.14
    -1 -3 -11 1.29 0.21
    1 3 12 2.24 0.26
    -1 -3 -12 2.19 0.26
    -1 3 -12 1.95 0.16
    -1 3 -13 0.11 0.06
    -1 -3 -13 0 0.13
    1 3 13 -0.06 0.15
    1 3 14 -0.03 0.12
    -1 -3 -14 0.13 0.14
    1 3 15 1.44 0.25
    -1 -3 -15 1.29 0.23
    1 3 16 3.57 0.36
    -1 -3 -16 4.12 0.4
    -1 -3 -17 0.26 0.16
    1 3 17 0.12 0.19
    -1 -3 -18 10.71 0.66
    1 3 18 9.9 0.61
    1 -3 18 11.61 0.61
    1 -3 18 9.59 0.38
    1 3 19 3.23 0.37
    -1 -3 -19 3.62 0.41
    1 -3 19 3.2 0.34
    1 3 20 17.4 0.85
    1 -3 20 16.57 0.76
    1 -3 21 0.09 0.18
    1 3 21 0.21 0.18
    1 3 22 4.82 0.48
    1 -3 22 4.27 0.43
    1 3 23 0.15 0.16
    1 -3 23 0.06 0.14
    1 3 24 0.43 0.21
    1 -3 24 0.1 0.14
    1 3 25 -0.07 0.16
    1 -3 25 0.25 0.2
    1 3 26 1.34 0.32
    1 -3 26 1.68 0.32
    1 3 27 2.75 0.42
    1 3 27 3.34 0.43
    1 -3 27 2.66 0.4
    1 3 28 0.84 0.26
    1 3 28 0.76 0.21
    1 -3 28 0.86 0.25
    1 3 29 0.71 0.29
    1 -3 29 1.08 0.29
    1 3 29 1.69 0.35
    1 3 30 1.79 0.34
    1 3 30 2.2 0.42
    1 -3 30 2.06 0.39
    1 -3 31 2.33 0.4
    1 3 31 1.54 0.37
    1 -3 31 2.44 0.45
    1 3 31 2.33 0.41
    1 3 32 -0.16 0.17
    1 -3 32 0.01 0.17
    1 -3 32 0.26 0.2
    1 3 32 0.08 0.21
    1 -3 33 0.26 0.21
    1 3 33 0.77 0.27
    1 3 33 0.44 0.27
    1 -3 33 0.41 0.24
    1 3 34 0.03 0.18
    1 -3 34 0.19 0.21
    1 -3 34 0.07 0.22
    1 -3 35 0.06 0.19
    -1 -4 35 0.3 0.26
    -1 4 34 1.34 0.41
    -1 -4 34 1.2 0.37
    -1 4 33 0.49 0.26
    -1 -4 33 0.14 0.23
    -1 -4 32 1.05 0.34
    -1 4 32 0.68 0.3
    -1 -4 31 2.16 0.43
    -1 4 31 1.49 0.41
    -1 -4 30 1.36 0.38
    -1 4 30 0.69 0.25
    -1 4 29 0.96 0.33
    -1 -4 29 0.52 0.25
    1 -4 -28 5.5 0.59
    -1 4 28 4.85 0.59
    1 4 -28 6.06 0.63
    -1 -4 28 4.79 0.56
    1 4 -27 17.77 1.02
    1 -4 -27 16.64 0.99
    -1 -4 27 16.81 0.99
    -1 4 27 16.33 1.02
    -1 -4 26 5.64 0.57
    1 -4 -26 5.69 0.59
    1 4 -26 6.21 0.62
    -1 4 26 6.52 0.64
    1 -4 -25 0.29 0.19
    1 4 -25 0.52 0.2
    1 -4 -25 0.48 0.19
    -1 4 25 0.31 0.22
    1 -4 -24 0.57 0.23
    1 -4 -24 0.59 0.19
    1 4 -24 0.78 0.23
    -1 4 24 0.76 0.27
    1 -4 -23 4.06 0.47
    1 4 -23 3.44 0.42
    -1 4 23 3.5 0.45
    1 -4 -23 3.73 0.44
    -1 4 22 0.26 0.2
    1 4 -22 0.14 0.14
    1 -4 -22 0.5 0.18
    1 -4 -22 0.11 0.15
    1 -4 -21 0.35 0.16
    -1 -4 21 0.31 0.11
    1 -4 -21 0.28 0.18
    1 4 -21 0.01 0.14
    -1 4 21 0.56 0.23
    1 -4 -20 0.02 0.14
    1 4 -20 -0.05 0.12
    1 -4 -20 0.11 0.14
    -1 -4 20 -0.13 0.12
    -1 4 20 0.28 0.2
    1 -4 -19 2.72 0.34
    1 -4 -19 3.42 0.41
    -1 4 19 3.19 0.4
    1 4 -19 2.62 0.34
    -1 -4 19 3.27 0.3
    -1 4 18 3.24 0.39
    1 -4 -18 3.16 0.39
    1 4 -18 3.25 0.36
    1 -4 -18 3.01 0.34
    -1 4 17 1.84 0.3
    1 4 -17 1.74 0.26
    1 -4 -17 1.91 0.28
    1 -4 -17 2.52 0.35
    1 -4 -16 6.01 0.49
    1 4 -16 5.44 0.42
    -1 4 16 5.11 0.44
    1 -4 -16 5.12 0.41
    1 -4 -15 3.13 0.32
    1 4 -15 3.06 0.32
    -1 4 15 3.31 0.36
    1 -4 -15 2.85 0.35
    1 4 -14 14.36 0.62
    1 -4 -14 11.96 0.64
    1 -4 -14 12.09 0.57
    -1 4 14 12.1 0.62
    1 -4 -13 1.69 0.25
    1 4 -13 1.77 0.22
    -1 4 13 1.8 0.26
    1 -4 -13 1.82 0.22
    1 4 -12 3.58 0.3
    1 -4 -12 3.53 0.29
    1 -4 -12 3.51 0.34
    -1 4 12 3.79 0.34
    1 4 -11 76.85 1.26
    -1 4 11 76.8 1.11
    -1 4 11 77.92 1.4
    1 -4 -11 78.01 1.45
    1 -4 -11 78.47 1.27
    -1 4 10 2.29 0.2
    1 -4 -10 2.08 0.21
    1 -4 -10 2.3 0.29
    -1 4 10 2.52 0.27
    1 4 -10 1.98 0.2
    1 -4 -9 2.93 0.23
    1 4 -9 2.45 0.22
    1 -4 -9 2.69 0.27
    -1 4 9 2.84 0.27
    -1 4 9 3.16 0.23
    1 -4 -8 56.98 1.09
    -1 4 8 57.07 0.96
    1 -4 -8 57.82 1.14
    -1 4 8 58.7 1.09
    -1 4 7 31.09 0.71
    1 -4 -7 30.89 0.81
    1 -4 -7 31.33 0.79
    1 -4 -6 2.76 0.25
    1 -4 -6 2.54 0.24
    -1 4 6 2.56 0.21
    1 -4 -5 1.86 0.2
    -1 4 5 1.64 0.18
    1 -4 -5 2.06 0.22
    -1 -4 4 7.83 0.31
    -1 -4 4 7.84 0.3
    -1 4 4 8.07 0.36
    1 -4 -4 7.21 0.37
    -1 4 4 7.87 0.37
    1 -4 -4 7.32 0.37
    1 -4 -3 12.96 0.47
    -1 4 3 12.26 0.45
    -1 -4 3 13.58 0.41
    -1 -4 3 13.35 0.4
    -1 4 3 12.48 0.46
    1 -4 -3 12.99 0.48
    -1 -4 2 13.91 0.41
    1 -4 -2 14.21 0.3
    -1 -4 2 13.79 0.41
    -1 4 2 13.19 0.46
    -1 4 2 13.38 0.47
    1 -4 -2 13.39 0.48
    -1 -4 1 21.47 0.53
    -1 -4 1 22.79 0.54
    1 -4 -1 22.36 0.61
    -1 4 1 22.32 0.6
    1 -4 -1 21.56 0.39
    -1 -4 0 0.59 0.11
    1 -4 0 0.53 0.07
    1 -4 0 0.4 0.11
    -1 4 0 0.47 0.12
    -1 -4 0 0.57 0.11
    -1 -4 -1 10.43 0.39
    1 4 1 10.27 0.39
    -1 -4 -1 10.41 0.38
    -1 4 -1 9.85 0.41
    1 -4 1 9.68 0.29
    1 -4 1 9.53 0.39
    1 4 2 24.15 0.62
    1 -4 2 23.65 0.49
    -1 -4 -2 24.45 0.6
    -1 4 -2 23.17 0.61
    -1 -4 -3 17.97 0.54
    1 4 3 18.06 0.54
    1 -4 3 17.33 0.45
    -1 4 -3 16.61 0.53
    1 4 4 3.85 0.12
    -1 4 -4 3.85 0.26
    1 -4 4 4.01 0.23
    -1 -4 -4 3.91 0.27
    -1 -4 -5 20.23 0.61
    -1 4 -5 20.11 0.57
    1 -4 5 20.8 0.54
    1 4 5 20.46 0.31
    -1 -4 -6 8.14 0.41
    1 4 6 8.01 0.22
    1 -4 6 7.62 0.35
    -1 4 -6 8.67 0.38
    -1 -4 -7 0.21 0.12
    1 4 7 0.14 0.05
    -1 4 -7 0.32 0.11
    1 4 8 43.25 0.62
    -1 -4 -8 44.63 1.01
    -1 4 -8 43.77 0.83
    -1 -4 -9 40.58 1
    1 4 9 38.38 0.65
    -1 4 -9 40.05 0.8
    1 4 10 4.57 0.24
    -1 4 -10 4.71 0.28
    -1 -4 -10 4.27 0.35
    -1 -4 -11 11.02 0.56
    1 4 11 9.44 0.37
    -1 4 -11 9.81 0.4
    -1 4 -12 18.06 0.54
    1 4 12 16.6 0.51
    -1 -4 -12 17.78 0.72
    -1 -4 -13 24.11 0.88
    -1 -4 -14 14.42 0.71
    -1 -4 -15 0.18 0.17
    -1 -4 -16 4.31 0.4
    -1 -4 -17 0.22 0.2
    -1 -4 -18 2.53 0.33
    -1 -4 -19 0.02 0.16
    1 4 20 8.97 0.62
    -1 -4 -20 9.61 0.67
    1 -4 21 4.3 0.41
    -1 -4 -21 4.89 0.49
    1 4 21 4.71 0.47
    1 4 22 10.7 0.72
    -1 -4 -22 10.42 0.74
    1 -4 22 10.61 0.65
    1 -4 23 3.9 0.42
    1 4 23 3.69 0.46
    1 4 24 14.07 0.87
    1 -4 24 12.83 0.76
    1 4 24 12.9 0.73
    1 -4 25 9.65 0.68
    1 4 25 8.85 0.72
    1 4 25 8.48 0.62
    1 4 26 0.04 0.13
    1 -4 26 0.06 0.17
    1 -4 27 1.33 0.31
    1 4 27 1.22 0.27
    1 -4 28 0.16 0.17
    1 4 28 -0.1 0.14
    1 4 29 1.28 0.3
    1 -4 29 0.87 0.25
    1 4 30 2.12 0.37
    1 -4 30 2.06 0.42
    1 -4 30 2.38 0.4
    1 -4 31 0.16 0.17
    1 -4 31 0.45 0.24
    1 -4 32 0.1 0.19
    1 -4 32 0.45 0.29
    1 -4 33 2.26 0.41
    1 -4 33 2.83 0.52
    1 -4 34 -0.18 0.22
    -1 -5 34 0.47 0.29
    -1 -5 33 0.57 0.29
    -1 5 32 7.25 0.77
    -1 -5 32 6.66 0.72
    -1 5 31 -0.12 0.22
    -1 -5 31 0.09 0.2
    -1 -5 30 0.19 0.21
    -1 5 30 0.42 0.31
    -1 -5 29 0.31 0.25
    -1 5 29 0.33 0.24
    -1 -5 28 0.01 0.17
    -1 5 28 0.33 0.25
    1 -5 -27 0.99 0.26
    -1 -5 27 1.88 0.36
    1 -5 -27 1.6 0.34
    -1 5 27 1.51 0.38
    1 5 -27 1.75 0.36
    1 -5 -26 0.81 0.28
    1 -5 -26 1.69 0.33
    1 5 -26 0.76 0.23
    -1 5 26 1.58 0.35
    1 -5 -25 0.38 0.18
    -1 5 25 0.21 0.21
    1 5 -25 0.31 0.19
    1 -5 -25 0.14 0.23
    -1 5 24 0.27 0.22
    1 5 -24 -0.02 0.14
    1 -5 -24 0.2 0.17
    1 -5 -24 0.5 0.2
    1 5 -23 1.12 0.27
    1 -5 -23 1.13 0.3
    -1 5 23 0.77 0.27
    1 -5 -23 1.27 0.28
    1 -5 -22 3.94 0.47
    1 5 -22 3.83 0.44
    -1 5 22 3.91 0.47
    1 -5 -22 4.42 0.46
    -1 5 21 3.19 0.43
    1 -5 -21 3.91 0.46
    1 -5 -21 3.39 0.4
    1 5 -21 3.24 0.39
    1 5 -20 0.31 0.18
    1 -5 -20 -0.05 0.13
    1 -5 -20 0.3 0.19
    -1 5 20 -0.02 0.16
    1 5 -19 4.06 0.41
    1 -5 -19 4.58 0.49
    1 -5 -19 3.8 0.4
    -1 5 19 3.93 0.43
    1 -5 -18 6.85 0.57
    1 5 -18 5.84 0.47
    1 -5 -18 6.55 0.49
    -1 5 18 6 0.51
    1 -5 -17 -0.08 0.12
    -1 5 17 0.05 0.15
    1 5 -17 -0.03 0.11
    -1 5 16 3.92 0.42
    1 -5 -16 4.13 0.37
    1 -5 -16 3.03 0.37
    1 5 -16 3.66 0.34
    1 -5 -15 3.51 0.32
    1 5 -15 4.06 0.35
    -1 5 15 3.01 0.35
    1 -5 -15 2.99 0.35
    1 5 -14 5.51 0.39
    1 -5 -14 5.16 0.38
    -1 5 14 5.92 0.45
    1 -5 -14 5.67 0.47
    1 -5 -13 0.36 0.13
    1 5 -13 0.32 0.12
    1 -5 -13 0.43 0.21
    -1 5 13 0.35 0.16
    1 5 -12 7.64 0.42
    1 -5 -12 7.07 0.49
    1 -5 -12 7.28 0.41
    1 -5 -11 19.87 0.78
    1 5 -11 20.01 0.65
    1 -5 -11 20.54 0.65
    1 -5 -10 32.4 0.78
    1 5 -10 31.49 0.77
    1 -5 -10 31.88 0.96
    1 5 -9 0.17 0.08
    1 -5 -9 0.3 0.08
    -1 5 9 0.14 0.1
    1 -5 -9 0.1 0.13
    1 5 -8 15 0.48
    1 -5 -8 15.15 0.62
    1 -5 -8 15.28 0.48
    1 -5 -8 14.92 0.64
    -1 5 8 14.04 0.54
    -1 5 7 4.04 0.29
    1 -5 -7 3.77 0.32
    1 -5 -7 3.83 0.32
    1 5 -7 3.64 0.23
    1 -5 -7 3.64 0.22
    -1 5 6 54.32 1.09
    -1 5 6 54.02 1.04
    1 -5 -6 52.54 1.12
    1 -5 -6 54.4 1.12
    1 -5 -5 0.2 0.13
    -1 -5 5 0.54 0.12
    -1 5 5 0.54 0.14
    1 -5 -5 0.77 0.16
    -1 5 5 0.81 0.16
    -1 5 4 13.69 0.54
    -1 -5 4 12.89 0.43
    1 -5 -4 14 0.56
    1 -5 -4 12.16 0.52
    -1 5 4 12.31 0.5
    -1 -5 4 13.4 0.47
    -1 -5 3 0.03 0.08
    -1 5 3 0.06 0.09
    -1 5 3 -0.01 0.1
    -1 -5 3 0.08 0.08
    1 -5 -3 0.02 0.12
    1 -5 -3 0.28 0.13
    1 -5 -3 0.01 0.03
    1 -5 -2 3.52 0.29
    1 -5 -2 3.04 0.15
    -1 5 2 3.25 0.27
    -1 -5 2 3.01 0.22
    -1 -5 2 3.27 0.24
    1 -5 -1 53.41 1.04
    -1 -5 1 50.94 0.9
    -1 -5 1 51.4 0.92
    -1 5 1 53.45 1.03
    1 -5 -1 52.04 0.62
    -1 -5 0 4.87 0.29
    -1 5 0 3.94 0.29
    1 -5 0 4.66 0.2
    1 -5 0 4.82 0.32
    -1 -5 0 4.62 0.29
    1 -5 1 6.85 0.26
    -1 -5 -1 6.98 0.36
    1 -5 1 6.44 0.37
    -1 5 -1 7.16 0.39
    -1 -5 -1 6.92 0.35
    -1 -5 -2 28.86 0.74
    1 5 2 28.61 0.75
    -1 -5 -2 28.86 0.73
    -1 5 -2 28.46 0.75
    1 -5 2 28.2 0.56
    1 -5 2 27.54 0.75
    1 5 3 0.09 0.12
    -1 5 -3 0 0.11
    1 -5 3 -0.04 0.13
    1 -5 3 -0.03 0.06
    -1 -5 -3 0.13 0.12
    -1 -5 -4 51.42 1.02
    -1 5 -4 51.31 1.01
    1 -5 4 50.96 0.84
    1 5 4 50.49 1.03
    -1 -5 -5 47.81 1.01
    -1 5 -5 46.86 0.97
    1 -5 5 46.55 0.85
    -1 5 -6 140.58 1.68
    -1 -5 -6 136.89 1.77
    1 -5 6 140.2 1.56
    1 -5 7 1.45 0.18
    -1 -5 -7 1.45 0.22
    1 5 7 1.62 0.1
    -1 5 -7 1.76 0.2
    -1 5 -8 5.34 0.34
    -1 -5 -8 5.65 0.4
    1 5 8 5.36 0.2
    -1 5 -9 9.85 0.44
    -1 -5 -9 9.4 0.53
    1 5 9 9.54 0.3
    1 5 10 5 0.24
    -1 5 -10 4.66 0.31
    -1 -5 -10 4.53 0.37
    1 5 11 3.41 0.21
    -1 -5 -11 3.78 0.37
    -1 -5 -12 16.12 0.73
    1 5 12 16.28 0.48
    1 5 13 0.49 0.1
    -1 -5 -13 1.14 0.28
    1 5 14 3.11 0.24
    -1 -5 -14 3.4 0.37
    1 5 15 3.35 0.26
    -1 -5 -15 3.63 0.39
    -1 -5 -16 1.32 0.28
    1 5 16 0.44 0.13
    -1 -5 -17 11.77 0.71
    1 5 17 10.8 0.5
    -1 -5 -18 10.87 0.7
    1 5 18 9.66 0.5
    1 5 19 4.14 0.35
    -1 -5 -19 4.63 0.48
    1 5 20 9.73 0.54
    -1 -5 -20 9.64 0.7
    1 5 21 0.77 0.17
    -1 -5 -21 0.91 0.28
    -1 -5 -22 9.99 0.75
    1 5 22 10.89 0.61
    1 5 23 1.51 0.25
    1 -5 23 1.74 0.3
    -1 -5 -23 1.9 0.35
    1 5 24 0.56 0.19
    -1 -5 -24 0.39 0.19
    1 -5 24 0.64 0.23
    1 5 25 0.65 0.21
    1 -5 25 0.68 0.24
    1 -5 26 4.88 0.51
    1 -5 27 0.35 0.23
    1 -5 28 0.64 0.24
    1 -5 29 0.38 0.21
    1 -5 29 0.03 0.21
    1 -5 30 0.93 0.32
    1 -5 30 1.25 0.31
    1 -5 31 -0.18 0.24
    1 -5 31 0.21 0.23
    1 -5 32 0.68 0.3
    1 -5 33 0.99 0.34
    -1 -6 34 0.24 0.25
    -1 -6 33 0.14 0.23
    -1 -6 32 0.24 0.23
    -1 -6 31 0.24 0.21
    -1 -6 30 0.04 0.21
    1 -6 -29 -0.31 0.29
    -1 -6 29 0.15 0.2
    1 -6 -28 4.68 0.6
    1 -6 -27 5.15 0.6
    1 -6 -26 0.15 0.24
    1 -6 -25 0.29 0.2
    1 6 -25 0.62 0.23
    1 -6 -25 0.47 0.21
    1 6 -24 0.06 0.19
    1 -6 -24 -0.11 0.18
    1 -6 -24 0.05 0.17
    1 -6 -23 0.31 0.22
    1 6 -23 0.14 0.18
    1 -6 -23 0.06 0.16
    1 6 -22 0.31 0.15
    1 -6 -22 0.48 0.27
    1 -6 -22 0.4 0.2
    1 6 -21 9.7 0.64
    1 -6 -21 9.53 0.64
    1 -6 -21 10.14 0.74
    1 -6 -20 0.7 0.22
    1 6 -20 1.19 0.25
    1 -6 -20 0.82 0.22
    1 6 -19 2.39 0.32
    1 -6 -19 1.94 0.34
    1 -6 -19 1.72 0.26
    1 6 -18 1.4 0.24
    1 -6 -18 2.24 0.29
    1 -6 -18 1.87 0.31
    1 -6 -17 0 0.11
    1 -6 -17 0.03 0.16
    1 6 -17 0.14 0.11
    1 -6 -16 1.64 0.28
    1 -6 -16 1.31 0.21
    1 6 -16 1.79 0.25
    1 -6 -15 1.52 0.27
    1 6 -15 2.08 0.26
    1 -6 -15 0.99 0.2
    1 -6 -14 1.23 0.27
    1 -6 -14 0.77 0.18
    1 6 -14 0.79 0.14
    1 6 -13 2.51 0.26
    1 -6 -13 1.66 0.31
    1 -6 -13 1.71 0.22
    1 6 -12 7.62 0.41
    1 -6 -12 7.58 0.42
    1 -6 -12 7.66 0.54
    1 6 -11 3.7 0.28
    1 -6 -11 3.99 0.29
    1 -6 -11 4.17 0.42
    1 6 -10 0.29 0.11
    1 -6 -10 0.24 0.09
    1 -6 -10 0.36 0.19
    1 6 -9 0.21 0.1
    1 -6 -9 0.33 0.19
    1 -6 -9 0.32 0.18
    1 -6 -9 0.07 0.07
    1 -6 -8 4.23 0.26
    1 -6 -8 4.4 0.36
    1 -6 -8 4.93 0.4
    1 6 -8 4.85 0.27
    -1 6 8 4.92 0.38
    1 6 -7 0.36 0.09
    -1 6 7 0.1 0.13
    -1 6 7 0.31 0.11
    1 -6 -7 0.69 0.18
    1 -6 -7 0.28 0.08
    1 -6 -7 0.16 0.1
    -1 6 6 3.17 0.3
    1 -6 -6 3.43 0.2
    1 6 -6 3.08 0.19
    -1 6 6 3.84 0.32
    -1 -6 6 2.91 0.25
    1 -6 -6 3.24 0.31
    1 -6 -6 3.54 0.32
    1 -6 -5 56.35 1.22
    -1 6 5 54.59 1.15
    1 6 -5 56.23 0.72
    -1 -6 5 55.92 1.05
    -1 6 5 54.37 1.17
    1 -6 -5 55.3 1.22
    1 -6 -5 55.61 0.72
    -1 -6 5 55 1
    1 -6 -4 0.63 0.18
    -1 -6 4 0.55 0.12
    -1 -6 4 0.69 0.14
    -1 6 4 0.89 0.17
    1 -6 -4 0.78 0.08
    -1 6 4 0.72 0.15
    1 -6 -4 0.86 0.18
    1 6 -4 0.65 0.08
    -1 6 3 16.57 0.63
    -1 -6 3 17.21 0.58
    -1 6 3 16.59 0.63
    -1 -6 3 17.14 0.57
    1 -6 -3 16.06 0.64
    1 -6 -3 15.75 0.63
    1 -6 -2 16.88 0.65
    1 -6 -2 16.47 0.34
    -1 6 2 16.34 0.64
    -1 -6 2 17.89 0.6
    -1 -6 2 17.45 0.59
    1 -6 -2 16.81 0.64
    -1 6 1 0.13 0.12
    1 -6 -1 -0.08 0.06
    -1 -6 1 0.02 0.09
    1 -6 -1 0.16 0.15
    -1 -6 1 0 0.11
    -1 6 0 1.44 0.2
    -1 -6 0 1.56 0.2
    1 -6 0 1.7 0.13
    -1 -6 0 1.53 0.19
    1 -6 0 1.53 0.23
    -1 6 -1 1.82 0.23
    1 -6 1 2.16 0.16
    -1 -6 -1 2.07 0.23
    1 -6 1 2 0.24
    -1 -6 -1 2.35 0.25
    -1 -6 -2 2.03 0.23
    -1 6 -2 1.8 0.23
    -1 -6 -2 1.99 0.25
    1 -6 2 1.75 0.15
    1 6 2 1.74 0.21
    1 -6 2 2.04 0.23
    -1 -6 -3 14.55 0.58
    -1 -6 -3 14.53 0.59
    1 -6 3 13.36 0.57
    1 -6 3 14.49 0.45
    1 6 3 14.93 0.61
    -1 6 -3 13.91 0.59
    1 6 4 0.84 0.17
    -1 -6 -4 1.33 0.22
    1 -6 4 0.94 0.14
    1 -6 4 0.8 0.17
    -1 6 -4 0.81 0.16
    1 6 5 17.23 0.67
    1 -6 5 17.53 0.55
    -1 6 -5 16.6 0.64
    -1 -6 -5 16.65 0.65
    -1 6 -6 7.9 0.44
    -1 -6 -6 8.88 0.5
    1 -6 6 8.33 0.4
    1 6 6 7.92 0.47
    1 -6 7 36.07 0.85
    -1 -6 -7 36.13 1
    -1 6 -7 35.63 0.93
    1 -6 8 0.07 0.08
    -1 6 -8 0.13 0.11
    1 6 8 0.12 0.03
    -1 -6 -8 0.11 0.14
    1 6 9 0.05 0.04
    -1 -6 -9 0.18 0.17
    1 -6 9 0.26 0.12
    -1 -6 -10 3 0.34
    1 6 10 3.11 0.16
    -1 -6 -11 46.81 1.26
    1 6 11 46.95 0.7
    -1 -6 -12 0.15 0.16
    1 6 12 0.16 0.07
    1 6 13 0.77 0.12
    -1 -6 -13 0.62 0.17
    -1 -6 -14 -0.15 0.17
    1 6 14 -0.08 0.08
    -1 -6 -15 4.4 0.49
    1 6 15 4.09 0.27
    -1 -6 -16 4.51 0.48
    1 6 16 5 0.32
    1 6 17 -0.13 0.09
    -1 -6 -17 0.32 0.21
    1 6 18 1.78 0.22
    -1 -6 -18 1.41 0.28
    1 6 19 3.05 0.29
    -1 -6 -19 3.09 0.43
    -1 -6 -20 2.71 0.4
    -1 -6 -21 0.69 0.22
    -1 -6 -22 2.08 0.36
    -1 -6 -23 6.06 0.62
    -1 -6 -24 0.51 0.25
    -1 -6 -25 3.79 0.52
    1 -6 25 3.49 0.43
    -1 -6 -26 4.55 0.56
    1 -6 26 3.92 0.45
    1 -6 27 6.64 0.59
    1 -6 27 5.8 0.63
    1 -6 28 0.32 0.24
    1 -6 28 0.82 0.27
    1 -6 29 0.24 0.2
    1 -6 29 0.57 0.24
    1 -6 30 0.43 0.24
    1 -6 31 0 0.26
    1 -6 32 1.49 0.41
    -1 -7 33 0.25 0.22
    -1 -7 32 4.35 0.59
    -1 -7 31 0.66 0.31
    -1 -7 30 0.38 0.26
    1 -7 -30 0.2 0.22
    1 -7 -29 0.67 0.27
    1 -7 -28 0.17 0.23
    1 -7 -27 0.29 0.19
    1 -7 -26 1.05 0.27
    1 -7 -25 3.48 0.5
    1 -7 -24 3.64 0.5
    1 -7 -23 0.33 0.21
    1 7 -23 0 0.12
    1 -7 -23 0.12 0.14
    1 -7 -22 3.62 0.48
    1 7 -22 2.46 0.35
    1 -7 -22 2.89 0.39
    1 -7 -21 0.05 0.18
    1 -7 -21 -0.08 0.13
    1 7 -21 0.15 0.15
    1 7 -20 0.25 0.17
    1 -7 -20 -0.02 0.12
    1 -7 -20 0.21 0.21
    1 -7 -19 1.95 0.29
    1 7 -19 2.39 0.32
    1 -7 -19 1.77 0.33
    1 -7 -18 0.57 0.25
    1 -7 -18 1.26 0.24
    1 7 -18 0.83 0.21
    1 7 -17 3 0.33
    1 -7 -17 2.75 0.39
    1 -7 -17 2.68 0.31
    1 -7 -16 6.84 0.47
    1 7 -16 7.62 0.49
    1 -7 -16 7.15 0.61
    1 -7 -15 0.39 0.21
    1 -7 -15 0.81 0.18
    1 7 -15 0.84 0.19
    1 -7 -14 4.5 0.47
    1 7 -14 5.14 0.37
    1 -7 -14 4.37 0.35
    1 -7 -13 0.21 0.2
    1 7 -13 -0.1 0.11
    1 -7 -13 0.02 0.09
    1 -7 -12 1.91 0.31
    1 -7 -12 2.26 0.23
    1 7 -12 2.17 0.23
    1 -7 -11 8.19 0.41
    1 -7 -11 8.95 0.6
    1 7 -11 7.75 0.4
    1 7 -10 5.58 0.32
    1 -7 -10 5.78 0.49
    1 -7 -10 5.91 0.33
    -1 7 10 6.4 0.48
    1 -7 -10 5.83 0.46
    1 -7 -9 0.02 0.07
    1 -7 -9 -0.1 0.19
    1 7 -9 0.02 0.06
    1 -7 -9 0.07 0.14
    -1 7 9 0.12 0.17
    -1 7 8 15.93 0.72
    1 -7 -8 16.19 0.75
    -1 -7 8 16.01 0.63
    1 -7 -8 15.94 0.74
    1 -7 -8 16.37 0.48
    1 7 -8 15.21 0.47
    -1 -7 7 2.08 0.24
    1 -7 -7 2.29 0.18
    -1 7 7 2.38 0.3
    -1 -7 7 2.71 0.25
    1 7 -7 2.58 0.18
    1 -7 -7 2.34 0.32
    1 -7 -7 2.66 0.33
    1 -7 -6 0.73 0.22
    1 -7 -6 0.59 0.19
    1 7 -6 0.29 0.07
    -1 -7 6 0.13 0.11
    -1 7 6 0.37 0.13
    1 -7 -6 0.33 0.07
    -1 -7 6 0.46 0.12
    1 -7 -5 0.81 0.2
    1 7 -5 1.1 0.1
    -1 7 5 1.1 0.22
    -1 -7 5 1.09 0.17
    1 -7 -5 1.27 0.23
    -1 -7 5 1.13 0.17
    1 -7 -5 1.07 0.1
    1 -7 -4 5.58 0.42
    1 -7 -4 5.14 0.18
    -1 -7 4 5.77 0.37
    -1 -7 4 6.11 0.39
    1 -7 -4 5.66 0.43
    -1 7 4 5.19 0.4
    1 7 -4 4.86 0.18
    -1 -7 3 0.62 0.14
    -1 7 3 0.53 0.17
    1 -7 -3 1.09 0.22
    -1 -7 3 1 0.19
    1 -7 -3 0.67 0.06
    1 -7 -3 0.72 0.2
    1 7 -3 0.7 0.06
    -1 -7 2 11.31 0.52
    1 -7 -2 10.7 0.56
    -1 7 2 10.74 0.55
    1 -7 -2 10.15 0.27
    -1 -7 2 11.18 0.52
    1 -7 -2 10.78 0.56
    -1 -7 1 2.75 0.28
    1 -7 -1 3.08 0.33
    1 -7 -1 2.78 0.15
    -1 7 1 2.57 0.29
    1 -7 -1 2.85 0.29
    -1 -7 1 2.47 0.25
    -1 7 0 55.44 1.26
    1 -7 0 55.47 1.24
    1 -7 0 54.01 0.73
    -1 -7 0 54.9 1.17
    -1 -7 0 55.1 1.17
    -1 -7 -1 0.15 0.12
    -1 -7 -1 0.05 0.12
    -1 7 -1 0 0.12
    -1 -7 -1 0.05 0.02
    1 -7 1 0.06 0.13
    1 -7 1 0.04 0.05
    -1 -7 -2 1.64 0.22
    1 -7 2 1.48 0.15
    -1 7 -2 1.3 0.21
    1 -7 2 1.87 0.24
    -1 -7 -2 1.38 0.22
    1 7 3 2.85 0.29
    -1 -7 -3 2.88 0.29
    -1 -7 -3 2.93 0.31
    1 -7 3 3.36 0.32
    -1 7 -3 2.82 0.29
    1 -7 3 2.92 0.21
    -1 -7 -4 5.51 0.41
    -1 7 -4 5.4 0.4
    1 -7 4 5.23 0.41
    1 7 4 5.39 0.4
    1 -7 4 5.19 0.3
    1 7 5 -0.08 0.11
    1 -7 5 -0.04 0.12
    -1 -7 -5 -0.03 0.14
    1 -7 5 -0.01 0.08
    -1 -7 -6 0.68 0.23
    1 7 6 0.9 0.22
    1 -7 6 0.5 0.13
    -1 -7 -7 7.47 0.5
    1 -7 7 6.76 0.39
    1 7 7 7.63 0.49
    1 7 8 32.2 1.02
    1 -7 8 33.56 0.88
    -1 -7 -8 33.99 1.07
    -1 -7 -9 19.86 0.83
    1 -7 9 18.02 0.67
    -1 -7 -10 1.25 0.28
    1 -7 10 0.83 0.17
    1 -7 11 0.25 0.14
    -1 -7 -11 0.33 0.16
    1 -7 12 0.81 0.15
    -1 -7 -12 1.05 0.29
    -1 -7 -13 0.08 0.18
    -1 -7 -14 20.54 0.95
    -1 -7 -15 7.65 0.6
    -1 -7 -16 16.37 0.88
    -1 -7 -17 3.09 0.42
    -1 -7 -18 3.89 0.46
    -1 -7 -19 -0.24 0.2
    -1 -7 -20 -0.22 0.18
    -1 -7 -21 0.86 0.28
    -1 -7 -22 2.47 0.44
    -1 -7 -23 1.2 0.31
    1 -7 24 0.39 0.16
    -1 -7 -24 0.54 0.26
    1 -7 25 1.08 0.34
    -1 -7 -25 0.58 0.25
    1 -7 26 0.27 0.18
    1 -7 26 0.74 0.29
    -1 -7 -26 0.87 0.28
    1 -7 27 0.47 0.26
    -1 -7 -27 0.06 0.23
    1 -7 28 -0.15 0.22
    1 -7 29 0.07 0.24
    1 -7 30 2.04 0.44
    1 -7 31 0.16 0.24
    1 -7 32 0.55 0.31
    -1 -8 32 0.39 0.29
    -1 -8 31 2 0.44
    1 -8 -31 2.39 0.51
    1 -8 -30 1.51 0.39
    1 -8 -29 0.95 0.33
    1 -8 -28 0.95 0.35
    1 -8 -27 -0.08 0.21
    1 -8 -26 1.11 0.32
    1 -8 -25 0.96 0.3
    1 -8 -24 0.11 0.24
    1 -8 -23 0.11 0.2
    1 -8 -22 0.59 0.25
    1 -8 -21 5.64 0.61
    1 -8 -20 2.17 0.39
    1 -8 -19 1.04 0.21
    1 -8 -19 0.85 0.27
    1 -8 -18 4.74 0.42
    1 8 -18 5.16 0.44
    1 -8 -18 4.28 0.5
    1 -8 -17 1.65 0.34
    1 -8 -17 1.8 0.25
    1 8 -17 1.81 0.26
    1 -8 -16 0.02 0.19
    1 8 -16 0.11 0.11
    1 -8 -16 0.16 0.12
    1 -8 -15 -0.01 0.18
    1 -8 -15 0.36 0.14
    1 8 -15 0.18 0.09
    1 -8 -14 16.77 0.89
    1 8 -14 17.64 0.68
    1 -8 -14 18.31 0.69
    1 8 -13 2.02 0.23
    1 -8 -13 2.11 0.23
    1 -8 -13 2.95 0.43
    1 -8 -12 3.6 0.43
    -1 8 12 4.86 0.48
    1 -8 -12 3.25 0.27
    1 8 -12 3.55 0.28
    1 -8 -11 5.08 0.5
    1 8 -11 5.16 0.32
    1 -8 -11 5.2 0.33
    -1 8 11 5.09 0.48
    1 -8 -10 3.74 0.45
    -1 -8 10 2.77 0.31
    -1 8 10 2.66 0.35
    1 -8 -10 2.83 0.23
    1 -8 -10 2.84 0.37
    1 8 -10 2.89 0.23
    -1 8 9 6.92 0.51
    1 8 -9 7.03 0.34
    -1 -8 9 6.71 0.41
    1 -8 -9 6.15 0.52
    1 -8 -9 7.22 0.55
    -1 -8 9 6.77 0.45
    1 -8 -9 6.57 0.32
    -1 -8 8 24.76 0.79
    1 -8 -8 25.31 0.98
    -1 8 8 26.99 1
    1 -8 -8 25.33 1
    1 -8 -8 26.21 0.59
    -1 -8 8 25.45 0.85
    1 8 -8 25.81 0.59
    1 -8 -7 0.36 0.08
    -1 8 7 0.41 0.16
    1 8 -7 0.65 0.1
    1 -8 -7 0.73 0.2
    -1 -8 7 0.43 0.12
    1 -8 -7 0.66 0.23
    -1 -8 7 0.47 0.16
    1 -8 -6 2.35 0.34
    -1 -8 6 1.7 0.24
    -1 -8 6 1.7 0.22
    1 -8 -6 1.79 0.28
    -1 8 6 1.8 0.27
    -1 8 5 4.57 0.4
    -1 -8 5 4.49 0.35
    1 -8 -5 4.33 0.4
    1 -8 -5 4.32 0.42
    -1 -8 5 3.79 0.34
    1 -8 -4 13.13 0.68
    -1 -8 4 13.36 0.6
    1 -8 -4 12.52 0.67
    -1 -8 4 13.32 0.61
    1 -8 -3 2.28 0.31
    1 -8 -3 2.53 0.32
    -1 -8 3 2.34 0.28
    -1 -8 3 2.76 0.31
    -1 -8 2 5.89 0.41
    1 -8 -2 5.1 0.43
    1 -8 -2 5.34 0.43
    1 -8 -2 5.07 0.18
    -1 -8 2 5.57 0.41
    -1 -8 1 0.45 0.16
    1 -8 -1 0.46 0.15
    1 -8 -1 0.28 0.06
    -1 -8 1 0.4 0.15
    1 -8 -1 0.2 0.15
    -1 -8 0 1.73 0.11
    1 -8 0 1.91 0.27
    -1 -8 0 1.58 0.25
    -1 -8 0 1.84 0.26
    1 -8 0 1.75 0.14
    1 -8 0 1.86 0.28
    1 -8 1 0.14 0.07
    -1 -8 -1 0.33 0.16
    1 -8 1 0.31 0.14
    -1 -8 -1 -0.13 0.12
    1 -8 2 0.05 0.07
    -1 -8 -2 0.15 0.14
    -1 -8 -2 0.06 0.13
    1 -8 2 0.19 0.14
    1 -8 3 13.31 0.46
    -1 -8 -3 13.26 0.67
    -1 -8 -3 13.23 0.65
    1 -8 3 13.27 0.66
    1 -8 4 21.83 0.85
    1 8 4 21.22 0.85
    -1 -8 -4 21.31 0.83
    1 -8 4 21.05 0.61
    -1 -8 -5 1.3 0.23
    1 -8 5 1.08 0.16
    1 -8 5 1.5 0.26
    1 8 5 1.51 0.24
    1 8 6 -0.03 0.14
    1 -8 6 -0.09 0.09
    1 -8 6 0.08 0.14
    -1 -8 -6 0.22 0.15
    1 8 7 0.04 0.12
    -1 -8 -7 0.42 0.22
    1 -8 7 0.04 0.1
    1 -8 7 0.02 0.13
    1 8 8 0.36 0.18
    -1 -8 -8 0.25 0.21
    1 -8 8 0.18 0.1
    1 8 9 7.85 0.56
    1 -8 9 7.14 0.44
    -1 -8 -9 7.76 0.58
    -1 -8 -10 12.17 0.71
    1 8 10 12.85 0.72
    1 -8 10 11.54 0.58
    1 8 11 19.86 0.9
    1 -8 11 17.69 0.74
    -1 -8 -11 18.57 0.9
    1 -8 12 20.21 0.82
    -1 -8 -12 20.21 0.96
    -1 -8 -13 12.38 0.76
    1 -8 13 12.39 0.66
    -1 -8 -14 1.25 0.29
    1 -8 14 1.47 0.24
    1 -8 15 0.93 0.21
    -1 -8 -15 0.7 0.25
    -1 -8 -16 1 0.28
    1 -8 16 1.16 0.24
    -1 -8 -17 0.78 0.28
    1 -8 17 0.49 0.18
    1 -8 18 1.77 0.31
    -1 -8 -18 1.05 0.3
    -1 -8 -19 6.09 0.62
    1 -8 19 5.56 0.54
    1 -8 20 4.83 0.51
    -1 -8 -20 5.64 0.59
    -1 -8 -21 0.97 0.28
    1 -8 21 1.17 0.28
    1 -8 22 0.87 0.3
    -1 -8 -22 0.65 0.25
    -1 -8 -23 1.23 0.31
    1 -8 23 1.44 0.33
    -1 -8 -24 -0.02 0.21
    1 -8 24 0.46 0.23
    -1 -8 -25 -0.07 0.23
    1 -8 25 0.19 0.18
    -1 -8 -26 0.73 0.27
    1 -8 26 0.82 0.3
    1 -8 27 5.97 0.66
    -1 -8 -27 5.09 0.65
    1 -8 28 0.07 0.2
    -1 -8 -28 0.1 0.17
    1 -8 29 0.05 0.18
    -1 -8 -29 -0.3 0.31
    1 -8 30 0.6 0.31
    1 -8 31 0.72 0.28
    1 -9 -29 0.07 0.25
    1 -9 -28 0.18 0.21
    1 -9 -27 0.72 0.33
    1 -9 -26 1.05 0.4
    1 -9 -25 5.54 0.67
    1 -9 -24 0.9 0.29
    1 -9 -23 0.18 0.2
    1 -9 -22 0.51 0.25
    1 -9 -21 0.45 0.28
    1 -9 -20 -0.17 0.2
    1 -9 -19 5.1 0.58
    1 -9 -18 1.06 0.3
    1 -9 -17 1.62 0.35
    1 -9 -16 0.05 0.17
    -1 9 16 0.3 0.23
    1 -9 -15 4.87 0.53
    -1 9 15 5.24 0.55
    1 -9 -14 4.29 0.51
    -1 9 14 3.79 0.45
    -1 -9 13 7.41 0.53
    1 -9 -13 7.69 0.65
    -1 9 13 8.35 0.63
    1 -9 -12 2.25 0.38
    -1 9 12 1.85 0.3
    -1 -9 12 1.73 0.27
    -1 9 11 0.17 0.17
    -1 -9 11 -0.17 0.15
    -1 -9 11 0.04 0.13
    1 -9 -11 -0.05 0.18
    1 -9 -10 5.26 0.52
    -1 9 10 5.25 0.48
    -1 -9 10 5.51 0.4
    -1 -9 10 5.82 0.45
    -1 9 9 32.19 1.16
    -1 -9 9 33.4 0.99
    1 -9 -9 32.48 1.21
    -1 -9 9 31.4 1.03
    1 -9 -9 33.36 1.2
    -1 9 8 9.84 0.64
    1 -9 -8 9.44 0.66
    -1 -9 8 9.29 0.56
    1 -9 -8 9.07 0.63
    -1 -9 8 9.42 0.53
    -1 -9 7 10.34 0.59
    1 -9 -7 12.55 0.74
    -1 -9 7 9.79 0.54
    -1 9 7 10.74 0.67
    1 -9 -7 10.65 0.68
    -1 -9 6 0.03 0.12
    -1 -9 6 0.34 0.15
    1 -9 -6 -0.04 0.16
    1 -9 -6 0.26 0.24
    1 -9 -5 6.45 0.53
    -1 -9 5 5.44 0.43
    -1 -9 5 4.8 0.39
    1 -9 -5 5.12 0.48
    1 -9 -4 0.8 0.23
    -1 -9 4 0.93 0.22
    1 -9 -4 0.39 0.2
    -1 -9 4 0.64 0.19
    -1 -9 3 27.98 0.96
    -1 -9 3 29.07 0.97
    1 -9 -3 29.24 1.06
    1 -9 -3 30.54 1.09
    -1 -9 2 3.17 0.34
    -1 -9 2 2.65 0.31
    1 -9 -2 2.62 0.35
    1 -9 -2 2.52 0.33
    -1 -9 1 34.29 1.06
    -1 -9 1 35.17 1.08
    1 -9 -1 35.57 1.15
    1 -9 -1 32.79 1.12
    -1 -9 0 1.86 0.28
    -1 -9 0 1.73 0.28
    1 -9 0 1.92 0.31
    1 -9 0 1.84 0.28
    1 -9 1 10.74 0.64
    1 -9 1 9.7 0.6
    -1 -9 -1 10.32 0.61
    -1 -9 -1 10.2 0.6
    -1 -9 -2 29.08 1.01
    -1 -9 -2 29.91 1.03
    1 -9 2 27.79 1.02
    1 -9 2 28.87 1.01
    1 -9 2 29.13 0.65
    -1 -9 -3 0.8 0.23
    1 -9 3 0.64 0.13
    1 -9 3 0.65 0.23
    -1 -9 -3 0.35 0.2
    1 -9 4 33.73 1.11
    1 -9 4 32.66 0.78
    -1 -9 -4 32.46 1.1
    1 -9 5 4.57 0.31
    -1 -9 -5 4.75 0.45
    1 9 5 5.03 0.47
    1 -9 5 4.58 0.43
    1 -9 6 1.48 0.19
    -1 -9 -6 1.82 0.33
    1 -9 6 1.17 0.26
    1 9 6 1.48 0.27
    -1 -9 -7 31.25 1.12
    1 -9 7 31.28 0.88
    1 -9 7 31.65 1.1
    1 9 7 32.23 1.14
    1 -9 8 10.68 0.53
    -1 -9 -8 12.79 0.74
    1 9 8 11.88 0.7
    1 -9 8 10.13 0.63
    1 -9 9 1.69 0.25
    1 -9 9 1 0.23
    -1 -9 -9 1.5 0.29
    1 9 9 1.59 0.29
    1 9 10 -0.17 0.17
    -1 -9 -10 0.15 0.19
    1 -9 10 0.06 0.12
    1 -9 10 0 0.17
    1 -9 11 1.14 0.21
    -1 -9 -11 0.91 0.27
    1 9 11 1.14 0.26
    1 9 12 0.01 0.19
    -1 -9 -12 -0.01 0.18
    1 -9 12 0.06 0.11
    -1 -9 -13 2.94 0.41
    1 -9 13 2.56 0.32
    1 9 13 3.74 0.45
    -1 -9 -14 5.3 0.54
    1 9 14 6.12 0.57
    1 -9 14 5.49 0.47
    1 -9 15 5.58 0.48
    -1 -9 -15 4.92 0.53
    1 -9 16 2.24 0.33
    -1 -9 -16 2.47 0.39
    -1 -9 -17 5.88 0.6
    1 -9 17 4.69 0.48
    1 -9 18 0.82 0.22
    -1 -9 -18 1.21 0.35
    1 -9 19 0.13 0.15
    -1 -9 -19 0.4 0.26
    -1 -9 -20 10.53 0.83
    1 -9 20 10.09 0.73
    1 -9 21 0.67 0.23
    -1 -9 -21 1.12 0.31
    1 -9 22 4.35 0.52
    -1 -9 -22 3.76 0.53
    1 -9 23 8.83 0.74
    -1 -9 -23 10.33 0.85
    1 -9 24 -0.09 0.17
    -1 -9 -24 -0.16 0.21
    1 -9 25 0.11 0.18
    -1 -9 -25 0.2 0.25
    -1 -9 -26 -0.21 0.22
    1 -9 26 0.04 0.19
    -1 -9 -27 1.02 0.34
    1 -9 27 0.27 0.24
    1 -9 28 1.56 0.38
    -1 -9 -28 1.6 0.43
    1 -9 29 0.43 0.26
    -1 -9 -29 1.11 0.37
    1 -9 30 0.26 0.24
    1 -10 -28 1.35 0.42
    1 -10 -27 -0.06 0.19
    1 -10 -26 0.37 0.26
    1 -10 -25 4.54 0.64
    1 -10 -24 0.47 0.31
    1 -10 -23 1.09 0.35
    1 -10 -22 0.36 0.22
    1 -10 -21 0.09 0.26
    -1 10 20 1.18 0.32
    1 -10 -20 1.41 0.38
    1 -10 -19 7.89 0.76
    -1 10 19 8.83 0.76
    -1 10 18 1.27 0.34
    1 -10 -18 0.62 0.23
    1 -10 -17 0.4 0.22
    -1 10 17 0.33 0.22
    -1 -10 16 0.68 0.19
    1 -10 -16 0.89 0.32
    -1 10 16 1.03 0.29
    1 -10 -15 0.32 0.2
    -1 -10 15 0.13 0.12
    1 -10 -14 0.4 0.26
    -1 -10 14 0.26 0.13
    -1 10 14 0.57 0.22
    -1 -10 13 0.27 0.15
    1 -10 -13 0.6 0.26
    -1 10 13 0.14 0.15
    -1 -10 12 1.38 0.23
    -1 -10 12 1.53 0.26
    -1 10 12 1.06 0.27
    1 -10 -12 1.53 0.34
    -1 -10 11 4.67 0.4
    -1 -10 11 4.73 0.43
    1 -10 -11 4.47 0.5
    -1 10 11 4 0.47
    1 -10 -10 0.53 0.23
    -1 -10 10 1.01 0.21
    -1 10 10 0.47 0.2
    -1 -10 10 0.63 0.19
    -1 -10 9 12.41 0.69
    -1 10 9 12.68 0.77
    1 -10 -9 12.58 0.8
    -1 -10 9 11.92 0.64
    1 -10 -9 11.81 0.75
    -1 -10 8 0.37 0.17
    1 -10 -8 0.22 0.21
    1 -10 -8 0.12 0.18
    -1 10 8 -0.21 0.21
    -1 -10 8 -0.03 0.12
    -1 -10 7 5.18 0.46
    1 -10 -7 4.59 0.48
    -1 -10 7 4.64 0.41
    1 -10 -7 4.94 0.5
    -1 -10 6 2.59 0.35
    1 -10 -6 2.32 0.35
    1 -10 -6 2.37 0.37
    -1 -10 6 1.75 0.27
    -1 -10 5 0.41 0.16
    1 -10 -5 0.33 0.19
    1 -10 -5 0.7 0.27
    -1 -10 5 0.86 0.23
    1 -10 -4 0.65 0.25
    1 -10 -4 0.35 0.21
    -1 -10 4 0.48 0.19
    -1 -10 4 0.41 0.19
    1 -10 -3 0.06 0.16
    -1 -10 3 -0.14 0.2
    -1 -10 3 0.36 0.19
    1 -10 -3 0.5 0.22
    1 -10 -2 7.63 0.59
    -1 -10 2 6.39 0.5
    -1 -10 2 7.01 0.52
    1 -10 -2 6.83 0.56
    -1 -10 1 1.72 0.29
    1 -10 -1 1.8 0.3
    -1 -10 1 1.86 0.29
    1 -10 -1 1.75 0.32
    -1 -10 0 0.66 0.22
    -1 -10 0 1.07 0.27
    1 -10 0 0.88 0.26
    1 -10 0 0.74 0.24
    1 -10 1 0.27 0.16
    -1 -10 -1 0.14 0.13
    1 -10 1 0.11 0.19
    -1 -10 -1 0.04 0.17
    -1 -10 -2 1.78 0.29
    1 -10 2 1.91 0.32
    -1 -10 -2 2.01 0.33
    1 -10 2 1.75 0.28
    1 -10 3 0.41 0.2
    1 -10 3 0.09 0.14
    -1 -10 -3 0.3 0.17
    1 -10 4 4.24 0.44
    1 -10 4 4.62 0.44
    -1 -10 -4 4.3 0.46
    -1 -10 -5 4.78 0.46
    1 -10 5 4.9 0.46
    -1 -10 -6 1.04 0.29
    1 -10 6 1.01 0.25
    1 -10 6 0.71 0.16
    1 10 7 0.24 0.16
    1 -10 7 0.59 0.22
    -1 -10 -7 0.7 0.24
    1 -10 7 0.38 0.14
    1 -10 8 1.59 0.22
    1 10 8 1.75 0.31
    -1 -10 -8 1.69 0.32
    1 -10 8 1.65 0.3
    1 -10 9 3.19 0.4
    -1 -10 -9 3.7 0.46
    1 -10 9 2.83 0.31
    1 10 9 2.8 0.37
    1 -10 10 8.51 0.61
    -1 -10 -10 8.53 0.67
    1 -10 10 8.77 0.53
    1 10 10 8.45 0.64
    1 -10 11 0.16 0.14
    1 10 11 0.06 0.15
    -1 -10 -11 -0.03 0.17
    1 -10 11 0.05 0.14
    1 -10 12 0.02 0.15
    -1 -10 -12 -0.06 0.17
    1 -10 12 -0.11 0.14
    1 10 12 0 0.17
    1 -10 13 0.04 0.11
    1 10 13 0.06 0.13
    -1 -10 -13 -0.09 0.16
    1 10 14 0.54 0.24
    1 -10 14 0.56 0.16
    -1 -10 -14 0.49 0.24
    -1 -10 -15 1.69 0.35
    1 10 15 2.1 0.38
    1 -10 15 1.7 0.29
    -1 -10 -16 0.39 0.25
    1 10 16 0.96 0.3
    1 -10 16 0.27 0.17
    1 10 17 12.81 0.88
    -1 -10 -17 13.61 0.93
    1 -10 17 12.83 0.78
    1 -10 18 2.54 0.37
    1 10 18 3.8 0.51
    -1 -10 -18 2.72 0.46
    1 -10 19 3.53 0.44
    -1 -10 -19 3.42 0.52
    1 -10 20 -0.24 0.19
    -1 -10 -20 0.37 0.27
    1 -10 21 4.13 0.51
    -1 -10 -21 3.84 0.55
    1 -10 22 2.72 0.43
    -1 -10 -22 2.31 0.44
    1 -10 23 0.17 0.15
    -1 -10 -23 0.6 0.28
    -1 -10 -24 1.73 0.4
    1 -10 24 1.48 0.35
    1 -10 25 1.51 0.34
    -1 -10 -25 1.84 0.45
    1 -10 26 0.39 0.24
    -1 -10 -26 0.32 0.28
    1 -10 27 0.32 0.21
    -1 -10 -27 0.07 0.24
    1 -10 28 0.51 0.25
    -1 -10 -28 0.9 0.34
    1 -10 29 3.78 0.57
    -1 -11 28 0.06 0.23
    1 -11 -26 1.53 0.43
    -1 11 26 1.68 0.42
    1 -11 -25 0.15 0.29
    -1 11 25 -0.02 0.22
    -1 11 24 0.53 0.32
    1 -11 -24 0.03 0.25
    1 -11 -23 1.26 0.42
    -1 11 23 1.25 0.39
    1 -11 -22 1.2 0.36
    -1 11 22 1.35 0.38
    1 -11 -21 0.92 0.36
    -1 11 21 1.05 0.29
    -1 11 20 0.87 0.29
    1 -11 -20 1.1 0.37
    1 -11 -19 -0.07 0.28
    -1 11 19 0.85 0.32
    -1 11 18 2.06 0.42
    1 -11 -18 1.36 0.37
    -1 -11 18 1.52 0.29
    1 -11 -17 0.39 0.3
    -1 11 17 0.04 0.18
    -1 -11 17 0.04 0.16
    -1 11 16 0.48 0.27
    1 -11 -16 0.36 0.25
    -1 -11 16 0.44 0.15
    -1 -11 15 0.9 0.22
    1 -11 -15 1.35 0.33
    -1 11 15 1.36 0.31
    -1 -11 14 2.13 0.33
    1 -11 -14 2.41 0.42
    -1 11 14 1.71 0.34
    -1 -11 13 0.54 0.18
    1 -11 -13 0.66 0.28
    -1 11 13 0.59 0.22
    -1 -11 12 0.68 0.2
    -1 11 12 0.58 0.21
    1 -11 -11 2.68 0.45
    -1 -11 11 2.77 0.35
    -1 -11 11 2.53 0.35
    -1 11 11 2.23 0.38
    1 -11 -10 2.82 0.43
    -1 11 10 2.48 0.38
    -1 -11 10 2.89 0.35
    -1 -11 10 2.62 0.35
    1 -11 -9 0.21 0.2
    -1 -11 9 0.46 0.2
    1 -11 -9 0.46 0.25
    -1 -11 9 0.14 0.16
    -1 -11 8 1.87 0.29
    -1 -11 8 1.85 0.32
    1 -11 -8 1.58 0.32
    1 -11 -8 1.59 0.31
    -1 -11 7 3.21 0.39
    -1 -11 7 3.48 0.38
    1 -11 -7 3.63 0.48
    1 -11 -7 3.5 0.45
    -1 -11 6 -0.01 0.13
    1 -11 -6 -0.19 0.19
    1 -11 -6 0.32 0.19
    -1 -11 5 10.19 0.65
    -1 -11 5 9.77 0.65
    1 -11 -5 10.35 0.73
    1 -11 -5 10.67 0.75
    -1 -11 4 -0.03 0.16
    1 -11 -4 -0.11 0.16
    -1 -11 4 0.1 0.15
    1 -11 -4 0.03 0.18
    1 -11 -3 3.97 0.47
    -1 -11 3 4.27 0.44
    1 -11 -3 4.05 0.47
    -1 -11 3 4.19 0.44
    1 -11 -2 2.68 0.39
    -1 -11 2 3.02 0.39
    1 -11 -2 3.41 0.42
    -1 -11 2 2.37 0.33
    -1 -11 1 8.11 0.6
    1 -11 -1 8.73 0.66
    -1 -11 1 7.56 0.58
    1 -11 -1 8.34 0.64
    -1 -11 0 4.88 0.48
    1 -11 0 3.91 0.44
    -1 -11 0 5.33 0.5
    1 -11 0 4.52 0.48
    1 -11 1 11.97 0.76
    -1 -11 -1 13.28 0.78
    -1 -11 -1 13.38 0.78
    1 -11 1 12.48 0.77
    -1 -11 -2 0.08 0.19
    -1 -11 -2 -0.03 0.14
    1 -11 2 0.25 0.18
    1 -11 2 0.08 0.17
    1 -11 3 1.58 0.32
    -1 -11 -3 0.98 0.27
    1 -11 3 1.42 0.28
    1 -11 4 8.56 0.65
    1 -11 4 7 0.57
    -1 -11 -4 7.53 0.6
    -1 -11 -5 15.29 0.86
    1 -11 5 15.65 0.84
    1 -11 5 15.66 0.86
    1 -11 6 0.41 0.21
    1 -11 6 0.1 0.15
    -1 -11 -6 0.65 0.26
    -1 -11 -7 0.03 0.17
    1 -11 7 -0.03 0.15
    -1 -11 -8 2.19 0.38
    1 -11 8 1.71 0.31
    1 -11 9 0.05 0.16
    1 11 9 0.22 0.16
    1 -11 10 3.41 0.43
    -1 -11 -10 3.79 0.48
    1 11 10 3.69 0.46
    -1 -11 -11 0.36 0.25
    1 11 11 0.05 0.17
    1 -11 11 0.2 0.16
    1 -11 12 0.08 0.17
    -1 -11 -12 -0.06 0.2
    1 11 12 -0.35 0.23
    -1 -11 -13 0.38 0.26
    1 -11 13 0.5 0.21
    1 11 13 0.83 0.25
    1 -11 13 0.72 0.19
    -1 -11 -14 0.25 0.18
    1 11 14 0.41 0.22
    1 -11 14 0.55 0.22
    1 -11 14 0.21 0.14
    1 11 15 0.3 0.23
    -1 -11 -15 -0.16 0.21
    1 -11 15 -0.29 0.16
    1 -11 15 -0.34 0.25
    1 11 16 1.91 0.38
    1 -11 16 2.03 0.35
    -1 -11 -16 1.47 0.35
    1 -11 16 1.16 0.28
    1 -11 17 1.28 0.27
    1 11 17 1.6 0.36
    -1 -11 -17 1.32 0.33
    1 -11 18 1.24 0.29
    1 11 18 0.54 0.25
    -1 -11 -18 0.49 0.29
    -1 -11 -19 2.92 0.53
    1 -11 19 2.74 0.41
    1 11 19 3.1 0.5
    -1 -11 -20 3.03 0.5
    1 11 20 3.07 0.51
    1 -11 20 3.13 0.44
    1 -11 21 8.88 0.74
    1 11 21 8.93 0.81
    -1 -11 -21 8.32 0.82
    1 -11 22 0.06 0.16
    1 11 22 0.55 0.29
    -1 -11 -22 0.43 0.32
    1 -11 23 0.12 0.17
    -1 -11 -23 0.51 0.27
    1 11 23 0.53 0.33
    1 -11 24 0.05 0.2
    1 11 24 0.53 0.28
    -1 -11 -24 0.37 0.28
    1 -11 25 1.59 0.38
    -1 -11 -25 1.33 0.4
    -1 -11 -26 0.35 0.33
    1 -11 26 0.44 0.23
    1 -11 27 0.04 0.19
    1 -11 28 1.7 0.43
    -1 12 24 0.25 0.21
    1 -12 -24 0.25 0.21
    -1 12 23 0.53 0.32
    1 -12 -23 0.56 0.33
    -1 12 22 2.66 0.49
    1 -12 -22 2.53 0.52
    -1 12 21 -0.1 0.17
    1 -12 -21 -0.28 0.27
    1 -12 -20 2.98 0.52
    -1 12 20 2.95 0.49
    1 -12 -19 0.54 0.28
    -1 12 19 0.62 0.29
    1 -12 -18 1.47 0.41
    -1 12 18 1.57 0.38
    1 -12 -17 0.27 0.26
    -1 12 17 0.2 0.23
    -1 12 16 1.86 0.39
    1 -12 -16 1.43 0.4
    1 -12 -15 3.56 0.54
    -1 12 15 3.72 0.51
    -1 -12 15 2.98 0.41
    -1 -12 14 3.04 0.4
    -1 12 14 3.33 0.48
    1 -12 -14 2.92 0.48
    -1 12 13 1.59 0.33
    -1 -12 13 1.59 0.32
    1 -12 -13 2 0.43
    -1 12 12 -0.13 0.18
    1 -12 -12 0.26 0.28
    -1 -12 12 0.02 0.18
    1 -12 -11 1.22 0.34
    -1 -12 11 0.85 0.24
    -1 -12 10 0.12 0.2
    -1 -12 10 0.27 0.15
    1 -12 -10 0.62 0.31
    -1 -12 9 0.45 0.22
    1 -12 -9 0.96 0.33
    -1 -12 9 0.49 0.19
    1 -12 -8 4.63 0.56
    1 -12 -8 4.81 0.57
    -1 -12 8 4.84 0.48
    -1 -12 8 4.31 0.46
    1 -12 -7 1.86 0.37
    -1 -12 7 2.42 0.35
    -1 -12 7 1.97 0.34
    1 -12 -7 3.06 0.45
    -1 -12 6 -0.07 0.14
    -1 -12 6 -0.2 0.21
    1 -12 -6 0.21 0.22
    1 -12 -6 0.07 0.16
    -1 -12 5 5.34 0.51
    1 -12 -5 5.29 0.57
    1 -12 -5 5.05 0.55
    -1 -12 5 6.17 0.54
    -1 -12 4 0.75 0.24
    -1 -12 4 0.3 0.16
    1 -12 -4 1.15 0.3
    1 -12 -4 1.08 0.31
    -1 -12 3 5.84 0.54
    1 -12 -3 5.11 0.54
    1 -12 -3 5.82 0.58
    -1 -12 3 5.48 0.52
    1 -12 -2 10.59 0.78
    -1 -12 2 10.49 0.72
    -1 -12 2 11.55 0.74
    1 -12 -2 9.91 0.73
    -1 -12 1 0.01 0.13
    1 -12 -1 -0.21 0.19
    1 -12 -1 0.13 0.18
    -1 -12 0 1.43 0.31
    -1 -12 0 1.22 0.3
    1 -12 0 0.94 0.25
    1 -12 0 1.83 0.34
    1 -12 1 6.4 0.6
    1 -12 1 6.59 0.6
    -1 -12 -1 6.63 0.58
    -1 -12 -1 5.91 0.56
    -1 -12 -2 4.48 0.5
    1 -12 2 3.76 0.47
    1 -12 2 4.54 0.5
    -1 -12 -3 0.37 0.22
    1 -12 3 0.33 0.22
    1 -12 3 -0.06 0.15
    1 -12 4 0.05 0.17
    -1 -12 -4 -0.1 0.17
    1 -12 4 0.1 0.14
    -1 -12 -5 0.6 0.26
    1 -12 5 0.84 0.24
    1 -12 5 0.26 0.18
    -1 -12 -6 0.15 0.23
    1 -12 6 -0.13 0.2
    1 -12 6 0.05 0.16
    1 -12 7 1.53 0.32
    1 -12 7 1.14 0.26
    -1 -12 -7 1.36 0.33
    -1 -12 -8 5.74 0.6
    1 -12 8 4.93 0.53
    1 -12 8 5.36 0.52
    -1 -12 -9 0.51 0.28
    1 -12 9 0.28 0.15
    1 -12 9 0.14 0.17
    -1 -12 -10 0.29 0.26
    1 -12 10 0.26 0.2
    1 -12 11 0.1 0.17
    -1 -12 -11 -0.07 0.23
    1 12 11 0.07 0.19
    -1 -12 -12 -0.17 0.21
    1 12 12 0.12 0.16
    1 -12 12 0.21 0.21
    -1 -12 -13 3.21 0.51
    1 -12 13 3.43 0.46
    1 12 13 2.25 0.41
    1 12 14 6.63 0.66
    1 -12 14 7.84 0.68
    -1 -12 -14 6.83 0.7
    -1 -12 -15 -0.08 0.23
    1 12 15 0.13 0.17
    1 -12 15 -0.06 0.17
    1 -12 16 5.83 0.62
    -1 -12 -16 5.21 0.65
    1 12 16 5 0.59
    1 -12 17 0.15 0.19
    1 12 17 -0.1 0.21
    -1 -12 -17 -0.29 0.24
    1 -12 18 0.28 0.21
    -1 -12 -18 -0.03 0.21
    1 12 18 0.28 0.21
    1 -12 19 -0.09 0.17
    1 12 19 0.02 0.2
    -1 -12 -20 0.38 0.29
    1 12 20 0.78 0.35
    1 -12 20 0.25 0.2
    1 -12 21 1.07 0.31
    -1 -12 -21 1.3 0.37
    1 12 21 1.97 0.42
    -1 -12 -22 0.47 0.33
    1 12 22 0.64 0.29
    -1 -12 -23 1.04 0.41
    1 12 23 0.3 0.24
    -1 -12 -24 2.9 0.55
    1 12 24 2.66 0.51
    1 -12 25 0.62 0.25
    1 -12 26 0.04 0.18
    -1 13 22 0.27 0.25
    -1 13 21 0.15 0.23
    1 -13 -21 -0.17 0.3
    1 -13 -20 0.28 0.26
    -1 13 20 0.98 0.31
    1 -13 -19 1.88 0.44
    -1 13 19 2.05 0.4
    1 -13 -18 1.33 0.4
    -1 13 18 1.15 0.32
    -1 13 17 0.17 0.17
    1 -13 -17 0.15 0.27
    1 -13 -16 6.12 0.72
    -1 13 16 6.01 0.67
    1 -13 -15 1.65 0.43
    -1 13 15 1.47 0.35
    1 -13 -14 0.2 0.23
    1 -13 -13 0.29 0.22
    -1 -13 13 0.4 0.23
    -1 -13 12 0.28 0.22
    1 -13 -12 0.41 0.3
    -1 -13 11 4.35 0.51
    1 -13 -11 4.32 0.6
    1 -13 -10 0.13 0.22
    -1 -13 10 0.3 0.24
    1 -13 -9 0.6 0.31
    -1 -13 9 0.87 0.25
    -1 -13 8 1.9 0.33
    -1 -13 8 1.34 0.26
    1 -13 -8 1.91 0.42
    1 -13 -7 2.26 0.41
    1 -13 -7 2.28 0.45
    -1 -13 7 1.86 0.35
    -1 -13 7 2.37 0.37
    -1 -13 6 1.05 0.26
    -1 -13 6 1.43 0.3
    1 -13 -6 0.94 0.31
    1 -13 -5 0.92 0.29
    -1 -13 5 1.34 0.29
    -1 -13 5 0.71 0.22
    1 -13 -5 1.09 0.31
    1 -13 -4 0.11 0.17
    -1 -13 4 0.3 0.17
    1 -13 -4 0.07 0.19
    -1 -13 4 0.03 0.16
    1 -13 -3 9.42 0.76
    1 -13 -3 8.99 0.75
    -1 -13 3 10.66 0.75
    -1 -13 3 9.69 0.72
    -1 -13 2 1.6 0.33
    1 -13 -2 1.52 0.33
    1 -13 -2 1.23 0.31
    -1 -13 2 1.67 0.34
    1 -13 -1 0.34 0.23
    -1 -13 1 0.23 0.23
    1 -13 -1 0.49 0.28
    -1 -13 1 0.4 0.2
    -1 -13 0 1.79 0.36
    1 -13 0 1.2 0.32
    1 -13 0 1.16 0.27
    -1 -13 -1 1.31 0.32
    1 -13 1 1.34 0.34
    1 -13 1 1.3 0.31
    1 -13 2 1.81 0.37
    1 -13 2 2.19 0.37
    -1 -13 -2 1.92 0.37
    1 -13 3 1.03 0.26
    1 -13 3 0.37 0.19
    -1 -13 -3 0.49 0.21
    1 -13 4 -0.06 0.18
    -1 -13 -4 0.18 0.19
    1 -13 4 0.24 0.2
    1 -13 5 2.23 0.39
    -1 -13 -5 2.22 0.4
    1 -13 5 2.7 0.41
    1 -13 6 0.47 0.27
    -1 -13 -6 0.71 0.28
    1 -13 6 0.1 0.17
    1 -13 7 0.6 0.24
    1 -13 7 0.66 0.24
    -1 -13 -7 1.15 0.33
    -1 -13 -8 2.36 0.44
    1 -13 8 1.75 0.33
    1 -13 8 2.56 0.39
    1 -13 9 1.43 0.31
    1 -13 9 1.62 0.34
    -1 -13 -9 1.67 0.36
    1 -13 10 0.2 0.18
    1 -13 10 0.09 0.2
    -1 -13 -10 0.27 0.23
    1 -13 11 0.48 0.24
    -1 -13 -11 1 0.33
    1 -13 11 0.58 0.24
    -1 -13 -12 0.25 0.24
    1 -13 12 0.14 0.15
    1 -13 12 -0.18 0.2
    1 13 13 2.5 0.45
    1 -13 13 3.45 0.45
    -1 -13 -13 2.6 0.48
    1 -13 13 3.33 0.49
    1 13 14 2.35 0.43
    1 -13 14 1.64 0.34
    -1 -13 -14 1.3 0.34
    -1 -13 -15 0.29 0.24
    1 13 15 0.05 0.18
    1 -13 15 -0.24 0.23
    -1 -13 -16 2.39 0.48
    1 -13 16 1.69 0.37
    1 13 16 0.93 0.29
    1 -13 17 0.38 0.22
    1 13 17 0.13 0.23
    -1 -13 -17 -0.05 0.2
    -1 -13 -18 -0.33 0.29
    1 -13 18 -0.02 0.18
    1 13 18 0.12 0.18
    -1 -13 -19 0.11 0.24
    1 13 19 0.48 0.28
    1 -13 19 0.2 0.19
    -1 -13 -20 0.1 0.19
    1 -13 20 0.44 0.25
    1 13 20 0.27 0.28
    1 -13 21 0.37 0.26
    1 13 21 0.37 0.3
    -1 -13 -21 0.91 0.36
    -1 -13 -22 0.3 0.27
    1 -13 22 0.2 0.2
    -1 14 19 0.68 0.28
    1 -14 -18 0.52 0.32
    -1 14 18 0.31 0.29
    1 -14 -17 0.14 0.29
    1 -14 -16 0.12 0.28
    1 -14 -15 3.65 0.58
    1 -14 -14 1.63 0.44
    1 -14 -13 4.93 0.67
    1 -14 -12 0.37 0.32
    1 -14 -11 0.93 0.34
    -1 -14 11 0.84 0.3
    1 -14 -10 1.02 0.36
    -1 -14 10 0.99 0.28
    -1 -14 9 0.36 0.2
    1 -14 -9 0.8 0.37
    1 -14 -8 0.65 0.33
    -1 -14 8 -0.24 0.21
    1 -14 -7 0.42 0.24
    -1 -14 7 0.57 0.26
    -1 -14 7 0.25 0.21
    1 -14 -6 0.01 0.2
    -1 -14 6 -0.15 0.22
    -1 -14 6 0 0.16
    1 -14 -6 0.22 0.23
    -1 -14 5 12.95 0.86
    1 -14 -5 13.19 0.95
    -1 -14 5 12.61 0.86
    1 -14 -5 12.63 0.94
    1 -14 -4 0.71 0.29
    -1 -14 4 0.61 0.24
    -1 -14 4 0.88 0.26
    1 -14 -4 0.35 0.26
    1 -14 -3 0.46 0.28
    1 -14 -3 0.27 0.2
    -1 -14 3 0.49 0.23
    -1 -14 3 0.52 0.23
    -1 -14 2 0.81 0.28
    1 -14 -2 1.4 0.34
    -1 -14 2 1.2 0.31
    1 -14 -2 1.04 0.3
    -1 -14 1 1.39 0.32
    1 -14 -1 1.85 0.4
    1 -14 -1 1.77 0.39
    1 -14 0 2.38 0.45
    1 -14 0 2.48 0.45
    -1 -14 0 2.44 0.43
    1 -14 1 0.62 0.27
    -1 -14 -1 0.79 0.25
    1 -14 1 0.78 0.3
    1 -14 2 2.11 0.41
    -1 -14 -2 2.03 0.41
    1 -14 2 1.53 0.38
    1 -14 3 2.87 0.45
    -1 -14 -3 3.71 0.51
    1 -14 3 3.71 0.51
    1 -14 4 0.1 0.2
    1 -14 4 0.34 0.25
    -1 -14 -4 0.24 0.21
    1 -14 5 0.19 0.21
    -1 -14 -5 0.29 0.21
    1 -14 5 0.19 0.19
    -1 -14 -6 0.44 0.28
    1 -14 6 0.61 0.24
    1 -14 7 0.39 0.25
    -1 -14 -7 0.69 0.32
    1 -14 7 0.67 0.28
    1 -14 8 0.35 0.24
    -1 -14 -8 0.64 0.28
    1 -14 8 0.54 0.28
    1 -14 9 8.15 0.75
    1 -14 9 8.37 0.72
    -1 -14 -9 8.73 0.79
    1 -14 10 0.95 0.31
    -1 -14 -10 0.55 0.31
    1 -14 10 1.2 0.31
    1 -14 11 5.15 0.62
    1 -14 11 5.21 0.57
    -1 -14 -11 5.17 0.63
    -1 -14 -12 1.85 0.41
    1 -14 12 2.59 0.45
    1 -14 13 0.46 0.23
    -1 -14 -13 0.31 0.26
    -1 -14 -14 0.48 0.3
    1 -14 14 0.11 0.16
    1 -14 15 6.36 0.69
    -1 -14 -15 5.94 0.73
    1 14 16 -0.4 0.23
    -1 -14 -16 -0.11 0.24
    1 -14 16 0.1 0.2
    1 -14 17 4.09 0.58
    1 14 17 3.84 0.59
    -1 -14 -17 3.34 0.56
    -1 -14 -18 2.64 0.54
    1 -14 18 2.39 0.44
    1 14 18 1.8 0.43
    -1 -14 -19 2.86 0.53
    1 -14 19 2.96 0.49
    1 -14 20 0.46 0.28
    1 -15 -15 0.21 0.32
    1 -15 -14 0.36 0.24
    1 -15 -13 0.38 0.3
    1 -15 -12 0.34 0.3
    1 -15 -11 -0.03 0.2
    1 -15 -10 0.8 0.4
    1 -15 -9 1.7 0.45
    -1 -15 8 4.02 0.53
    1 -15 -8 2.89 0.5
    -1 -15 7 1.1 0.33
    1 -15 -7 0.9 0.33
    1 -15 -6 0.21 0.24
    -1 -15 6 0.16 0.23
    -1 -15 5 2.74 0.45
    1 -15 -5 3.29 0.53
    1 -15 -5 2.8 0.49
    -1 -15 5 3.11 0.46
    -1 -15 4 0.77 0.27
    1 -15 -4 0.99 0.36
    1 -15 -4 0.94 0.35
    1 -15 -3 1.16 0.35
    1 -15 -3 1.46 0.4
    -1 -15 3 1.15 0.35
    1 -15 -2 0.02 0.21
    1 -15 -2 0.65 0.28
    -1 -15 2 0.04 0.19
    1 -15 -1 6.89 0.72
    -1 -15 1 6.13 0.67
    1 -15 -1 5.93 0.67
    1 -15 0 0.37 0.26
    1 -15 0 0.56 0.24
    -1 -15 0 1.04 0.35
    1 -15 1 0.98 0.36
    1 -15 1 1 0.3
    -1 -15 -1 1 0.29
    -1 -15 -2 0.27 0.28
    1 -15 2 -0.17 0.25
    1 -15 2 0.21 0.22
    1 -15 3 0.12 0.2
    1 -15 3 0.18 0.19
    -1 -15 -4 2.42 0.46
    1 -15 4 2.44 0.44
    1 -15 4 2.23 0.45
    -1 -15 -5 1.14 0.35
    1 -15 5 0.95 0.29
    1 -15 5 0.9 0.32
    1 -15 6 4.71 0.58
    -1 -15 -6 4.18 0.59
    1 -15 6 5.25 0.65
    1 -15 7 0.82 0.28
    1 -15 7 1.47 0.38
    -1 -15 -7 0.84 0.32
    -1 -15 -8 0 0.22
    1 -15 8 -0.31 0.28
    1 -15 8 0.19 0.19
    -1 -15 -9 1.9 0.44
    1 -15 9 1.52 0.4
    1 -15 9 0.99 0.29
    1 -15 10 0.24 0.2
    1 -15 10 0.49 0.3
    -1 -15 -10 0.46 0.3
    1 -15 11 0.54 0.27
    -1 -15 -11 1.01 0.33
    -1 -15 -12 0.52 0.33
    1 -15 12 0.18 0.2
    1 -15 13 0.35 0.25
    -1 -15 -13 0.77 0.35
    1 -15 14 1.1 0.36
    -1 -15 -14 -0.15 0.27
    1 -15 15 0.26 0.24
    -1 -15 -15 -0.17 0.27
    1 -15 16 0.9 0.33
    -1 -15 -16 0.81 0.34
    1 -15 17 0.09 0.19
    1 -16 -10 0.51 0.29
    1 -16 -9 0.25 0.28
    1 -16 -8 0.4 0.31
    1 -16 -7 2.79 0.51
    1 -16 -6 3.26 0.58
    -1 -16 5 -0.07 0.21
    1 -16 -5 0.52 0.33
    -1 -16 4 2.95 0.49
    1 -16 -4 2.81 0.5
    1 -16 -3 1.46 0.4
    -1 -16 3 0.88 0.32
    1 -16 -3 1.11 0.39
    1 -16 -2 0.4 0.28
    -1 -16 2 0.14 0.23
    1 -16 -2 0.39 0.26
    1 -16 -1 1.08 0.38
    1 -16 -1 1.24 0.41
    -1 -16 1 0.55 0.27
    -1 -16 0 0.72 0.29
    1 -16 0 0.21 0.19
    1 -16 0 0.23 0.21
    -1 -16 -1 0.38 0.28
    1 -16 1 -0.37 0.29
    1 -16 1 0.36 0.32
    1 -16 2 -0.01 0.21
    1 -16 2 -0.04 0.22
    -1 -16 -2 0.15 0.25
    -1 -16 -3 0.13 0.29
    1 -16 3 0.24 0.25
    1 -16 3 0.1 0.24
    1 -16 4 2.11 0.47
    -1 -16 -4 1.99 0.44
    1 -16 4 1.44 0.37
    1 -16 5 0.7 0.31
    -1 -16 -5 0.12 0.26
    -1 -16 -6 0.47 0.31
    1 -16 6 0.76 0.33
    1 -16 6 0.44 0.25
    1 -16 7 0.71 0.29
    1 -16 7 1.28 0.36
    -1 -16 -7 0.51 0.33
    -1 -16 -8 0.33 0.27
    1 -16 8 0.42 0.25
    1 -16 8 1.04 0.31
    -1 -16 -9 3.2 0.56
    1 -16 9 3.74 0.59
    -1 -16 -10 2.07 0.52
    1 -16 10 1.43 0.41
    1 -16 11 0.09 0.24
    -1 -16 -11 0.19 0.3
    1 -16 12 0.41 0.27
    1 -16 13 0.09 0.24
    1 -16 14 0.46 0.3
    1 -16 15 0.7 0.3
    -1 -17 2 0.41 0.27
    1 -17 -1 0.41 0.27
    -1 -17 1 0.59 0.29
    1 -17 0 0.72 0.28
    1 -17 0 0.41 0.28
    -1 -17 0 0.46 0.3
    -1 -17 -1 0.29 0.29
    1 -17 1 0.26 0.28
    1 -17 1 0.15 0.26
    1 -17 2 1.51 0.43
    1 -17 2 1.93 0.43
    -1 -17 -2 1.07 0.37
    1 -17 3 0.69 0.3
    -1 -17 -3 0.08 0.25
    1 -17 3 0.47 0.3
    1 -17 4 0.31 0.25
    1 -17 4 0.22 0.25
    -1 -17 -4 0.97 0.37
    1 -17 5 -0.2 0.22
    1 -17 5 0.18 0.28
    -1 -17 -5 -0.07 0.24
    1 -17 6 -0.09 0.23
    -2 0 35 0.29 0.32
    2 0 -34 1.99 0.45
    -2 0 34 2.59 0.51
    -2 0 33 0 0.25
    2 0 -33 0.06 0.16
    -2 0 32 0.1 0.23
    2 0 -32 1.01 0.32
    -2 0 31 0.27 0.22
    2 0 -31 -0.09 0.21
    2 0 -30 0.22 0.24
    -2 0 30 0.28 0.21
    2 0 -29 -0.01 0.14
    -2 0 29 -0.08 0.17
    -2 0 28 2.36 0.42
    2 0 -28 2.51 0.4
    -2 0 27 -0.16 0.2
    2 0 -27 0.12 0.17
    -2 0 26 9.95 0.75
    2 0 -26 10.86 0.79
    -2 0 25 -0.08 0.17
    2 0 -25 -0.1 0.15
    -2 0 24 0.23 0.22
    2 0 -24 0.45 0.19
    -2 0 23 0.09 0.19
    2 0 -23 0.11 0.18
    -2 0 23 -0.14 0.11
    -2 0 22 17.36 0.9
    -2 0 22 16.51 0.69
    2 0 -22 15.61 0.85
    -2 0 21 0.04 0.11
    2 0 -21 -0.1 0.14
    -2 0 21 -0.18 0.15
    2 0 -20 1.27 0.26
    -2 0 20 0.99 0.22
    -2 0 20 1 0.19
    -2 0 19 -0.07 0.12
    -2 0 19 0.1 0.19
    2 0 -19 0.22 0.18
    2 0 -18 19.3 0.84
    -2 0 18 19.17 0.7
    -2 0 18 19.65 0.85
    -2 0 17 0.19 0.12
    2 0 -17 0.02 0.13
    -2 0 17 0.3 0.17
    -2 0 16 4.27 0.39
    -2 0 16 3.95 0.32
    -2 0 16 3.72 0.16
    -2 0 15 0.06 0.11
    -2 0 15 0.01 0.04
    -2 0 14 0.38 0.15
    -2 0 14 0.31 0.06
    -2 0 13 0.04 0.04
    -2 0 13 0.05 0.11
    -2 0 12 0.95 0.17
    2 0 -12 0.39 0.1
    -2 0 11 0.08 0.12
    2 0 -11 0.01 0.07
    -2 0 10 72.85 1.14
    2 0 -10 69.58 1
    -2 0 9 0.13 0.09
    2 0 -9 -0.05 0.06
    2 0 -8 8.46 0.31
    -2 0 8 8.58 0.38
    2 0 -7 0.04 0.06
    -2 0 7 0.1 0.11
    -2 0 6 523.65 2.72
    2 0 -6 524.17 2.02
    2 0 -6 518.58 1.62
    2 0 -5 0.14 0.05
    -2 0 5 0.07 0.11
    -2 0 4 1000 3.5
    2 0 -4 962.22 2.2
    -2 0 3 0.17 0.1
    2 0 -3 -0.03 0.04
    -2 0 2 189.76 1.42
    2 0 -2 199.38 1.46
    2 0 -2 192.23 0.85
    2 0 -1 0.07 0.07
    -2 0 1 0.17 0.08
    -2 0 0 236.72 1.45
    2 0 0 236.57 1.54
    2 0 1 0.08 0.08
    -2 0 -1 0.14 0.06
    -2 0 -2 45.11 0.57
    2 0 2 46.43 0.7
    2 0 3 0.3 0.09
    -2 0 -3 0.05 0.06
    -2 0 -4 465.89 1.59
    2 0 4 477.29 2.39
    -2 0 -5 0.04 0.04
    2 0 5 0.16 0.1
    2 0 6 2.43 0.19
    -2 0 -6 2.38 0.09
    2 0 7 0.03 0.06
    2 0 7 0.03 0.08
    2 0 8 8.18 0.38
    2 0 8 8.02 0.32
    2 0 9 -0.15 0.11
    2 0 9 0.08 0.08
    2 0 10 2.86 0.23
    2 0 10 2.39 0.23
    2 0 11 0.1 0.11
    2 0 11 0.02 0.1
    2 0 12 116.16 1.48
    2 0 12 115.39 1.62
    2 0 13 0.21 0.13
    2 0 13 0.01 0.1
    -2 0 -13 0.1 0.05
    2 0 14 82.98 1.37
    2 0 14 85.05 1.5
    -2 0 -14 81.63 0.86
    2 0 15 0.18 0.12
    -2 0 -15 0.06 0.05
    2 0 15 0.02 0.12
    2 0 16 26.14 0.83
    -2 0 -16 26.06 0.45
    2 0 16 27.34 0.91
    -2 0 -17 0 0.03
    2 0 17 0.14 0.14
    2 0 17 -0.05 0.16
    2 0 18 0.34 0.17
    2 0 18 0.25 0.13
    2 0 19 0.23 0.14
    2 0 19 0.04 0.14
    2 0 20 5.58 0.46
    2 0 20 5.63 0.45
    2 0 21 0.24 0.16
    2 0 21 -0.17 0.13
    2 0 22 15.03 0.81
    2 0 22 14.16 0.75
    2 0 23 0.21 0.19
    2 0 23 -0.02 0.15
    2 0 24 7.04 0.57
    2 0 24 7.02 0.59
    2 0 25 0.1 0.19
    2 0 25 0.28 0.18
    2 0 26 4.35 0.5
    2 0 26 4.96 0.5
    2 0 27 -0.06 0.14
    2 0 27 -0.04 0.17
    2 0 28 0.93 0.29
    2 0 28 0.48 0.2
    2 0 29 -0.22 0.17
    2 0 29 0.3 0.22
    2 0 30 9.55 0.77
    2 0 30 9.17 0.78
    2 0 31 0.47 0.24
    2 0 31 0.35 0.26
    2 0 32 0.07 0.19
    2 0 32 0.16 0.2
    2 0 33 0.2 0.22
    2 0 33 0.05 0.19
    2 0 34 0.12 0.2
    2 0 34 0.34 0.25
    2 0 35 -0.06 0.22
    2 0 35 0.35 0.25
    2 0 36 0.44 0.28
    -2 -1 35 0.01 0.2
    2 -1 -34 0.38 0.27
    2 1 -34 0.73 0.27
    -2 1 34 0.81 0.34
    -2 -1 34 1.22 0.37
    -2 1 33 0.66 0.33
    2 1 -33 0.41 0.25
    -2 -1 33 -0.08 0.23
    2 -1 -33 0.39 0.22
    -2 -1 32 0.72 0.36
    2 1 -32 0.52 0.24
    2 -1 -32 0.1 0.17
    -2 1 32 -0.04 0.28
    -2 1 31 0.44 0.28
    2 1 -31 0.78 0.27
    -2 -1 31 0.81 0.32
    2 -1 -31 0.76 0.28
    2 1 -30 0.4 0.26
    -2 1 30 0.29 0.23
    -2 -1 30 0.09 0.19
    2 -1 -30 0.3 0.22
    2 -1 -29 2.68 0.43
    2 1 -29 2.26 0.4
    -2 -1 29 2.66 0.46
    -2 1 29 2.91 0.47
    -2 1 28 0.58 0.27
    2 1 -28 0.37 0.21
    2 -1 -28 0.09 0.15
    -2 -1 28 0.2 0.23
    -2 1 27 -0.04 0.19
    2 1 -27 0.13 0.17
    -2 -1 27 0.27 0.22
    2 -1 -27 0.25 0.21
    -2 1 26 1.09 0.32
    2 -1 -26 1.39 0.29
    -2 -1 26 0.84 0.24
    2 1 -26 1.43 0.3
    -2 1 25 1.77 0.35
    2 1 -25 1.86 0.33
    -2 -1 25 1.63 0.32
    2 -1 -25 1.75 0.33
    2 -1 -24 0.51 0.23
    -2 1 24 0.2 0.16
    2 1 -24 0.18 0.19
    -2 -1 24 0.07 0.18
    -2 1 23 2.89 0.41
    -2 -1 23 2.66 0.29
    2 -1 -23 2.66 0.39
    -2 -1 23 3.03 0.4
    2 1 -23 2.57 0.37
    -2 -1 22 14.19 0.65
    2 -1 -22 15.74 0.88
    -2 1 22 14.72 0.84
    -2 -1 22 13.28 0.79
    2 1 -22 15.23 0.85
    -2 -1 21 50.59 1.47
    -2 1 21 50.54 1.49
    -2 -1 21 51.26 1.21
    2 1 -21 52.39 1.51
    2 -1 -21 53.14 1.52
    -2 1 20 1.3 0.27
    -2 -1 20 1.49 0.28
    2 -1 -20 1.31 0.26
    2 1 -20 1.15 0.27
    -2 -1 20 1.23 0.23
    -2 1 19 4.18 0.43
    -2 1 19 4.66 0.36
    -2 -1 19 4.18 0.35
    2 1 -19 3.95 0.41
    2 -1 -19 4.54 0.43
    -2 1 18 0.3 0.16
    -2 1 18 0.36 0.13
    -2 -1 18 0.61 0.18
    2 -1 -18 0.49 0.16
    2 1 -18 0.46 0.18
    -2 1 17 1.71 0.22
    2 1 -17 2.35 0.32
    -2 1 17 1.8 0.11
    -2 1 17 2 0.28
    -2 -1 17 1.87 0.22
    -2 -1 17 1.67 0.11
    2 -1 -17 1.6 0.25
    2 -1 -17 1.97 0.26
    -2 1 16 0.77 0.2
    -2 1 16 0.7 0.15
    -2 -1 16 0.6 0.16
    -2 1 16 0.6 0.08
    2 -1 -16 0.5 0.14
    2 -1 -15 0.8 0.16
    -2 1 15 0.57 0.14
    -2 -1 15 0.76 0.17
    -2 1 15 0.54 0.08
    -2 1 15 0.58 0.18
    -2 1 14 1.8 0.23
    -2 1 14 2.58 0.26
    2 -1 -14 2.19 0.24
    -2 1 14 2.31 0.15
    -2 -1 14 2.56 0.26
    -2 1 13 11.63 0.33
    -2 -1 13 11.56 0.51
    -2 1 13 12.41 0.51
    -2 1 13 11.2 0.55
    2 -1 -13 11.3 0.5
    -2 1 12 1.05 0.11
    -2 1 12 1.01 0.17
    2 -1 -12 1.5 0.2
    -2 1 12 1.15 0.2
    -2 -1 12 1.06 0.17
    -2 1 11 0.34 0.07
    -2 1 11 0.36 0.13
    -2 -1 11 0.36 0.13
    2 -1 -11 0.36 0.12
    -2 1 11 0.52 0.14
    -2 1 10 0.14 0.09
    -2 1 10 0.15 0.1
    -2 -1 10 0.12 0.12
    2 -1 -10 0.09 0.1
    -2 1 10 0.06 0.06
    2 -1 -9 4.85 0.28
    -2 -1 9 4.92 0.3
    -2 1 9 5.03 0.23
    -2 1 9 4.66 0.3
    -2 1 9 5.18 0.32
    -2 1 8 35.35 0.61
    -2 1 8 34.13 0.75
    2 -1 -8 34.43 0.69
    -2 -1 8 34.64 0.76
    2 -1 -8 34.56 0.59
    2 -1 -7 14.72 0.37
    -2 1 7 14.72 0.4
    -2 1 7 14.63 0.48
    2 -1 -7 13.82 0.42
    -2 -1 7 14.16 0.48
    -2 -1 6 99.51 1.21
    -2 1 6 98.86 1.2
    -2 1 6 97.64 1.02
    2 -1 -6 99.19 0.93
    2 -1 -6 100.66 1.03
    -2 -1 5 213.09 1.72
    -2 1 5 216.94 1.72
    2 -1 -5 211.18 1.41
    -2 1 5 216.46 1.52
    -2 1 4 14.61 0.44
    2 -1 -4 15.35 0.36
    2 -1 -3 18.62 0.38
    -2 1 3 19.05 0.48
    -2 1 2 34.76 0.64
    -2 1 2 35.28 0.4
    2 -1 -2 35.84 0.51
    2 -1 -2 36.32 0.63
    -2 1 1 13.01 0.37
    2 -1 -1 13.2 0.38
    2 1 -1 12.85 0.37
    2 1 0 0.08 0.07
    -2 1 0 0.09 0.07
    2 -1 0 0.32 0.08
    2 1 0 0.35 0.05
    -2 1 -1 0.21 0.08
    2 1 1 0.28 0.08
    2 -1 1 0.34 0.09
    2 1 2 10.34 0.33
    2 -1 2 10.1 0.34
    2 1 3 50.55 0.72
    2 -1 3 51.65 0.79
    2 -1 4 119.34 1.24
    2 1 4 116.6 1.14
    2 -1 5 8.69 0.22
    2 1 5 7.35 0.31
    2 -1 5 8.75 0.35
    -2 1 -5 8.62 0.31
    -2 1 -6 127.5 1.17
    2 1 6 130.32 1.3
    2 -1 6 125.82 0.95
    2 -1 6 126.23 1.38
    2 -1 7 0.36 0.07
    2 1 7 0.06 0.07
    2 -1 7 0.36 0.11
    -2 1 -7 0.33 0.09
    2 1 8 25.27 0.63
    -2 1 -8 25.49 0.53
    2 -1 8 25.86 0.52
    2 -1 8 26.38 0.69
    2 -1 9 31.04 0.77
    2 1 9 30.71 0.72
    2 -1 9 30.56 0.61
    -2 1 -9 30.55 0.58
    2 -1 10 7.97 0.42
    2 -1 10 8.43 0.35
    -2 1 -10 8.04 0.3
    2 1 10 7.85 0.37
    2 1 10 7.77 0.39
    -2 1 -11 43.88 0.68
    2 -1 11 43.72 1
    2 1 11 44.61 0.92
    2 1 11 44.01 0.94
    2 -1 11 44.27 0.83
    2 1 12 17.99 0.62
    2 -1 12 16.65 0.64
    -2 1 -12 16.09 0.41
    2 -1 12 16.49 0.54
    2 1 12 16.76 0.59
    2 1 13 1.76 0.22
    2 -1 13 2.23 0.26
    2 1 13 2.27 0.25
    -2 1 -13 1.97 0.15
    2 -1 13 1.9 0.21
    2 -1 14 4.8 0.33
    2 1 14 4.98 0.35
    2 -1 14 4.83 0.37
    -2 1 -14 4.53 0.21
    2 1 14 5.45 0.37
    2 -1 15 1.24 0.2
    2 -1 15 1.3 0.21
    2 1 15 1.19 0.21
    -2 1 -15 1.21 0.11
    2 1 15 1.1 0.2
    2 -1 16 16.24 0.64
    2 1 16 16.08 0.67
    2 -1 16 16.18 0.72
    2 1 16 15.77 0.68
    -2 1 -16 15.52 0.37
    2 -1 17 0.22 0.14
    2 1 17 0.15 0.15
    2 -1 17 0.05 0.15
    -2 1 -17 0.1 0.04
    2 1 17 0.02 0.12
    2 1 18 0.3 0.15
    2 -1 18 0.21 0.15
    2 -1 18 0.35 0.17
    2 1 18 0.31 0.18
    2 1 19 15.92 0.74
    2 -1 19 16.43 0.79
    2 1 19 15.57 0.75
    2 -1 19 15.13 0.7
    2 1 20 0.19 0.16
    2 -1 20 0.18 0.17
    2 -1 20 0.13 0.18
    2 1 20 0.09 0.13
    2 -1 21 3.85 0.38
    2 1 21 3.75 0.4
    2 1 21 4.26 0.41
    2 -1 21 3.78 0.42
    2 1 22 3.22 0.38
    2 1 22 2.43 0.34
    2 -1 22 2.53 0.33
    2 -1 22 1.81 0.31
    2 -1 23 0.16 0.13
    2 1 23 0.11 0.15
    2 -1 23 0.04 0.15
    2 1 23 0.17 0.14
    2 1 24 -0.08 0.15
    2 -1 24 0.81 0.24
    2 1 24 0.26 0.16
    2 -1 24 0.44 0.22
    2 1 25 0.02 0.13
    2 1 25 0.26 0.13
    2 -1 25 0.44 0.2
    2 -1 25 0.36 0.21
    2 1 26 2.25 0.37
    2 -1 26 1.95 0.33
    2 1 26 1.64 0.29
    2 -1 26 2.13 0.35
    2 -1 27 0.03 0.17
    2 1 27 0.21 0.18
    2 1 27 0.35 0.17
    2 -1 27 0.52 0.26
    2 -1 28 1.03 0.27
    2 1 28 0.89 0.29
    2 -1 28 1.07 0.3
    2 1 28 0.62 0.25
    2 -1 29 0.3 0.23
    2 1 29 0.7 0.26
    2 1 29 0.64 0.24
    2 -1 29 0.46 0.2
    2 -1 30 0.33 0.21
    2 1 30 0.75 0.28
    2 -1 30 0.35 0.22
    2 1 30 0.51 0.25
    2 -1 31 1.04 0.33
    2 1 31 2.01 0.39
    2 -1 31 1.14 0.34
    2 1 31 0.91 0.27
    2 -1 32 0.4 0.26
    2 1 32 0.34 0.26
    2 -1 32 0.55 0.31
    2 1 32 0.49 0.23
    2 -1 33 2.77 0.47
    2 1 33 2.06 0.43
    2 1 33 2.66 0.44
    2 -1 33 2.46 0.46
    2 1 34 1.1 0.36
    2 -1 34 0.66 0.26
    2 1 34 0.48 0.22
    2 -1 34 0.13 0.23
    2 -1 35 1.95 0.4
    2 -1 35 1.52 0.4
    2 1 35 1.37 0.38
    2 1 35 1.8 0.41
    -2 -2 35 0.9 0.36
    -2 2 34 0.43 0.27
    2 2 -34 0.04 0.21
    2 -2 -34 0.13 0.22
    -2 -2 34 0.42 0.25
    2 2 -33 3.29 0.54
    -2 2 33 3.17 0.53
    -2 -2 33 2.84 0.52
    2 -2 -33 3.21 0.54
    -2 -2 32 2.99 0.5
    2 2 -32 2.71 0.47
    2 -2 -32 3.33 0.53
    -2 2 32 3.45 0.54
    -2 -2 31 0.01 0.2
    2 2 -31 0.16 0.15
    2 -2 -31 -0.06 0.19
    -2 2 31 0.25 0.22
    -2 -2 30 0.27 0.2
    2 -2 -30 -0.27 0.23
    -2 2 30 0.05 0.22
    2 2 -30 0.21 0.24
    -2 2 29 0.77 0.31
    -2 -2 29 0.43 0.26
    2 -2 -29 0.72 0.28
    2 2 -29 0.47 0.25
    2 -2 -28 -0.2 0.22
    -2 -2 28 -0.02 0.18
    -2 2 28 -0.21 0.2
    2 2 -28 0.23 0.19
    -2 -2 27 0.61 0.26
    2 2 -27 0.45 0.22
    2 -2 -27 0.96 0.27
    -2 2 27 0.25 0.23
    -2 -2 26 2.2 0.4
    -2 2 26 2.42 0.41
    2 2 -26 2.07 0.4
    2 -2 -26 2.4 0.41
    2 2 -25 6.19 0.59
    -2 2 25 6.52 0.62
    -2 -2 25 6.74 0.62
    2 -2 -25 7.81 0.66
    -2 -2 24 2.36 0.38
    2 2 -24 2.63 0.39
    -2 2 24 2.62 0.41
    2 -2 -24 3.64 0.46
    -2 2 23 1.65 0.33
    -2 -2 23 1.39 0.29
    -2 -2 23 1.82 0.25
    2 -2 -23 2.05 0.35
    2 2 -23 1.52 0.33
    -2 -2 22 0.22 0.16
    2 2 -22 0.34 0.18
    2 -2 -22 0.48 0.21
    -2 2 22 0.3 0.16
    2 -2 -21 0.17 0.16
    -2 2 21 0.61 0.19
    -2 -2 21 0.53 0.17
    2 -2 -21 0.15 0.17
    2 2 -21 0.17 0.14
    -2 2 20 1.59 0.31
    -2 -2 20 2.07 0.26
    2 2 -20 1.26 0.27
    2 -2 -20 1.68 0.28
    2 -2 -20 1.91 0.28
    -2 -2 19 1.67 0.25
    -2 2 19 1.54 0.29
    2 -2 -19 1.19 0.25
    2 -2 -19 0.91 0.23
    2 2 -19 0.9 0.22
    -2 -2 18 0.37 0.15
    2 -2 -18 0.02 0.13
    -2 2 18 0.02 0.16
    2 -2 -18 0.08 0.12
    2 2 -18 -0.01 0.14
    -2 2 17 13.57 0.69
    2 2 -17 13.05 0.67
    -2 2 17 13.08 0.36
    2 -2 -17 14.86 0.68
    -2 -2 17 13.28 0.59
    2 -2 -17 13.45 0.68
    -2 2 16 0.81 0.2
    -2 -2 16 0.56 0.15
    -2 2 16 0.79 0.1
    2 -2 -16 0.82 0.18
    -2 -2 15 1.92 0.23
    -2 2 15 1.51 0.25
    -2 2 15 1.55 0.13
    2 -2 -15 1.99 0.26
    -2 2 14 7.21 0.46
    -2 -2 14 6.76 0.4
    2 -2 -14 6.53 0.42
    -2 2 14 6.98 0.29
    -2 2 13 3.97 0.22
    2 -2 -13 4.16 0.33
    -2 2 13 4.02 0.35
    -2 -2 13 3.68 0.3
    2 -2 -12 9.37 0.47
    -2 2 12 9.39 0.5
    -2 2 12 9.01 0.33
    -2 -2 12 8.84 0.44
    -2 2 11 6.09 0.38
    -2 2 11 4.93 0.25
    2 -2 -11 4.76 0.32
    -2 -2 11 5.24 0.33
    2 -2 -10 1.93 0.21
    -2 2 10 1.47 0.21
    -2 2 10 1.69 0.15
    -2 2 9 14.04 0.53
    -2 2 9 14.97 0.43
    2 -2 -9 14.8 0.51
    2 -2 -9 13.92 0.45
    -2 2 8 5.51 0.32
    -2 2 8 5.01 0.25
    2 -2 -8 5.26 0.3
    2 -2 -8 5.22 0.27
    2 -2 -7 34.4 0.71
    2 -2 -7 34.17 0.67
    -2 2 7 33.08 0.73
    -2 2 7 34.31 0.65
    2 -2 -6 18.09 0.5
    -2 2 6 19.34 0.49
    2 -2 -6 18.16 0.48
    -2 2 6 18.31 0.51
    -2 2 5 30.71 0.61
    -2 2 5 30.53 0.61
    2 -2 -5 29.3 0.61
    2 -2 -4 56 0.82
    -2 2 4 57.81 0.85
    -2 2 4 56.48 0.77
    -2 2 3 54.52 0.69
    -2 2 3 56.05 0.83
    -2 2 3 55.94 0.69
    2 -2 -3 55.11 0.79
    2 -2 -3 55.73 0.79
    -2 2 2 80.88 0.76
    -2 2 2 82.39 0.81
    -2 2 2 81.2 1.01
    2 -2 -2 81.01 0.94
    2 -2 -2 81.87 0.95
    -2 2 1 8.43 0.22
    2 -2 -1 8.17 0.31
    -2 2 1 8.83 0.34
    -2 -2 1 8.37 0.19
    2 -2 -1 8.32 0.31
    -2 2 0 2.22 0.09
    2 2 0 1.99 0.12
    -2 -2 0 1.97 0.11
    2 -2 0 2.43 0.18
    2 2 0 1.85 0.14
    -2 2 0 2.29 0.18
    -2 -2 -1 19.92 0.38
    2 2 1 19.25 0.43
    -2 2 -1 19.42 0.5
    2 -2 1 20.34 0.49
    -2 -2 -2 89.26 0.88
    2 2 2 87.31 0.91
    2 -2 2 88.19 1.03
    -2 2 -2 89.51 1.05
    2 2 3 25.45 0.5
    2 -2 3 24.46 0.57
    -2 2 -3 25.13 0.56
    -2 -2 -3 26.02 0.52
    -2 -2 -4 1.06 0.12
    2 -2 4 1.19 0.15
    2 2 4 1.15 0.12
    -2 2 -4 0.87 0.12
    -2 2 -5 0.25 0.09
    2 -2 5 0.51 0.12
    -2 -2 -5 0.36 0.08
    2 2 5 0.38 0.08
    -2 -2 -6 33.06 0.72
    2 -2 6 33.17 0.46
    -2 2 -6 32.52 0.65
    2 -2 6 33.1 0.73
    2 2 6 32.25 0.63
    2 -2 7 11.61 0.45
    2 -2 7 11.97 0.31
    -2 2 -7 11.53 0.39
    -2 -2 -7 11.24 0.45
    2 2 7 11.5 0.39
    2 2 8 6.1 0.3
    2 -2 8 5.66 0.33
    -2 2 -8 5.58 0.27
    2 -2 8 5.84 0.24
    -2 -2 -8 6 0.35
    2 -2 9 8.66 0.32
    -2 -2 -9 8.83 0.44
    2 -2 9 9.22 0.44
    2 2 9 8.91 0.38
    -2 2 -9 8.57 0.33
    2 2 10 13.29 0.48
    2 -2 10 13.18 0.55
    2 -2 10 12.94 0.42
    -2 -2 -10 13.58 0.56
    -2 2 -10 13.35 0.41
    2 2 11 0.38 0.11
    2 -2 11 0.04 0.07
    -2 -2 -11 0.15 0.12
    2 -2 11 0.3 0.12
    -2 2 -11 0.18 0.09
    2 2 12 15.39 0.56
    2 -2 12 16.14 0.52
    -2 2 -12 14.3 0.43
    2 -2 12 15.21 0.62
    2 -2 13 0.07 0.08
    2 -2 13 0.1 0.11
    2 2 13 0.16 0.1
    -2 2 -13 0.26 0.08
    -2 2 -14 18.99 0.48
    2 -2 14 19.68 0.64
    2 2 14 18.9 0.67
    2 2 14 19.46 0.71
    2 -2 14 19.21 0.75
    2 -2 15 0.86 0.19
    2 2 15 1.64 0.22
    -2 2 -15 1.21 0.13
    2 -2 15 1.11 0.08
    2 -2 15 1.35 0.2
    2 2 15 0.58 0.15
    2 -2 16 31.77 0.89
    -2 2 -16 30.87 0.58
    2 -2 16 30.52 1.01
    2 2 16 31.74 0.98
    2 2 16 31.44 0.93
    2 2 17 -0.1 0.14
    2 -2 17 0.19 0.13
    2 2 17 0.3 0.16
    2 -2 17 0.31 0.17
    -2 2 -17 0.22 0.07
    2 2 18 1.74 0.28
    2 -2 18 1.49 0.22
    2 2 18 1.67 0.25
    2 -2 18 1.58 0.27
    2 2 19 3.82 0.37
    2 -2 19 4.18 0.37
    2 2 19 4.13 0.4
    2 -2 19 3 0.37
    2 2 20 6.69 0.49
    2 2 20 6.77 0.53
    2 -2 20 6.76 0.55
    2 -2 20 7.49 0.5
    2 -2 21 1.68 0.28
    2 2 21 1.47 0.25
    2 2 21 1.88 0.29
    2 -2 21 1.9 0.32
    2 2 22 0.63 0.18
    2 2 22 0.72 0.2
    2 -2 22 0.88 0.22
    2 -2 22 0.72 0.21
    2 2 23 2.73 0.39
    2 -2 23 1.86 0.3
    2 -2 23 2.16 0.31
    2 2 23 1.83 0.31
    2 -2 24 1.27 0.25
    2 2 24 1.41 0.3
    2 -2 24 1.16 0.27
    2 2 24 0.74 0.22
    2 -2 25 6.85 0.56
    2 2 25 6.32 0.57
    2 2 25 6.45 0.56
    2 -2 25 6.34 0.59
    2 2 26 0.17 0.21
    2 2 26 0.21 0.17
    2 -2 26 0.37 0.21
    2 -2 26 0.4 0.23
    2 -2 27 4.18 0.47
    2 -2 27 4.17 0.51
    2 2 27 5.06 0.55
    2 2 27 4.74 0.5
    2 -2 28 3.74 0.46
    2 2 28 3.87 0.5
    2 2 28 3.24 0.44
    2 -2 28 3.41 0.48
    2 2 29 0.58 0.26
    2 2 29 0.08 0.14
    2 -2 29 0.54 0.25
    2 -2 29 0.7 0.27
    2 -2 30 1.79 0.35
    2 -2 30 2.01 0.4
    2 2 30 1.71 0.39
    2 2 30 1.77 0.35
    2 2 31 -0.06 0.21
    2 2 31 0.1 0.19
    2 -2 31 0.26 0.24
    2 -2 31 0.34 0.24
    2 -2 32 3.2 0.47
    2 -2 32 3.54 0.55
    2 2 32 4.1 0.53
    2 -2 33 6.11 0.65
    2 -2 33 6.49 0.72
    2 2 33 5.82 0.66
    2 2 34 0.39 0.25
    2 -2 34 0.57 0.23
    2 2 35 0.15 0.22
    2 2 36 1.94 0.45
    -2 -3 34 0.16 0.23
    -2 3 34 0.08 0.2
    2 3 -33 0.27 0.22
    -2 3 33 0.1 0.2
    2 -3 -33 0.36 0.25
    -2 -3 33 -0.02 0.23
    -2 -3 32 1.64 0.4
    2 -3 -32 1.9 0.42
    2 3 -32 2.23 0.45
    -2 3 32 1.9 0.44
    -2 -3 31 0.28 0.24
    2 -3 -31 0.38 0.24
    2 3 -31 0.22 0.18
    -2 3 31 0.22 0.26
    2 -3 -30 0 0.18
    -2 3 30 0.04 0.22
    -2 -3 30 -0.07 0.17
    2 3 -30 0.5 0.28
    2 -3 -29 0.12 0.23
    2 3 -29 0.3 0.22
    -2 3 29 -0.02 0.17
    -2 -3 29 -0.22 0.2
    2 -3 -28 3.93 0.51
    2 3 -28 4.27 0.54
    -2 -3 28 4.3 0.52
    -2 3 28 4.35 0.56
    -2 3 27 0.71 0.26
    -2 -3 27 0.62 0.29
    2 3 -27 0.29 0.21
    2 -3 -27 0.5 0.24
    -2 3 26 1.75 0.34
    -2 -3 26 1.76 0.34
    2 -3 -26 1.9 0.35
    2 3 -26 1.48 0.33
    -2 3 25 4.92 0.56
    -2 -3 25 3.52 0.45
    2 3 -25 5.02 0.54
    2 -3 -25 5.03 0.54
    2 -3 -24 2.25 0.36
    -2 3 24 2.34 0.38
    2 3 -24 1.98 0.35
    2 -3 -24 2.27 0.36
    2 -3 -23 2.15 0.33
    -2 3 23 2.14 0.38
    2 3 -23 1.5 0.3
    -2 -3 23 2.18 0.29
    2 -3 -23 1.74 0.32
    2 -3 -22 -0.05 0.15
    -2 3 22 0.2 0.2
    2 -3 -22 0.01 0.13
    -2 -3 22 0.05 0.12
    2 3 -22 -0.01 0.15
    -2 -3 21 0.08 0.14
    2 -3 -21 0.37 0.17
    2 3 -21 0.14 0.14
    -2 3 21 0.1 0.18
    2 -3 -21 0.13 0.17
    2 -3 -20 3.76 0.41
    -2 -3 20 4.01 0.35
    -2 3 20 4.07 0.45
    2 3 -20 3.93 0.42
    2 -3 -20 4.65 0.46
    -2 -3 19 12.49 0.62
    2 -3 -19 11.89 0.68
    2 -3 -19 12.73 0.7
    -2 3 19 12.45 0.73
    2 3 -19 12.68 0.71
    -2 3 18 3.45 0.4
    -2 -3 18 4.23 0.36
    2 3 -18 3.94 0.39
    2 -3 -18 3.81 0.38
    2 -3 -18 3.97 0.39
    -2 3 17 0.48 0.21
    -2 3 17 0.32 0.09
    -2 -3 17 0.46 0.17
    2 -3 -17 0.51 0.19
    2 -3 -17 0.31 0.14
    2 3 -17 0.1 0.15
    2 3 -16 0.04 0.12
    -2 -3 16 -0.02 0.13
    2 -3 -16 0.15 0.16
    -2 3 16 0 0.05
    -2 3 16 0.06 0.13
    2 -3 -16 0.09 0.13
    -2 -3 15 0.41 0.13
    -2 3 15 0.48 0.1
    -2 3 15 0.38 0.19
    2 -3 -14 1.74 0.24
    -2 3 14 1.96 0.28
    -2 3 14 1.89 0.18
    -2 3 13 -0.13 0.13
    2 -3 -13 -0.09 0.15
    -2 3 13 0.12 0.06
    -2 3 12 8.96 0.5
    2 -3 -12 9.49 0.5
    -2 3 12 9.39 0.38
    2 -3 -11 10.36 0.51
    -2 3 11 10.51 0.51
    -2 3 11 10.84 0.4
    -2 3 10 20.8 0.56
    2 -3 -10 19.2 0.6
    2 -3 -10 20.73 0.69
    -2 3 10 20.36 0.68
    -2 3 9 2.32 0.2
    -2 -3 9 2.05 0.09
    2 -3 -9 2.64 0.23
    2 -3 -9 2.55 0.27
    -2 3 9 2.75 0.26
    -2 -3 8 1.68 0.08
    -2 3 8 1.68 0.2
    2 -3 -8 2.18 0.23
    -2 3 8 1.81 0.18
    2 -3 -8 1.79 0.19
    2 -3 -7 24.59 0.64
    -2 -3 7 24.06 0.31
    -2 3 7 25.12 0.66
    -2 3 7 23.84 0.61
    2 -3 -7 23.88 0.66
    2 -3 -6 13.73 0.49
    -2 3 6 13.16 0.45
    -2 3 6 13.65 0.46
    2 -3 -6 13.37 0.46
    -2 3 5 1.64 0.17
    2 -3 -5 1.59 0.18
    -2 3 5 1.41 0.17
    2 -3 -4 14.35 0.48
    -2 3 4 14.2 0.43
    -2 3 4 14.35 0.42
    -2 3 4 14.58 0.48
    -2 -3 4 14.7 0.31
    -2 -3 3 42.38 0.52
    -2 3 3 41.82 0.71
    2 -3 -3 42.25 0.69
    -2 3 3 41.05 0.79
    2 -3 -3 41.25 0.79
    -2 3 3 40.9 0.66
    2 -3 -2 9.95 0.38
    -2 -3 2 10.7 0.27
    -2 3 2 10.28 0.4
    2 -3 -2 9.45 0.33
    2 -3 -1 3.22 0.2
    -2 3 1 2.92 0.22
    2 -3 -1 3 0.22
    -2 -3 1 3.42 0.17
    2 -3 0 29.51 0.66
    -2 3 0 29.53 0.67
    -2 -3 0 30.73 0.51
    2 3 0 30.27 0.57
    2 -3 0 29.69 0.59
    -2 -3 -1 14.98 0.39
    2 3 1 15.77 0.39
    2 -3 1 15.44 0.44
    2 3 1 15.86 0.43
    -2 3 -1 14.73 0.48
    2 3 2 1.88 0.14
    -2 3 -2 1.73 0.18
    -2 -3 -2 1.96 0.16
    2 -3 2 1.87 0.16
    -2 3 -3 9.93 0.39
    2 -3 3 10.18 0.38
    2 3 3 9.53 0.3
    -2 -3 -3 9.31 0.35
    -2 -3 -4 -0.1 0.09
    2 3 4 0.03 0.06
    2 -3 4 0.08 0.08
    2 -3 5 5.38 0.3
    -2 -3 -5 5.64 0.31
    2 3 5 5.5 0.25
    -2 3 -5 4.95 0.28
    -2 3 -6 0.5 0.12
    2 -3 6 0.54 0.12
    2 3 6 0.75 0.11
    -2 -3 -6 0.71 0.15
    2 -3 7 5.93 0.34
    2 3 7 6.07 0.28
    -2 -3 -7 6.23 0.36
    -2 3 -7 6.27 0.32
    -2 -3 -8 10.3 0.47
    2 -3 8 8.97 0.43
    -2 3 -8 9.71 0.39
    2 3 8 10.23 0.37
    2 -3 9 9.36 0.46
    2 3 9 10.34 0.4
    -2 -3 -9 10.31 0.49
    -2 3 -9 10.45 0.41
    2 3 10 2.25 0.2
    2 -3 10 2.36 0.26
    -2 3 -10 1.98 0.18
    -2 -3 -10 2.39 0.25
    -2 3 -11 4.06 0.26
    2 -3 11 4.26 0.34
    2 3 11 4.04 0.28
    -2 -3 -11 3.93 0.34
    -2 -3 -12 2.49 0.28
    2 -3 12 2.85 0.29
    2 3 12 2.8 0.23
    -2 3 -12 2.53 0.21
    2 3 13 6.48 0.37
    2 -3 13 6.68 0.44
    -2 -3 -13 6.3 0.45
    -2 3 -13 6.79 0.33
    2 -3 13 6.75 0.36
    2 3 14 2.92 0.27
    -2 -3 -14 2.68 0.31
    2 -3 14 2.57 0.24
    -2 3 -14 2.37 0.2
    2 -3 14 2.22 0.3
    2 -3 15 30.99 0.83
    -2 -3 -15 31.22 1.04
    2 -3 15 30.8 1.01
    2 3 15 30.84 0.87
    -2 3 -15 32.21 0.69
    2 3 16 4.07 0.34
    2 -3 16 4.29 0.33
    2 -3 16 4.85 0.42
    -2 -3 -16 3.79 0.38
    -2 3 -16 4.42 0.26
    -2 3 -17 5.56 0.28
    2 -3 17 5.37 0.46
    2 -3 17 5.3 0.38
    2 3 17 6.65 0.44
    2 -3 18 14.5 0.64
    2 3 18 15.63 0.69
    2 -3 18 14.49 0.76
    2 -3 19 1.17 0.22
    2 3 19 1.04 0.2
    2 -3 19 1.19 0.24
    2 -3 20 0.38 0.14
    2 -3 20 0.6 0.2
    2 3 20 0.73 0.19
    2 -3 21 1.14 0.23
    2 3 21 0.87 0.22
    2 -3 21 1.37 0.27
    2 -3 22 0.3 0.16
    2 3 22 0.16 0.12
    2 -3 22 0.49 0.21
    2 -3 23 0.34 0.17
    2 -3 23 1.06 0.25
    2 3 23 0.99 0.24
    2 -3 24 1.38 0.27
    2 3 24 1.32 0.27
    2 -3 24 1.33 0.3
    2 -3 25 0.92 0.28
    2 3 25 0.87 0.23
    2 -3 25 1.44 0.28
    2 -3 26 2.22 0.36
    2 3 26 3.15 0.4
    2 -3 26 2.18 0.37
    2 -3 27 1.78 0.32
    2 3 27 1.83 0.33
    2 -3 27 1.17 0.3
    2 -3 28 2.01 0.36
    2 3 28 1.7 0.33
    2 -3 28 1.66 0.36
    2 3 29 1.02 0.29
    2 -3 29 0.82 0.25
    2 -3 29 1.38 0.32
    2 3 30 0.83 0.25
    2 -3 30 0.79 0.28
    2 -3 30 1.22 0.3
    2 3 31 6.21 0.63
    2 -3 31 6.36 0.65
    2 -3 31 5.33 0.63
    2 3 32 0.51 0.24
    2 -3 32 0.07 0.23
    2 -3 33 1.93 0.41
    2 3 33 2.75 0.44
    2 -3 34 2.21 0.45
    -2 -4 34 -0.34 0.26
    -2 4 33 0.86 0.34
    -2 -4 33 0.63 0.31
    2 4 -33 0.42 0.22
    2 -4 -33 0.74 0.29
    2 4 -32 0.82 0.29
    -2 -4 32 1.05 0.33
    2 -4 -32 0.82 0.28
    -2 4 32 0.28 0.26
    -2 -4 31 0.5 0.33
    2 4 -31 0.19 0.25
    -2 4 31 0.28 0.28
    2 -4 -31 0.1 0.19
    2 4 -30 4.08 0.55
    -2 -4 30 3.97 0.54
    -2 4 30 4.79 0.62
    2 -4 -30 5.58 0.63
    2 4 -29 0.44 0.25
    2 -4 -29 0.71 0.28
    -2 -4 29 0.8 0.3
    -2 4 29 0.6 0.26
    -2 4 28 13.05 0.94
    -2 -4 28 12.98 0.91
    2 -4 -28 13.61 0.93
    2 4 -28 13.7 0.93
    -2 4 27 0.49 0.24
    2 -4 -27 0.71 0.26
    2 4 -27 0.73 0.27
    -2 -4 27 0.54 0.25
    2 -4 -26 -0.04 0.18
    2 -4 -26 -0.21 0.19
    2 4 -26 0.19 0.18
    -2 4 26 -0.19 0.18
    -2 4 25 0.16 0.22
    2 -4 -25 -0.01 0.18
    2 4 -25 0.16 0.24
    2 -4 -25 0.12 0.2
    2 4 -24 0.06 0.13
    2 -4 -24 -0.04 0.14
    2 -4 -24 0.17 0.16
    -2 4 24 0.32 0.25
    2 -4 -23 1.28 0.29
    2 -4 -23 1.7 0.31
    -2 -4 23 1.27 0.23
    2 4 -23 1.83 0.32
    -2 4 23 1.91 0.36
    2 4 -22 2.44 0.35
    -2 4 22 1.61 0.34
    -2 -4 22 2.04 0.28
    2 -4 -22 2.1 0.34
    2 -4 -22 2.48 0.35
    -2 4 21 0.14 0.18
    -2 -4 21 0.11 0.12
    2 -4 -21 0.05 0.15
    2 4 -21 0.02 0.13
    2 -4 -21 0.12 0.19
    2 4 -20 2.62 0.35
    -2 -4 20 2.7 0.31
    2 -4 -20 3.28 0.39
    2 -4 -20 3.51 0.4
    -2 4 20 3.7 0.45
    -2 4 19 1.9 0.32
    2 4 -19 2.03 0.3
    -2 -4 19 1.45 0.23
    2 -4 -19 2.09 0.32
    2 -4 -19 1.55 0.29
    -2 4 18 2.95 0.39
    -2 -4 18 2.8 0.3
    2 4 -18 3.61 0.38
    2 -4 -18 2.93 0.35
    2 -4 -18 3.52 0.4
    2 4 -17 0.8 0.2
    -2 4 17 0.83 0.14
    -2 4 17 1.34 0.29
    2 -4 -17 1.29 0.28
    2 -4 -17 0.67 0.19
    -2 4 16 14.8 0.74
    -2 4 16 13.86 0.49
    2 4 -16 14.66 0.69
    2 -4 -16 14.87 0.7
    2 -4 -16 14.16 0.72
    2 -4 -15 2.92 0.34
    -2 4 15 3.41 0.35
    -2 4 15 3.41 0.26
    2 -4 -15 3.24 0.34
    2 4 -15 3.23 0.33
    -2 4 14 2.39 0.31
    -2 4 14 2.46 0.22
    2 -4 -14 2.45 0.29
    -2 4 13 2 0.2
    -2 4 13 2.16 0.28
    2 -4 -13 1.84 0.27
    -2 4 12 0.77 0.18
    2 -4 -12 0.89 0.21
    -2 4 12 0.84 0.14
    -2 4 11 1.38 0.22
    2 -4 -11 1.59 0.24
    2 -4 -11 1.63 0.22
    -2 4 11 1.39 0.16
    -2 4 10 0 0.11
    2 -4 -10 0.03 0.11
    -2 4 10 -0.04 0.07
    2 -4 -10 0.01 0.1
    -2 4 9 0.6 0.16
    -2 4 9 0.3 0.1
    2 -4 -9 0.32 0.15
    2 -4 -9 0.34 0.16
    -2 -4 9 0.2 0.05
    -2 4 8 5.86 0.36
    2 -4 -8 6.12 0.39
    2 -4 -8 6.09 0.37
    -2 4 8 5.9 0.33
    -2 -4 8 5.56 0.2
    -2 4 7 1.22 0.17
    2 -4 -7 1.43 0.21
    -2 4 7 1.27 0.17
    -2 -4 7 1.22 0.1
    2 -4 -7 1.43 0.2
    -2 4 6 0.92 0.15
    -2 4 6 0.81 0.13
    2 -4 -6 0.8 0.16
    2 -4 -6 1.13 0.17
    -2 -4 6 0.95 0.09
    -2 -4 5 4.63 0.21
    -2 -4 5 4.37 0.22
    2 -4 -5 4.69 0.31
    2 -4 -5 4.31 0.3
    -2 4 5 5.05 0.3
    -2 4 5 4.96 0.31
    -2 -4 4 42.64 0.65
    2 -4 -4 42.43 0.9
    -2 4 4 42.44 0.84
    -2 4 4 43.23 0.89
    2 -4 -3 0.81 0.11
    -2 4 3 0.7 0.11
    -2 -4 3 1.21 0.12
    -2 4 3 1.07 0.16
    2 -4 -3 0.92 0.15
    -2 -4 2 0.23 0.06
    2 -4 -2 0.05 0.07
    -2 4 2 0.06 0.11
    2 -4 -2 0.26 0.11
    -2 -4 1 11.51 0.36
    -2 4 1 10.97 0.45
    2 -4 -1 10.94 0.37
    2 -4 -1 11.22 0.46
    2 -4 0 0.17 0.08
    -2 4 0 0.26 0.1
    2 -4 0 0.23 0.11
    -2 -4 0 0.25 0.1
    -2 4 -1 0.56 0.13
    2 -4 1 0.57 0.11
    2 -4 1 0.52 0.13
    2 4 1 0.72 0.12
    -2 -4 -1 0.57 0.11
    -2 -4 -2 10.01 0.38
    -2 4 -2 10.37 0.44
    2 -4 2 10.46 0.38
    2 4 2 9.99 0.4
    2 4 3 11.31 0.43
    -2 -4 -3 11.39 0.43
    2 4 3 11.6 0.32
    -2 4 -3 10.59 0.45
    2 -4 3 12.05 0.43
    2 -4 4 16.56 0.52
    -2 -4 -4 16.71 0.54
    2 4 4 16.3 0.38
    -2 4 -4 17.05 0.56
    2 4 5 8.04 0.28
    -2 -4 -5 8.24 0.4
    -2 4 -5 8.37 0.4
    2 -4 5 7.81 0.38
    -2 -4 -6 1.65 0.19
    2 4 6 1.74 0.14
    -2 4 -6 1.52 0.18
    2 -4 6 1.65 0.19
    2 -4 7 24.07 0.7
    -2 -4 -7 23.3 0.72
    2 4 7 23.7 0.51
    -2 4 -7 24 0.67
    2 -4 8 39.57 0.93
    2 4 8 38.84 0.69
    -2 4 -8 38.7 0.85
    -2 -4 -8 39.81 0.96
    2 4 9 7.32 0.32
    2 -4 9 6.93 0.41
    -2 4 -9 7.11 0.37
    -2 -4 -9 8.03 0.46
    -2 -4 -10 0.25 0.14
    2 -4 10 0.47 0.14
    2 4 10 0.44 0.11
    -2 4 -10 0.33 0.12
    2 -4 11 4.06 0.34
    -2 -4 -11 4.35 0.38
    -2 4 -11 4.37 0.28
    2 4 11 4.05 0.26
    2 -4 12 14.27 0.64
    -2 -4 -12 12.61 0.62
    -2 4 -12 13.66 0.5
    2 4 12 13.28 0.5
    2 4 13 0.45 0.13
    2 -4 13 0.28 0.13
    -2 -4 -13 0.23 0.13
    -2 4 -13 0.33 0.09
    2 4 14 1.74 0.2
    2 -4 14 1.33 0.23
    -2 -4 -14 2.03 0.29
    -2 4 -14 1.3 0.17
    2 4 15 1.08 0.18
    -2 4 -15 0.93 0.15
    -2 -4 -15 0.5 0.18
    2 -4 15 0.93 0.2
    2 -4 16 6.7 0.5
    -2 -4 -16 6.53 0.53
    2 4 16 6.94 0.42
    -2 4 -16 6.4 0.34
    -2 -4 -17 0.56 0.17
    2 4 17 0.46 0.13
    2 -4 17 0.45 0.13
    -2 4 -17 0.43 0.1
    2 -4 17 0.57 0.2
    2 4 18 4.79 0.38
    2 -4 18 5.28 0.39
    2 -4 18 5.25 0.48
    -2 -4 -18 3.55 0.41
    2 -4 19 26.99 0.91
    2 -4 19 24.3 1.02
    -2 -4 -19 26.22 1.1
    2 4 19 27.06 0.91
    2 -4 20 10.23 0.58
    2 -4 20 10.97 0.71
    2 4 20 10.33 0.59
    2 -4 21 0.78 0.2
    2 4 21 0.65 0.2
    2 -4 21 0.93 0.23
    2 4 22 4.66 0.43
    2 -4 22 4.22 0.41
    2 -4 22 3.49 0.42
    2 -4 23 0.98 0.24
    2 -4 23 0.47 0.17
    2 4 23 0.85 0.23
    2 -4 24 0.8 0.22
    2 -4 24 0.61 0.24
    2 4 24 0.55 0.19
    2 -4 25 2.81 0.37
    2 4 25 2.98 0.38
    2 -4 25 3.14 0.44
    2 -4 26 2.34 0.37
    2 4 26 2.05 0.32
    2 -4 26 1.89 0.37
    2 -4 27 0.02 0.14
    2 4 27 -0.06 0.16
    2 -4 27 0.07 0.19
    2 -4 28 1.69 0.32
    2 4 28 1.55 0.3
    2 -4 28 0.66 0.25
    2 4 29 0.71 0.22
    2 -4 29 1 0.31
    2 -4 29 0.4 0.21
    2 -4 30 -0.16 0.21
    2 -4 31 0.03 0.2
    2 -4 32 0.41 0.21
    2 -4 33 0.21 0.21
    -2 -5 34 1.71 0.42
    -2 5 33 -0.15 0.21
    -2 -5 33 -0.11 0.22
    -2 5 32 2.79 0.51
    2 -5 -32 1.7 0.37
    -2 -5 32 2.77 0.5
    -2 5 31 0.26 0.24
    -2 -5 31 0.12 0.2
    2 -5 -31 0.21 0.21
    2 5 -31 0.2 0.22
    2 5 -30 0.21 0.17
    -2 5 30 0.01 0.25
    -2 -5 30 0.16 0.22
    2 -5 -30 0.37 0.25
    -2 5 29 0.27 0.22
    -2 -5 29 0.62 0.28
    2 -5 -29 0.48 0.25
    2 5 -29 0.28 0.25
    -2 5 28 0.25 0.19
    2 -5 -28 0.27 0.22
    2 5 -28 -0.12 0.18
    2 -5 -28 -0.38 0.26
    2 5 -27 9.5 0.77
    2 -5 -27 8.85 0.73
    -2 5 27 9.36 0.8
    2 -5 -27 8.47 0.74
    2 5 -26 1.32 0.31
    -2 5 26 0.78 0.26
    2 -5 -26 1.47 0.34
    2 -5 -26 1.34 0.3
    -2 5 25 0.37 0.22
    2 5 -25 0.29 0.18
    2 -5 -25 0.39 0.25
    2 -5 -25 0.57 0.23
    -2 5 24 14.28 0.91
    2 -5 -24 12.62 0.81
    2 5 -24 12.43 0.81
    2 -5 -24 12.19 0.84
    -2 -5 23 3.8 0.39
    -2 5 23 3.93 0.5
    2 -5 -23 4.15 0.47
    2 5 -23 3.96 0.46
    2 -5 -23 4.07 0.48
    -2 5 22 0.16 0.19
    2 5 -22 0.27 0.18
    -2 -5 22 0.13 0.12
    2 -5 -22 0.14 0.17
    2 -5 -22 0.23 0.18
    -2 5 21 0.81 0.28
    2 -5 -21 0.44 0.21
    2 5 -21 0.51 0.17
    2 -5 -21 0.38 0.2
    -2 -5 21 0.03 0.16
    2 -5 -20 0.28 0.14
    2 -5 -20 0.38 0.2
    2 5 -20 0.12 0.13
    -2 5 20 0.26 0.18
    -2 5 19 0 0.16
    2 -5 -19 0.14 0.16
    2 -5 -19 0.21 0.19
    2 5 -19 0.06 0.13
    2 -5 -18 6.47 0.55
    2 5 -18 5.47 0.46
    -2 5 18 5.73 0.5
    2 -5 -18 6.06 0.49
    2 -5 -17 2.89 0.37
    -2 5 17 3.62 0.41
    2 5 -17 3.96 0.38
    2 -5 -17 4.04 0.39
    -2 5 16 11.91 0.68
    2 -5 -16 11.6 0.62
    2 -5 -16 11.31 0.67
    2 5 -16 11.57 0.62
    -2 5 16 12.24 0.51
    -2 5 15 1.76 0.27
    2 -5 -15 1.68 0.29
    2 5 -15 1.65 0.23
    -2 5 15 1.98 0.22
    2 -5 -15 2.08 0.26
    2 -5 -14 0.17 0.17
    -2 5 14 0.16 0.17
    2 5 -14 0.11 0.12
    -2 5 14 0.34 0.11
    2 -5 -14 0.19 0.13
    -2 5 13 0.21 0.14
    2 -5 -13 0.24 0.14
    -2 5 13 0.17 0.1
    -2 5 12 1.29 0.22
    2 -5 -12 1.1 0.22
    -2 5 12 1.05 0.17
    -2 5 11 52.42 1.07
    -2 5 11 49.75 1.19
    2 -5 -11 52.91 1.27
    2 -5 -11 52.82 1.21
    2 -5 -10 5.73 0.4
    -2 -5 10 5.99 0.25
    -2 5 10 5.76 0.36
    2 -5 -10 5.94 0.43
    -2 5 10 6.21 0.41
    -2 5 9 3.66 0.32
    2 -5 -9 3.57 0.32
    -2 -5 9 3.61 0.2
    2 -5 -9 3.96 0.35
    -2 5 9 3.32 0.28
    2 -5 -8 23.61 0.77
    2 -5 -8 22.24 0.78
    -2 5 8 21.6 0.69
    -2 -5 8 22.86 0.5
    2 -5 -7 22.59 0.77
    -2 -5 7 22.72 0.58
    -2 5 7 24.95 0.75
    -2 -5 7 22.66 0.52
    2 -5 -7 22.86 0.76
    -2 5 7 22.46 0.7
    2 -5 -6 26 0.79
    -2 -5 6 26.49 0.61
    2 -5 -6 27.39 0.84
    -2 -5 6 25.88 0.57
    -2 5 6 26.9 0.77
    -2 5 6 26.52 0.76
    2 -5 -5 3.98 0.32
    -2 -5 5 4.5 0.25
    -2 5 5 4.26 0.31
    2 -5 -5 4.24 0.33
    -2 5 5 4.62 0.33
    -2 -5 5 4.13 0.24
    -2 -5 4 3.02 0.21
    2 -5 -4 2.79 0.27
    -2 -5 4 3.11 0.21
    -2 5 4 2.83 0.26
    -2 5 4 2.96 0.25
    2 -5 -3 39.74 0.95
    -2 5 3 40.76 0.94
    -2 -5 3 39.3 0.74
    2 -5 -3 37.98 0.67
    2 -5 -2 0.89 0.12
    -2 -5 2 0.73 0.13
    2 -5 -2 0.58 0.16
    -2 5 2 0.92 0.16
    -2 -5 1 23.98 0.6
    -2 5 1 23.87 0.72
    2 -5 -1 23.15 0.54
    2 -5 -1 23.92 0.73
    2 -5 0 61.21 1.17
    -2 5 0 63.72 1.18
    -2 -5 0 61.88 0.98
    2 -5 0 61.06 0.9
    -2 -5 -1 87.88 1.19
    2 -5 1 91.37 1.42
    2 -5 1 86.76 1.1
    2 5 1 90.01 1.31
    -2 5 -1 88.43 1.39
    -2 5 -2 0.23 0.13
    2 -5 2 0.02 0.12
    2 5 2 0.11 0.08
    -2 -5 -2 0.27 0.11
    2 -5 2 -0.03 0.08
    -2 -5 -3 1.57 0.19
    2 -5 3 1.34 0.15
    -2 5 -3 1.55 0.21
    2 5 3 1.56 0.19
    2 5 4 4.32 0.18
    2 -5 4 3.96 0.27
    -2 5 -4 4.41 0.31
    2 5 4 4.06 0.31
    -2 -5 -4 4.48 0.31
    2 5 5 27.92 0.48
    -2 5 -5 28.17 0.79
    -2 -5 -5 28.03 0.78
    2 -5 5 26.44 0.7
    -2 5 -6 11.69 0.51
    -2 -5 -6 11.58 0.52
    2 5 6 11.89 0.32
    2 -5 6 12.31 0.5
    -2 5 -7 1.18 0.18
    -2 -5 -7 1.35 0.21
    2 -5 7 1.16 0.18
    2 5 7 1.23 0.12
    2 -5 8 14.92 0.59
    -2 5 -8 14.79 0.58
    2 5 8 14.01 0.39
    -2 -5 -8 13.86 0.6
    2 5 9 15.89 0.44
    2 -5 9 16.81 0.65
    -2 5 -9 16.09 0.6
    -2 -5 -9 16.63 0.68
    2 -5 10 8.65 0.48
    -2 -5 -10 8 0.5
    -2 5 -10 8.32 0.44
    2 5 10 8.45 0.34
    2 -5 11 7.89 0.49
    -2 -5 -11 8.06 0.53
    -2 5 -11 8.75 0.44
    2 5 11 8.18 0.35
    2 -5 12 10.67 0.57
    -2 -5 -12 11.64 0.64
    2 5 12 11.69 0.44
    -2 5 -12 11.15 0.5
    -2 -5 -13 1.27 0.25
    2 5 13 1.19 0.16
    2 -5 13 1.43 0.22
    -2 5 -13 1.38 0.19
    2 -5 14 11.97 0.64
    -2 5 -14 12.22 0.52
    -2 -5 -14 12.19 0.68
    2 5 14 12.5 0.5
    2 5 15 5.1 0.34
    2 -5 15 4.91 0.43
    -2 -5 -15 6.52 0.52
    -2 5 -15 4.7 0.33
    -2 -5 -16 41.09 1.3
    2 -5 16 40.49 1.24
    -2 5 -16 42.96 0.96
    2 5 16 42.83 0.99
    2 5 17 44.89 1.06
    -2 -5 -17 44.06 1.38
    2 -5 17 43.9 1.32
    2 -5 18 0.9 0.24
    2 5 18 0.84 0.18
    -2 -5 -18 0.96 0.27
    2 -5 19 36.7 1.28
    -2 -5 -19 36.75 1.32
    2 5 19 36.86 1.04
    2 -5 20 -0.02 0.12
    2 5 20 -0.02 0.11
    2 -5 20 0.29 0.19
    2 5 21 30.85 1.01
    2 -5 21 29.25 1.02
    -2 -5 -21 30.59 1.28
    2 -5 21 30.08 1.22
    2 5 22 3.65 0.38
    2 -5 22 3.88 0.39
    2 -5 22 3.36 0.43
    -2 -5 -22 2.63 0.41
    2 -5 23 0.2 0.16
    2 -5 23 0.11 0.17
    2 5 23 0.13 0.14
    2 -5 24 2.87 0.37
    2 5 24 2.53 0.34
    2 -5 24 2.5 0.41
    2 -5 25 2.31 0.33
    2 5 25 2.45 0.34
    2 -5 25 2.01 0.38
    2 -5 26 3.39 0.49
    2 -5 26 3.37 0.42
    2 -5 27 4.05 0.53
    2 -5 28 1.1 0.29
    2 -5 29 -0.16 0.23
    2 -5 30 0.3 0.21
    2 -5 31 0.21 0.21
    2 -5 32 5.14 0.65
    2 -5 33 0.07 0.17
    -2 -6 33 0.36 0.28
    -2 -6 32 0.64 0.26
    -2 -6 31 3.29 0.53
    -2 6 30 3.33 0.53
    2 -6 -30 3.94 0.53
    2 6 -30 3.62 0.53
    -2 -6 30 3.47 0.53
    2 -6 -30 4.09 0.57
    -2 6 29 0.88 0.32
    2 -6 -29 1.25 0.31
    2 -6 -29 1.64 0.36
    2 6 -29 1.24 0.32
    2 -6 -28 1.1 0.33
    2 -6 -28 0.27 0.19
    -2 6 28 0.57 0.24
    2 6 -28 0.38 0.22
    2 -6 -27 -0.27 0.21
    2 6 -27 0.23 0.19
    -2 6 27 -0.32 0.26
    2 -6 -27 0.08 0.17
    -2 6 26 0.71 0.3
    2 -6 -26 1.67 0.34
    2 6 -26 1.4 0.32
    2 -6 -26 1.83 0.37
    2 -6 -25 3.11 0.46
    -2 6 25 1.92 0.39
    2 6 -25 2.95 0.41
    2 -6 -25 2.5 0.39
    -2 6 24 0.48 0.25
    2 -6 -24 0.76 0.27
    2 -6 -24 0.63 0.23
    2 6 -24 0.36 0.19
    2 6 -23 0.56 0.21
    -2 6 23 0.96 0.28
    2 -6 -23 0.84 0.25
    -2 -6 23 0.67 0.18
    2 -6 -23 0.75 0.27
    2 6 -22 0.14 0.16
    -2 6 22 0.06 0.18
    2 -6 -22 0.13 0.2
    2 -6 -22 -0.03 0.15
    -2 6 21 0.25 0.17
    2 6 -21 0.44 0.21
    2 -6 -21 0.75 0.28
    2 -6 -21 0.84 0.23
    -2 6 20 3.14 0.42
    2 6 -20 2.46 0.33
    2 -6 -20 2.92 0.36
    2 -6 -20 3.45 0.45
    2 6 -19 0.12 0.14
    -2 6 19 0.27 0.22
    2 -6 -19 0.08 0.11
    2 -6 -19 0.48 0.23
    2 -6 -18 0.05 0.17
    -2 6 18 -0.06 0.16
    2 6 -18 0.16 0.12
    2 -6 -18 0.18 0.14
    -2 6 17 -0.14 0.16
    2 -6 -17 0.18 0.2
    2 6 -17 0.17 0.13
    2 -6 -17 0.04 0.11
    -2 6 16 3.65 0.4
    2 6 -16 3.9 0.39
    2 -6 -16 4.29 0.46
    2 -6 -16 3.89 0.37
    2 -6 -15 1.54 0.3
    2 -6 -15 1.53 0.23
    2 6 -15 1.68 0.25
    2 6 -14 2.03 0.26
    -2 6 14 1.38 0.2
    2 -6 -14 1.65 0.3
    2 -6 -14 1.91 0.26
    2 6 -13 2.67 0.27
    -2 6 13 2.68 0.27
    2 -6 -13 2.94 0.37
    2 -6 -13 2.5 0.28
    2 6 -12 0.52 0.15
    -2 6 12 0.14 0.12
    -2 -6 12 0.54 0.1
    2 -6 -12 0.34 0.13
    2 -6 -12 0.45 0.18
    2 -6 -12 0.62 0.23
    -2 6 11 9.6 0.5
    2 -6 -11 9.69 0.58
    -2 -6 11 8.8 0.35
    2 -6 -11 9.34 0.55
    2 -6 -10 6.71 0.49
    -2 -6 10 6.92 0.31
    -2 6 10 7.26 0.44
    2 -6 -10 6.48 0.46
    -2 6 9 -0.02 0.1
    -2 6 9 0.33 0.16
    2 -6 -9 -0.03 0.13
    2 -6 -9 0.12 0.15
    -2 -6 9 0.06 0.08
    -2 6 8 4.47 0.37
    2 -6 -8 4.43 0.37
    -2 -6 8 4.27 0.29
    -2 -6 8 4.79 0.27
    2 -6 -8 3.88 0.37
    -2 6 8 4.44 0.34
    2 -6 -7 9.34 0.53
    -2 6 7 8.73 0.48
    2 -6 -7 9.31 0.52
    -2 -6 7 9.37 0.38
    -2 -6 7 9.63 0.42
    -2 6 7 9.25 0.51
    2 -6 -6 2.37 0.28
    2 -6 -6 2.69 0.3
    -2 -6 6 2.52 0.21
    -2 6 6 2.97 0.29
    -2 -6 6 2.3 0.21
    -2 6 6 2.49 0.26
    -2 6 5 5.84 0.39
    2 -6 -5 6.09 0.41
    -2 -6 5 5.78 0.32
    -2 6 5 5.65 0.4
    2 -6 -5 6.27 0.43
    -2 -6 5 5.91 0.32
    -2 6 4 4.88 0.37
    2 -6 -4 4.41 0.35
    -2 -6 4 4.18 0.28
    2 -6 -4 4.73 0.37
    -2 6 4 4.61 0.35
    -2 -6 4 4.45 0.29
    -2 6 3 12.45 0.57
    2 -6 -3 12.68 0.6
    2 -6 -3 12.29 0.38
    -2 -6 3 12.74 0.49
    -2 -6 3 11.4 0.45
    2 -6 -2 4.42 0.24
    2 -6 -2 5.23 0.39
    -2 6 2 4.62 0.36
    -2 -6 2 4.48 0.29
    -2 -6 1 8.59 0.4
    2 -6 -1 8.9 0.34
    2 -6 -1 8.33 0.48
    -2 6 1 8.23 0.46
    -2 -6 0 9.79 0.44
    2 -6 0 10 0.38
    2 -6 0 10.3 0.53
    -2 6 0 10.03 0.52
    2 -6 1 55.5 1.21
    2 -6 1 55.61 0.91
    -2 6 -1 55.97 1.21
    -2 -6 -1 56.99 1.07
    -2 -6 -2 2.35 0.24
    2 -6 2 2.27 0.27
    -2 6 -2 2.56 0.27
    2 6 2 2.02 0.24
    2 -6 2 2.1 0.19
    2 -6 3 3.01 0.28
    -2 -6 -3 3.9 0.31
    2 -6 3 3.37 0.24
    2 6 3 2.91 0.28
    -2 6 -3 3.07 0.3
    2 -6 4 0.45 0.11
    -2 -6 -4 0.47 0.15
    2 6 4 0.62 0.15
    -2 6 -4 0.47 0.13
    2 6 5 5.98 0.4
    -2 -6 -5 5.4 0.38
    -2 6 -5 5.4 0.38
    2 -6 5 5.87 0.35
    2 6 6 17.67 0.68
    2 6 6 17.38 0.35
    -2 -6 -6 17.49 0.68
    -2 6 -6 17.42 0.68
    2 -6 6 18.67 0.63
    -2 6 -7 0.33 0.14
    2 -6 7 0.47 0.14
    2 6 7 0.42 0.06
    -2 -6 -7 0.78 0.18
    2 -6 8 9.97 0.5
    -2 6 -8 9.73 0.51
    -2 -6 -8 9.29 0.53
    2 6 8 9.5 0.29
    2 -6 9 8.77 0.48
    -2 6 -9 9.36 0.5
    2 6 9 8.43 0.29
    -2 -6 -9 8.61 0.53
    2 6 10 1.17 0.12
    -2 -6 -10 1.11 0.2
    2 -6 10 1.26 0.21
    -2 6 -10 1.2 0.2
    -2 6 -11 13.71 0.61
    -2 -6 -11 14.14 0.71
    2 6 11 15 0.44
    2 -6 11 14.49 0.65
    2 -6 12 4.86 0.4
    -2 -6 -12 5.4 0.47
    2 6 12 4.92 0.27
    -2 6 -12 4.94 0.36
    2 -6 13 9.03 0.56
    -2 -6 -13 9.44 0.6
    2 6 13 9.87 0.4
    -2 6 -13 10.4 0.52
    -2 6 -14 1.25 0.2
    2 6 14 1.06 0.15
    2 -6 14 1.11 0.23
    -2 -6 -14 1.34 0.27
    2 6 15 0.93 0.16
    2 -6 15 0.7 0.2
    -2 6 -15 0.52 0.14
    -2 -6 -15 0.96 0.3
    -2 -6 -16 0.36 0.21
    2 6 16 0.57 0.14
    2 -6 16 0.11 0.15
    2 6 17 5.39 0.36
    2 -6 17 5.84 0.5
    -2 -6 -17 5.69 0.52
    2 -6 18 4.61 0.47
    -2 -6 -18 4.04 0.45
    2 6 18 4.48 0.34
    2 -6 19 0.96 0.24
    -2 -6 -19 0.8 0.27
    2 -6 20 -0.03 0.16
    -2 -6 -20 -0.21 0.22
    2 -6 21 2.16 0.35
    -2 -6 -21 1.68 0.32
    2 -6 22 9.04 0.71
    -2 -6 -22 9.67 0.76
    2 -6 22 9.17 0.59
    2 -6 23 0.06 0.13
    2 -6 23 0.04 0.17
    -2 -6 -23 -0.03 0.15
    -2 -6 -24 -0.2 0.26
    2 -6 24 -0.01 0.16
    2 -6 25 1.1 0.3
    2 -6 26 0.4 0.23
    2 -6 27 0.32 0.2
    2 -6 28 0.85 0.27
    2 -6 29 0.44 0.23
    2 -6 30 1.05 0.36
    2 -6 31 -0.38 0.27
    2 -6 32 1.13 0.38
    -2 -7 32 5.25 0.68
    2 -7 -31 -0.11 0.27
    2 -7 -30 4.15 0.6
    2 -7 -29 4.3 0.61
    2 -7 -28 0.07 0.2
    2 7 -28 0.14 0.18
    2 -7 -28 0.07 0.18
    2 -7 -27 -0.23 0.15
    2 7 -27 -0.07 0.17
    2 7 -26 -0.08 0.19
    2 -7 -26 0.07 0.15
    2 -7 -25 2.08 0.37
    2 -7 -25 1.62 0.37
    2 7 -25 1.69 0.34
    2 7 -24 0.29 0.18
    2 -7 -24 0.66 0.22
    2 -7 -24 0.83 0.31
    2 7 -23 0.35 0.2
    2 -7 -23 0.61 0.23
    2 -7 -23 0.29 0.24
    2 7 -22 2.27 0.34
    2 -7 -22 2.12 0.34
    2 -7 -22 3.14 0.46
    2 -7 -21 5.45 0.5
    2 7 -21 4.65 0.46
    2 -7 -21 5.44 0.59
    2 7 -20 -0.09 0.13
    2 -7 -20 0.18 0.14
    2 -7 -20 0.1 0.21
    2 -7 -19 0.08 0.17
    2 7 -19 0.12 0.13
    2 -7 -19 0.26 0.15
    2 -7 -18 1.33 0.29
    2 7 -18 1.25 0.25
    2 -7 -18 1.42 0.27
    2 7 -17 0.27 0.16
    2 -7 -17 0.3 0.21
    2 -7 -17 0.22 0.14
    2 -7 -16 1.87 0.26
    2 -7 -16 2.13 0.36
    2 7 -16 2.26 0.3
    2 7 -15 0.15 0.1
    2 -7 -15 0.49 0.25
    2 -7 -15 0.17 0.13
    2 -7 -14 3.84 0.45
    2 7 -14 3.46 0.33
    2 -7 -14 3.53 0.33
    2 7 -13 26.44 0.84
    -2 7 13 26.38 0.9
    2 -7 -13 27.58 0.85
    2 -7 -13 26.53 1.05
    -2 7 12 3.7 0.35
    2 7 -12 3.5 0.3
    2 -7 -12 3.66 0.31
    2 -7 -12 3.88 0.43
    2 -7 -12 3.46 0.39
    -2 -7 12 3.51 0.25
    -2 7 11 1.06 0.24
    -2 7 11 0.68 0.18
    2 -7 -11 1 0.26
    2 -7 -11 0.97 0.23
    2 -7 -11 1.01 0.17
    2 7 -11 0.85 0.16
    -2 -7 11 0.7 0.12
    -2 -7 10 0.1 0.09
    -2 -7 10 0.16 0.09
    2 7 -10 0.26 0.1
    2 -7 -10 0.17 0.15
    -2 7 10 0.17 0.12
    2 -7 -10 0.22 0.1
    2 -7 -10 0.18 0.19
    -2 7 10 0.19 0.18
    -2 -7 9 8.29 0.43
    -2 -7 9 7.92 0.39
    2 -7 -9 8.31 0.55
    -2 7 9 8.35 0.54
    2 -7 -9 7.05 0.53
    -2 7 9 7.95 0.5
    -2 -7 8 7.31 0.41
    -2 7 8 6.94 0.47
    -2 7 8 6.83 0.46
    2 -7 -8 7.8 0.52
    -2 -7 8 7.47 0.38
    2 -7 -8 7.72 0.53
    2 -7 -7 0.92 0.26
    2 -7 -7 0.86 0.21
    -2 -7 7 0.39 0.12
    -2 7 7 0.21 0.14
    -2 7 7 0.64 0.14
    -2 -7 7 0.72 0.16
    2 -7 -6 21.76 0.85
    2 -7 -6 22.37 0.85
    -2 -7 6 21.63 0.66
    -2 7 6 21.24 0.81
    -2 -7 6 22.37 0.69
    -2 7 6 20.97 0.79
    2 -7 -5 31.74 1.02
    -2 7 5 32.71 0.98
    -2 -7 5 32.55 0.82
    2 -7 -5 32.91 1.03
    -2 7 5 32.84 0.99
    -2 -7 5 31.16 0.82
    -2 -7 4 1.29 0.18
    -2 -7 4 1.57 0.21
    -2 7 4 1.36 0.25
    2 -7 -4 1.12 0.22
    2 -7 -4 1.2 0.23
    -2 -7 3 4.62 0.33
    2 -7 -3 3.43 0.34
    -2 -7 3 5.03 0.33
    2 -7 -3 4.33 0.23
    2 -7 -3 4.1 0.38
    -2 7 3 4.79 0.39
    -2 7 2 15.26 0.68
    2 -7 -2 16.11 0.46
    2 -7 -2 17 0.73
    -2 -7 2 15.57 0.6
    -2 -7 2 17.29 0.62
    -2 -7 1 0.81 0.17
    2 -7 -1 0.6 0.11
    -2 7 1 0.69 0.18
    -2 -7 0 0.21 0.13
    2 -7 0 -0.02 0.06
    2 -7 0 0.05 0.11
    -2 7 0 -0.06 0.13
    2 -7 1 0.94 0.13
    -2 7 -1 1.31 0.23
    -2 -7 -1 1.1 0.2
    2 -7 1 0.97 0.21
    -2 7 -2 0.17 0.15
    2 -7 2 0.27 0.14
    2 -7 2 0.13 0.08
    -2 -7 -2 0.11 0.12
    -2 -7 -3 24.76 0.8
    2 -7 3 25.2 0.68
    2 -7 3 25.44 0.89
    2 7 3 24.56 0.84
    -2 7 -3 24.78 0.87
    2 7 4 -0.02 0.11
    2 -7 4 -0.03 0.09
    -2 -7 -4 0.37 0.16
    2 -7 4 0.03 0.13
    -2 7 -4 0.31 0.16
    2 7 5 11.65 0.59
    2 -7 5 10.7 0.59
    -2 -7 -5 11.49 0.58
    -2 7 -5 11.14 0.58
    2 -7 5 11.6 0.5
    2 -7 6 1.22 0.19
    -2 -7 -6 1.04 0.24
    2 7 6 0.79 0.18
    -2 7 -6 0.96 0.19
    2 -7 7 1.05 0.18
    -2 -7 -7 1.04 0.22
    2 7 7 1.74 0.26
    -2 7 -7 1.04 0.18
    2 7 8 3.34 0.35
    -2 -7 -8 3.92 0.38
    -2 7 -8 3.03 0.32
    2 -7 8 3.21 0.3
    2 -7 9 10.72 0.54
    -2 7 -9 11.07 0.59
    2 7 9 9.82 0.26
    -2 -7 -9 11.99 0.65
    -2 -7 -10 23.25 0.93
    2 -7 10 23.12 0.83
    -2 7 -10 23.52 0.84
    2 -7 11 16.74 0.73
    -2 -7 -11 15.84 0.78
    -2 7 -11 15.9 0.7
    2 -7 12 -0.05 0.15
    -2 7 -12 0.52 0.16
    -2 -7 -12 0.23 0.18
    2 -7 13 33.63 1.09
    -2 -7 -13 33.35 1.18
    -2 7 -13 33.83 1.01
    2 -7 14 13.24 0.71
    -2 -7 -14 15.03 0.81
    2 -7 15 3.54 0.39
    -2 -7 -15 3.62 0.45
    2 -7 16 0.06 0.14
    -2 -7 -16 0.18 0.18
    2 -7 17 0.37 0.18
    -2 -7 -17 0.23 0.24
    2 -7 18 0.13 0.14
    -2 -7 -18 0.47 0.25
    2 -7 19 16.9 0.91
    -2 -7 -19 16.44 0.95
    2 -7 20 2.3 0.34
    -2 -7 -20 2.65 0.41
    2 -7 21 0.97 0.3
    -2 -7 -21 0.76 0.28
    2 -7 22 0.29 0.19
    -2 -7 -22 0.56 0.23
    2 -7 23 1.05 0.28
    -2 -7 -23 0.77 0.3
    2 -7 24 -0.03 0.19
    -2 -7 -24 -0.32 0.21
    2 -7 25 1.9 0.38
    -2 -7 -25 2.27 0.43
    -2 -7 -26 0.51 0.22
    2 -7 26 0.57 0.27
    2 -7 27 3.24 0.51
    2 -7 28 0.36 0.29
    2 -7 29 1.72 0.39
    2 -7 30 0.76 0.29
    2 -7 31 0.03 0.22
    2 -8 -31 0.31 0.3
    2 -8 -30 3.33 0.58
    2 -8 -29 2.05 0.46
    2 -8 -28 1.12 0.35
    2 -8 -27 1.37 0.39
    2 8 -26 2.78 0.42
    2 -8 -26 2.7 0.41
    2 -8 -26 2.31 0.42
    2 8 -25 2.91 0.42
    2 -8 -25 2.86 0.41
    2 -8 -25 3.69 0.54
    2 8 -24 1.33 0.29
    2 -8 -24 1.37 0.28
    2 -8 -24 1.22 0.33
    2 -8 -23 2.28 0.35
    2 8 -23 1.94 0.34
    2 -8 -23 2.23 0.44
    2 8 -22 0.24 0.15
    2 -8 -22 0.14 0.13
    2 -8 -21 0.39 0.16
    2 -8 -21 0.54 0.28
    2 8 -21 0.4 0.17
    2 8 -20 0.39 0.15
    2 -8 -20 0.2 0.12
    2 -8 -19 0.19 0.22
    2 -8 -19 0.3 0.18
    2 8 -19 0.1 0.13
    2 8 -18 3.3 0.37
    2 -8 -18 3.66 0.38
    2 -8 -18 2.41 0.37
    2 8 -17 2.87 0.33
    2 -8 -17 2.68 0.42
    2 -8 -17 2.9 0.33
    2 -8 -16 1.3 0.33
    2 -8 -16 1.68 0.25
    2 8 -16 1.24 0.21
    2 -8 -15 0.32 0.22
    2 -8 -15 0.17 0.11
    2 8 -15 0.15 0.12
    2 -8 -14 2.74 0.4
    2 -8 -14 2.57 0.28
    -2 8 14 2.86 0.37
    2 8 -14 2.77 0.29
    2 -8 -13 18.28 0.93
    2 -8 -13 18.18 0.69
    -2 8 13 18 0.87
    2 8 -13 18.63 0.7
    -2 -8 12 5.02 0.38
    2 -8 -12 4.49 0.45
    -2 -8 12 4.62 0.32
    2 8 -12 4.45 0.34
    2 -8 -12 4.93 0.51
    2 -8 -12 4.59 0.34
    -2 8 12 4.51 0.45
    -2 -8 11 0.88 0.16
    -2 8 11 1.12 0.26
    2 -8 -11 1.06 0.26
    2 8 -11 1.05 0.17
    -2 -8 11 0.75 0.15
    2 -8 -11 0.95 0.16
    2 -8 -11 0.85 0.27
    -2 -8 10 1.92 0.24
    2 8 -10 1.66 0.19
    2 -8 -10 1.54 0.19
    2 -8 -10 2.04 0.36
    -2 -8 10 1.68 0.21
    -2 8 10 1.72 0.28
    2 -8 -10 1.84 0.32
    -2 8 10 1.82 0.27
    2 -8 -9 7.81 0.56
    2 8 -9 7.79 0.38
    -2 8 9 7.62 0.54
    -2 -8 9 7.48 0.41
    2 -8 -9 8.36 0.6
    -2 8 9 8.91 0.56
    2 -8 -9 7.26 0.37
    -2 -8 9 7.68 0.46
    2 -8 -8 0.26 0.1
    -2 -8 8 0.13 0.1
    2 8 -8 0.06 0.07
    -2 -8 8 0.3 0.14
    2 -8 -8 0.08 0.22
    -2 8 8 -0.07 0.13
    -2 8 8 0.28 0.15
    2 -8 -8 0.16 0.19
    -2 8 7 10 0.6
    2 -8 -7 9.42 0.62
    -2 -8 7 10.44 0.53
    2 8 -7 9.72 0.38
    2 -8 -7 9.85 0.38
    -2 8 7 10.77 0.63
    2 -8 -7 10.79 0.66
    -2 -8 7 9.7 0.48
    2 -8 -6 0 0.18
    -2 8 6 0.29 0.16
    -2 -8 6 0.18 0.1
    -2 -8 6 0.11 0.13
    -2 8 6 0.14 0.13
    2 -8 -6 0.13 0.19
    -2 -8 5 0.31 0.13
    -2 8 5 0.38 0.19
    2 -8 -5 0.49 0.18
    2 -8 -5 0.61 0.21
    -2 -8 5 0.34 0.16
    -2 8 4 0.21 0.14
    2 -8 -4 0.19 0.19
    -2 -8 4 0.28 0.13
    2 -8 -4 0.07 0.17
    -2 -8 4 -0.08 0.13
    2 -8 -3 32.25 1.06
    -2 -8 3 32.22 0.92
    2 -8 -3 32.12 1.08
    -2 -8 3 31.82 0.91
    -2 8 3 31.84 1.05
    2 -8 -3 30.92 0.6
    -2 -8 2 0.49 0.15
    2 -8 -2 0.57 0.11
    -2 8 2 0.46 0.17
    2 -8 -2 0.78 0.23
    2 -8 -2 0.56 0.18
    -2 -8 2 0.38 0.15
    -2 8 1 0.22 0.12
    2 -8 -1 0.3 0.22
    -2 -8 1 0.11 0.13
    2 -8 -1 -0.01 0.06
    -2 -8 0 17.27 0.69
    -2 8 0 17.75 0.79
    2 -8 0 17.61 0.79
    2 -8 0 17.66 0.52
    -2 8 -1 10.85 0.62
    -2 -8 -1 10.7 0.56
    2 -8 1 10.89 0.43
    2 -8 1 11.4 0.64
    -2 -8 -2 0.14 0.15
    2 -8 2 0.15 0.13
    -2 8 -2 0.12 0.14
    2 -8 2 0.14 0.09
    2 -8 3 0.48 0.12
    2 -8 3 0.65 0.19
    -2 8 -3 0.38 0.2
    -2 -8 -3 0.57 0.18
    2 -8 4 0.01 0.08
    2 -8 4 0.06 0.17
    -2 -8 -4 0.13 0.15
    2 8 4 0.21 0.15
    -2 8 -4 0.36 0.19
    -2 -8 -5 1.77 0.28
    2 8 5 1.35 0.23
    2 -8 5 1.35 0.18
    2 -8 5 1.95 0.28
    -2 8 -5 2 0.29
    -2 8 -6 20.5 0.84
    2 -8 6 20.21 0.85
    2 8 6 20.28 0.85
    -2 -8 -6 20.21 0.84
    2 -8 6 20.35 0.7
    2 8 7 13.45 0.69
    -2 -8 -7 12.92 0.69
    -2 8 -7 13.32 0.7
    2 -8 7 13.27 0.59
    2 -8 8 0.96 0.18
    -2 -8 -8 1.02 0.23
    -2 8 -8 1.05 0.23
    2 8 8 1.15 0.25
    2 8 9 3.4 0.38
    -2 8 -9 4.1 0.39
    -2 -8 -9 4.14 0.44
    2 -8 9 3.97 0.35
    2 -8 10 5.44 0.42
    -2 8 -10 6.3 0.47
    2 8 10 6.23 0.51
    -2 -8 -10 6.21 0.53
    2 -8 11 13.81 0.68
    -2 8 -11 15.1 0.73
    -2 -8 -11 13.2 0.76
    -2 -8 -12 15.66 0.84
    2 -8 12 15.97 0.75
    2 -8 13 10.94 0.64
    -2 -8 -13 11.14 0.72
    -2 -8 -14 0.64 0.23
    2 -8 14 0.67 0.2
    2 -8 15 4.16 0.43
    -2 -8 -15 3.84 0.45
    2 -8 16 0.85 0.22
    -2 -8 -16 0.99 0.29
    2 -8 17 3.61 0.41
    -2 -8 -17 3.13 0.44
    2 -8 18 0.29 0.15
    -2 -8 -18 0.13 0.17
    2 -8 19 0.56 0.22
    -2 -8 -19 0.38 0.19
    2 -8 20 0.04 0.16
    -2 -8 -20 0.45 0.25
    2 -8 21 1.33 0.32
    -2 -8 -21 1.14 0.36
    2 -8 22 5.8 0.6
    -2 -8 -22 6.18 0.65
    2 -8 23 4.24 0.54
    -2 -8 -23 3.73 0.51
    2 -8 24 -0.03 0.17
    -2 -8 -24 -0.22 0.23
    2 -8 25 0.41 0.22
    -2 -8 -25 0.22 0.24
    -2 -8 -26 -0.06 0.23
    2 -8 26 -0.1 0.17
    -2 -8 -27 1.18 0.37
    2 -8 27 2.29 0.44
    2 -8 28 0.43 0.31
    2 -8 29 0.41 0.28
    2 -8 30 3.32 0.56
    2 -9 -29 0.1 0.26
    2 -9 -28 0.22 0.27
    2 -9 -27 0.37 0.26
    2 -9 -26 0.68 0.33
    2 -9 -25 1.15 0.36
    2 -9 -24 0.18 0.28
    2 -9 -23 0.35 0.2
    2 -9 -22 0.38 0.27
    2 -9 -21 7.89 0.74
    2 -9 -20 2.22 0.4
    2 -9 -19 0.1 0.23
    2 -9 -18 0.55 0.28
    -2 9 18 1.06 0.33
    -2 9 17 3.64 0.46
    2 -9 -17 3.7 0.5
    -2 9 16 4.64 0.51
    2 -9 -16 3.88 0.47
    2 -9 -15 10.01 0.75
    -2 -9 15 9.89 0.59
    -2 9 15 9.62 0.71
    -2 -9 14 5.6 0.44
    -2 9 14 5.84 0.53
    2 -9 -14 4.93 0.54
    2 -9 -13 3.08 0.44
    -2 -9 13 2.4 0.29
    -2 9 13 2.38 0.37
    -2 -9 12 1.78 0.25
    -2 9 12 1.81 0.32
    2 -9 -12 1.95 0.36
    2 -9 -12 1.4 0.28
    -2 -9 11 2.67 0.31
    -2 9 11 2.14 0.31
    2 -9 -11 2.66 0.37
    -2 -9 11 2.56 0.26
    2 -9 -11 3.15 0.44
    2 -9 -10 2.59 0.38
    -2 -9 10 2.5 0.29
    -2 -9 10 2.46 0.28
    2 -9 -10 2.67 0.4
    -2 9 10 2.52 0.36
    -2 -9 9 2.13 0.24
    -2 9 9 1.53 0.28
    2 -9 -9 2.78 0.39
    -2 -9 9 1.84 0.25
    2 -9 -9 2.21 0.34
    2 -9 -8 0.21 0.18
    -2 -9 8 0.49 0.17
    -2 -9 8 0.35 0.13
    -2 9 8 0.11 0.15
    2 -9 -7 14.49 0.82
    -2 -9 7 15.2 0.65
    -2 -9 7 15.27 0.68
    2 -9 -7 14.49 0.8
    2 -9 -6 10.37 0.68
    -2 9 6 10.58 0.65
    -2 -9 6 10.06 0.55
    2 -9 -6 9.49 0.64
    -2 -9 6 9.76 0.53
    2 -9 -5 28.73 1.09
    -2 9 5 29.77 1.09
    2 -9 -5 29.97 1.11
    -2 -9 5 29.12 0.93
    -2 -9 5 28.79 0.92
    2 -9 -4 5.12 0.48
    -2 -9 4 6.17 0.44
    -2 9 4 6.47 0.51
    -2 -9 4 5.82 0.44
    2 -9 -4 5.91 0.51
    2 -9 -3 11.62 0.7
    -2 -9 3 11.84 0.61
    -2 9 3 13.06 0.73
    2 -9 -3 11.25 0.68
    -2 -9 3 12.24 0.62
    2 -9 -2 2.26 0.32
    -2 9 2 2.01 0.3
    -2 -9 2 2.92 0.33
    2 -9 -2 2.48 0.34
    -2 -9 1 0.64 0.21
    -2 9 1 1.09 0.25
    2 -9 -1 1.09 0.26
    2 -9 -1 0.83 0.23
    2 -9 0 4.87 0.28
    -2 9 0 4.85 0.46
    -2 -9 0 4.8 0.41
    2 -9 0 5.42 0.5
    -2 9 -1 7.66 0.56
    2 -9 1 7.33 0.54
    2 -9 1 7.15 0.35
    -2 -9 -1 7.66 0.52
    2 -9 2 6.18 0.51
    -2 9 -2 6.11 0.51
    -2 -9 -2 6.42 0.48
    2 -9 2 5.7 0.33
    -2 9 -3 2.95 0.35
    2 -9 3 2.41 0.23
    2 -9 3 3.02 0.38
    -2 -9 -3 2.41 0.32
    -2 9 -4 1.73 0.29
    -2 -9 -4 1.85 0.29
    2 -9 4 1.54 0.2
    2 -9 4 1.72 0.31
    2 -9 5 3.41 0.4
    -2 9 -5 2.82 0.35
    2 9 5 2.69 0.34
    2 -9 5 2.83 0.27
    -2 -9 -5 3.39 0.39
    2 -9 6 1.92 0.23
    2 9 6 2.06 0.3
    -2 -9 -6 2.45 0.35
    -2 9 -6 1.89 0.31
    2 -9 6 1.67 0.3
    2 -9 7 3.95 0.42
    -2 -9 -7 3.54 0.4
    -2 9 -7 4.03 0.41
    2 -9 7 3.55 0.32
    2 9 7 4.29 0.44
    2 -9 8 1.39 0.22
    2 -9 8 1.19 0.26
    2 9 8 0.98 0.23
    -2 -9 -8 1.25 0.29
    2 -9 9 0.86 0.2
    2 -9 9 0.77 0.26
    2 9 9 0.99 0.25
    -2 -9 -9 1.36 0.31
    2 -9 10 13.51 0.66
    -2 -9 -10 14.23 0.81
    2 9 10 13.7 0.78
    -2 -9 -11 0.49 0.21
    2 9 11 0.77 0.25
    2 -9 11 0.47 0.16
    -2 -9 -12 3.74 0.47
    2 -9 12 3.13 0.35
    2 9 12 4.85 0.5
    2 -9 13 4.39 0.43
    -2 -9 -13 3.81 0.47
    2 9 13 4.93 0.51
    2 -9 14 3.95 0.41
    -2 -9 -14 3.83 0.46
    -2 -9 -15 0.9 0.29
    2 -9 15 0.4 0.17
    2 -9 16 -0.03 0.16
    -2 -9 -16 0.58 0.26
    -2 -9 -17 1.2 0.31
    2 -9 17 0.96 0.25
    2 -9 18 3.37 0.44
    -2 -9 -18 4.16 0.52
    2 -9 19 1.01 0.26
    -2 -9 -19 1.73 0.38
    2 -9 20 -0.2 0.2
    -2 -9 -20 -0.04 0.18
    2 -9 21 2.71 0.42
    -2 -9 -21 3.63 0.52
    2 -9 22 0.02 0.17
    -2 -9 -22 0.29 0.21
    -2 -9 -23 -0.42 0.3
    2 -9 23 -0.13 0.18
    2 -9 24 -0.5 0.3
    -2 -9 -24 -0.29 0.27
    2 -9 25 -0.15 0.25
    -2 -9 -25 -0.12 0.27
    2 -9 26 0.72 0.31
    -2 -9 -26 0.76 0.33
    2 -9 27 0.54 0.24
    -2 -9 -27 0.24 0.31
    -2 -9 -28 -0.09 0.21
    2 -9 28 0.34 0.27
    2 -9 29 0.74 0.32
    2 -10 -28 0.61 0.25
    2 -10 -27 -0.1 0.2
    2 -10 -26 -0.27 0.27
    2 -10 -25 3.43 0.57
    2 -10 -24 0.52 0.3
    -2 10 23 0.25 0.25
    2 -10 -23 0.19 0.25
    2 -10 -22 1.57 0.31
    -2 10 22 1.59 0.37
    2 -10 -21 0.1 0.22
    -2 10 21 0.01 0.2
    -2 10 20 3.6 0.5
    2 -10 -20 3.31 0.52
    2 -10 -19 0.18 0.23
    -2 10 19 0.58 0.28
    2 -10 -18 0.04 0.23
    -2 10 18 0.3 0.24
    -2 10 17 7.55 0.68
    2 -10 -17 8.93 0.78
    2 -10 -16 0.74 0.34
    -2 10 16 0.89 0.26
    2 -10 -15 2.71 0.45
    -2 10 15 1.16 0.27
    2 -10 -14 3.24 0.47
    -2 -10 14 2.26 0.31
    -2 10 14 2.69 0.4
    2 -10 -13 0.64 0.28
    -2 10 13 0.45 0.21
    -2 -10 13 0.32 0.16
    -2 -10 12 16.34 0.77
    2 -10 -12 15.03 0.89
    -2 10 12 16.82 0.92
    2 -10 -12 15.87 0.94
    -2 -10 11 0.08 0.12
    2 -10 -11 0.71 0.26
    -2 10 11 0.12 0.15
    2 -10 -11 0.45 0.27
    -2 -10 10 0.3 0.17
    -2 -10 10 0.21 0.14
    -2 10 10 -0.07 0.17
    2 -10 -10 0.12 0.19
    2 -10 -10 0.05 0.19
    -2 -10 9 15.21 0.73
    -2 -10 9 16.83 0.72
    -2 10 9 16.4 0.87
    2 -10 -9 14.55 0.86
    2 -10 -9 16.28 0.91
    -2 -10 8 3.31 0.34
    2 -10 -8 2.46 0.38
    2 -10 -8 3.64 0.46
    -2 -10 8 3.26 0.36
    2 -10 -7 4.16 0.47
    -2 -10 7 3.34 0.35
    2 -10 -7 4.28 0.5
    -2 -10 7 3.77 0.38
    2 -10 -6 1.19 0.3
    2 -10 -6 1.46 0.28
    -2 -10 6 1.25 0.23
    -2 -10 6 1.09 0.23
    -2 -10 5 4.44 0.4
    2 -10 -5 4.73 0.49
    2 -10 -5 4.59 0.48
    -2 -10 5 4.44 0.4
    2 -10 -4 29.31 1.17
    2 -10 -4 28.8 1.14
    -2 -10 4 28.85 1
    -2 -10 4 27.8 0.98
    -2 -10 3 -0.01 0.15
    2 -10 -3 -0.09 0.16
    -2 -10 3 0.37 0.18
    2 -10 -3 0.01 0.19
    -2 -10 2 0.02 0.14
    2 -10 -2 0 0.16
    2 -10 -2 -0.13 0.24
    -2 -10 1 46.88 1.3
    2 -10 -1 46.76 1.45
    2 -10 -1 45.21 1.4
    -2 -10 0 14.42 0.74
    2 -10 0 15.78 0.85
    2 -10 0 15.29 0.82
    2 -10 1 -0.01 0.21
    -2 -10 -1 0.17 0.16
    2 -10 1 0.18 0.15
    -2 -10 -2 1.24 0.26
    2 -10 2 1.18 0.29
    -2 -10 -3 0.09 0.16
    2 -10 3 0.44 0.19
    -2 -10 -4 16.04 0.81
    2 -10 4 15.52 0.84
    -2 -10 -5 2.79 0.37
    2 -10 5 2.04 0.34
    2 -10 6 1.49 0.33
    -2 -10 -6 0.73 0.23
    2 -10 6 1.05 0.18
    2 10 7 3.19 0.4
    2 -10 7 3.29 0.4
    -2 -10 -7 3.89 0.44
    2 -10 7 3.64 0.32
    2 -10 8 0.28 0.14
    2 10 8 -0.02 0.14
    2 -10 8 0.2 0.18
    -2 -10 -8 0.07 0.2
    2 -10 9 5.18 0.5
    -2 -10 -9 4.89 0.5
    2 10 9 5.91 0.54
    2 -10 9 5.93 0.44
    -2 -10 -10 2 0.37
    2 10 10 1.3 0.27
    2 -10 10 1.76 0.27
    2 -10 10 1.42 0.28
    2 10 11 0.32 0.18
    2 -10 11 0.14 0.15
    -2 -10 -11 0.7 0.27
    2 -10 11 0.24 0.15
    2 -10 12 1.07 0.23
    2 10 12 0.73 0.23
    -2 -10 -12 0.85 0.27
    -2 -10 -13 0.92 0.29
    2 -10 13 0.93 0.24
    2 10 13 0.88 0.26
    -2 -10 -14 2.02 0.36
    2 -10 14 2.93 0.37
    2 10 14 3.39 0.45
    2 -10 15 4.18 0.45
    -2 -10 -15 3.29 0.46
    2 10 15 4.19 0.5
    2 -10 16 18.98 0.95
    2 10 16 18.1 1.03
    -2 -10 -16 17.95 1.04
    2 -10 17 0.9 0.25
    -2 -10 -17 1.91 0.4
    2 10 17 2.01 0.4
    2 -10 18 1.16 0.27
    -2 -10 -18 1.99 0.4
    2 -10 19 0.29 0.18
    -2 -10 -19 0.2 0.28
    -2 -10 -20 2.04 0.41
    2 -10 20 2.05 0.36
    2 -10 21 0.49 0.21
    -2 -10 -21 0.98 0.3
    2 -10 22 1.97 0.39
    -2 -10 -22 2.31 0.47
    -2 -10 -23 1.12 0.35
    2 -10 23 0.3 0.19
    -2 -10 -24 1.74 0.43
    2 -10 24 2.66 0.45
    -2 -10 -25 0.94 0.34
    2 -10 25 0.88 0.32
    -2 -10 -26 0.06 0.25
    2 -10 26 -0.11 0.22
    2 -10 27 0.22 0.2
    -2 -10 -27 -0.2 0.25
    2 -10 28 1.07 0.34
    -2 11 26 0.15 0.19
    2 -11 -26 -0.1 0.24
    2 -11 -25 0.71 0.36
    -2 11 25 0.17 0.26
    -2 11 24 0.46 0.24
    2 -11 -24 0.59 0.32
    -2 11 23 0.36 0.29
    2 -11 -23 0.59 0.3
    2 -11 -22 3.52 0.57
    -2 11 22 4.19 0.57
    2 -11 -21 1.95 0.41
    -2 11 21 2.34 0.44
    -2 11 20 0.82 0.29
    2 -11 -20 0.36 0.25
    2 -11 -19 6.89 0.75
    -2 11 19 6.37 0.66
    -2 11 18 0.12 0.2
    2 -11 -18 0.39 0.29
    -2 11 17 0.21 0.24
    2 -11 -17 0.32 0.27
    2 -11 -16 1.28 0.37
    -2 11 16 1.05 0.28
    2 -11 -15 1.3 0.37
    -2 11 15 1.24 0.29
    2 -11 -14 0.61 0.23
    -2 11 14 0.49 0.21
    -2 11 13 0.27 0.18
    2 -11 -13 0.81 0.32
    -2 -11 12 1.34 0.26
    2 -11 -12 1.5 0.37
    -2 11 12 1.52 0.31
    -2 -11 11 2.05 0.31
    -2 11 11 1.4 0.33
    2 -11 -11 2.03 0.38
    2 -11 -11 1.49 0.32
    -2 -11 10 0.19 0.15
    2 -11 -10 0.11 0.15
    2 -11 -10 0.42 0.28
    2 -11 -9 0.42 0.26
    -2 -11 9 0.82 0.2
    2 -11 -9 0.61 0.23
    -2 -11 9 0.67 0.2
    2 -11 -8 0.18 0.21
    -2 -11 8 0.17 0.15
    -2 -11 8 0.21 0.14
    2 -11 -8 0.06 0.19
    2 -11 -7 0.01 0.22
    -2 -11 7 -0.16 0.17
    -2 -11 7 0.12 0.15
    2 -11 -7 -0.25 0.24
    2 -11 -6 12.48 0.82
    2 -11 -6 13.8 0.87
    -2 -11 6 13.39 0.72
    -2 -11 6 12.94 0.7
    2 -11 -5 0.6 0.28
    -2 -11 5 1.23 0.25
    -2 -11 5 1.09 0.25
    2 -11 -5 1.35 0.29
    2 -11 -4 1.83 0.34
    -2 -11 4 1.3 0.25
    2 -11 -4 2.01 0.34
    -2 -11 4 1.74 0.29
    2 -11 -3 3.88 0.45
    -2 -11 3 4 0.42
    2 -11 -3 5.25 0.53
    -2 -11 2 4.99 0.46
    2 -11 -2 4.95 0.51
    2 -11 -2 5.06 0.52
    -2 -11 1 1.24 0.25
    2 -11 -1 1.5 0.33
    2 -11 -1 1.58 0.33
    2 -11 0 -0.05 0.16
    2 -11 0 0 0.2
    -2 -11 0 0.12 0.15
    2 -11 1 5.27 0.53
    2 -11 1 5.03 0.53
    -2 -11 -1 5.07 0.48
    2 -11 2 0.47 0.23
    -2 -11 -2 1.08 0.29
    2 -11 2 0.66 0.22
    2 -11 3 0.58 0.24
    2 -11 3 0.5 0.2
    2 -11 4 0.81 0.25
    -2 -11 -4 0.83 0.26
    2 -11 5 0.91 0.28
    -2 -11 -5 1.09 0.28
    -2 -11 -6 0.26 0.17
    2 -11 6 0.24 0.18
    2 -11 7 0.49 0.22
    -2 -11 -7 0.48 0.23
    2 -11 8 1.56 0.33
    -2 -11 -8 1.43 0.32
    2 11 8 1.22 0.27
    -2 -11 -9 0.97 0.3
    2 11 9 0.78 0.26
    2 -11 9 0.85 0.27
    -2 -11 -10 0.81 0.24
    2 -11 10 0.72 0.25
    2 11 10 0.57 0.19
    2 -11 11 -0.05 0.2
    2 11 11 -0.08 0.18
    -2 -11 -11 -0.09 0.17
    2 -11 12 7.52 0.65
    -2 -11 -12 6.43 0.63
    2 11 12 6.9 0.63
    2 -11 12 7.49 0.56
    2 -11 13 1.54 0.32
    -2 -11 -13 1.67 0.36
    2 -11 13 1.64 0.29
    2 11 13 0.72 0.25
    2 -11 14 0 0.11
    2 -11 14 -0.34 0.21
    -2 -11 -14 0.32 0.2
    2 11 14 -0.11 0.19
    -2 -11 -15 0.81 0.27
    2 -11 15 0.97 0.26
    2 11 15 0.81 0.26
    -2 -11 -16 0.65 0.29
    2 11 16 1.62 0.35
    2 -11 16 0.97 0.27
    2 -11 17 0.35 0.17
    2 11 17 0.87 0.31
    -2 -11 -17 0.59 0.31
    2 11 18 2.56 0.45
    2 -11 18 1.88 0.33
    -2 -11 -18 2.39 0.43
    2 11 19 0.14 0.2
    2 -11 19 -0.07 0.14
    -2 -11 -19 0.46 0.26
    -2 -11 -20 0.81 0.33
    2 -11 20 0.52 0.22
    2 11 20 0.7 0.3
    -2 -11 -21 -0.12 0.24
    2 -11 21 0.02 0.18
    2 11 21 0.24 0.26
    2 11 22 0.39 0.27
    2 -11 22 0.57 0.26
    -2 -11 -22 0.62 0.31
    2 -11 23 4.04 0.56
    -2 -11 -23 3.56 0.57
    2 11 23 4.26 0.62
    2 -11 24 1.38 0.35
    -2 -11 -24 0.99 0.35
    -2 -11 -25 0.63 0.32
    2 -11 25 1.02 0.34
    2 -11 26 0.06 0.17
    2 -11 27 0.34 0.18
    -2 12 24 -0.08 0.21
    -2 12 23 2.19 0.47
    2 -12 -23 2.03 0.48
    2 -12 -22 -0.28 0.31
    -2 12 22 0.42 0.25
    2 -12 -21 -0.44 0.27
    -2 12 21 0.07 0.22
    -2 12 20 0.19 0.26
    2 -12 -20 0.01 0.25
    -2 12 19 3.27 0.52
    2 -12 -19 3.58 0.56
    -2 12 18 0.7 0.26
    2 -12 -18 0.1 0.2
    2 -12 -17 0.38 0.24
    -2 12 17 0.71 0.29
    -2 12 16 -0.17 0.23
    2 -12 -16 0.2 0.23
    2 -12 -15 4.29 0.58
    -2 12 15 4.41 0.57
    -2 12 14 -0.02 0.21
    2 -12 -14 0.34 0.31
    2 -12 -13 -0.23 0.21
    2 -12 -12 0.54 0.3
    2 -12 -11 3.81 0.55
    2 -12 -11 3.54 0.49
    2 -12 -10 0.1 0.18
    2 -12 -10 0.11 0.19
    -2 -12 10 -0.02 0.12
    2 -12 -9 1.26 0.31
    2 -12 -9 1.23 0.33
    -2 -12 9 1.32 0.25
    2 -12 -8 0.41 0.22
    -2 -12 8 0.56 0.18
    2 -12 -8 0.6 0.25
    -2 -12 7 17.25 0.85
    -2 -12 7 16.4 0.86
    2 -12 -7 17.34 1.01
    2 -12 -7 17.58 1.03
    2 -12 -6 1.03 0.29
    -2 -12 6 0.98 0.23
    -2 -12 6 0.79 0.23
    2 -12 -6 1.17 0.31
    -2 -12 5 6.77 0.56
    2 -12 -5 7.73 0.69
    2 -12 -5 6.21 0.61
    2 -12 -4 1.82 0.36
    2 -12 -4 2.16 0.38
    -2 -12 4 2.28 0.35
    -2 -12 3 4.89 0.49
    2 -12 -3 4.25 0.53
    2 -12 -3 3.99 0.49
    -2 -12 2 -0.2 0.19
    2 -12 -2 0.29 0.23
    2 -12 -2 0.15 0.2
    2 -12 -1 0.48 0.22
    2 -12 -1 0.36 0.18
    -2 -12 1 0.64 0.21
    -2 -12 0 0.26 0.19
    2 -12 0 0.17 0.19
    2 -12 0 -0.13 0.21
    -2 -12 -1 4.75 0.5
    2 -12 1 4.63 0.51
    2 -12 1 4.45 0.52
    2 -12 2 0.31 0.22
    2 -12 2 0.08 0.16
    -2 -12 -2 0.35 0.22
    -2 -12 -3 1.54 0.3
    2 -12 3 1.42 0.32
    2 -12 3 2.07 0.39
    2 -12 4 0.37 0.24
    2 -12 4 0.19 0.16
    -2 -12 -4 0.47 0.25
    2 -12 5 5.76 0.56
    -2 -12 -5 6.32 0.59
    2 -12 5 5.82 0.59
    2 -12 6 0.47 0.25
    -2 -12 -6 0.29 0.22
    2 -12 7 1.35 0.32
    -2 -12 -7 1.16 0.32
    -2 -12 -8 0.22 0.22
    2 -12 8 0.07 0.16
    -2 -12 -9 0.89 0.3
    2 -12 9 0.71 0.22
    -2 -12 -10 0 0.18
    2 12 10 -0.01 0.15
    2 -12 10 0.14 0.17
    2 -12 11 2.53 0.42
    -2 -12 -11 2.57 0.44
    2 12 11 2.62 0.41
    -2 -12 -12 0.88 0.32
    2 -12 12 0.49 0.22
    2 12 12 1.23 0.31
    -2 -12 -13 0.38 0.21
    2 -12 13 -0.01 0.19
    2 12 13 0.27 0.17
    -2 -12 -14 0.25 0.25
    2 -12 14 0.29 0.2
    2 12 14 0.29 0.18
    -2 -12 -15 0.39 0.27
    2 -12 15 -0.02 0.2
    2 12 15 0.47 0.26
    -2 -12 -16 0.26 0.21
    2 -12 16 0.47 0.2
    2 12 16 0.37 0.21
    2 -12 17 1.58 0.36
    2 12 17 1.92 0.4
    -2 -12 -17 2.57 0.47
    2 -12 18 -0.37 0.26
    2 12 18 0.12 0.18
    -2 -12 -18 0.38 0.29
    2 -12 19 4.11 0.55
    2 12 19 3.35 0.53
    -2 -12 -19 3.53 0.55
    2 12 20 1.78 0.4
    -2 -12 -20 2.19 0.46
    -2 -12 -21 0.4 0.28
    2 12 21 -0.19 0.21
    2 12 22 4.87 0.66
    -2 -12 -22 3.99 0.61
    -2 -12 -23 2 0.47
    2 12 23 1.54 0.4
    2 -12 24 0.48 0.28
    -2 -12 -24 0.35 0.28
    2 -12 25 0.56 0.28
    2 -12 26 0.46 0.21
    -2 13 22 -0.18 0.25
    -2 13 21 0.7 0.28
    2 -13 -21 0.73 0.36
    2 -13 -20 1.68 0.43
    -2 13 20 2.3 0.45
    2 -13 -19 0.29 0.24
    -2 13 19 0.13 0.21
    -2 13 18 1.01 0.31
    2 -13 -18 1.39 0.37
    2 -13 -17 0.35 0.3
    -2 13 17 0.17 0.19
    -2 13 16 3.74 0.54
    2 -13 -16 4.16 0.62
    2 -13 -15 -0.03 0.24
    2 -13 -14 0.46 0.32
    2 -13 -13 0.6 0.3
    2 -13 -12 2.05 0.45
    2 -13 -11 0.52 0.32
    2 -13 -10 0.15 0.27
    2 -13 -10 -0.05 0.18
    2 -13 -9 2.15 0.43
    2 -13 -9 1.5 0.36
    2 -13 -8 4.2 0.55
    -2 -13 8 3.97 0.46
    2 -13 -8 3.53 0.52
    -2 -13 7 0.23 0.18
    2 -13 -7 0.29 0.28
    2 -13 -7 0.3 0.23
    -2 -13 6 2.67 0.4
    2 -13 -6 2.84 0.46
    2 -13 -6 2.21 0.43
    2 -13 -5 2.68 0.43
    -2 -13 5 3.21 0.42
    2 -13 -5 2.6 0.44
    2 -13 -4 0.3 0.26
    -2 -13 4 0.54 0.22
    2 -13 -4 0.32 0.25
    -2 -13 3 0.11 0.21
    2 -13 -3 0.6 0.29
    2 -13 -3 0.09 0.17
    2 -13 -2 1.73 0.36
    2 -13 -2 2.01 0.4
    -2 -13 2 2.44 0.37
    2 -13 -1 0.21 0.22
    2 -13 -1 -0.13 0.25
    -2 -13 1 0.28 0.21
    2 -13 0 7.19 0.67
    2 -13 0 8.04 0.71
    -2 -13 0 7.62 0.66
    2 -13 1 0.02 0.19
    -2 -13 -1 0.32 0.2
    2 -13 1 0.01 0.17
    2 -13 2 0.1 0.21
    2 -13 2 -0.16 0.2
    -2 -13 -2 -0.07 0.16
    2 -13 3 0.44 0.23
    -2 -13 -3 0.59 0.26
    2 -13 3 0.97 0.28
    -2 -13 -4 1.18 0.31
    2 -13 4 2 0.36
    2 -13 4 1.42 0.35
    -2 -13 -5 0.7 0.27
    2 -13 5 0.35 0.22
    2 -13 5 0.65 0.26
    2 -13 6 0.44 0.25
    -2 -13 -6 0.44 0.21
    -2 -13 -7 -0.14 0.21
    2 -13 7 0.25 0.23
    2 -13 7 -0.03 0.19
    2 -13 8 3.71 0.52
    -2 -13 -8 3.05 0.48
    2 -13 8 2.91 0.44
    -2 -13 -9 4.46 0.57
    2 -13 9 4.76 0.56
    -2 -13 -10 0.76 0.3
    2 -13 10 0.58 0.27
    -2 -13 -11 6.22 0.67
    2 -13 11 8.4 0.75
    -2 -13 -12 -0.02 0.22
    2 -13 12 0.28 0.22
    -2 -13 -13 0.11 0.23
    2 13 13 -0.22 0.19
    2 -13 13 0.34 0.26
    -2 -13 -14 -0.4 0.3
    2 -13 14 -0.12 0.23
    2 13 14 -0.14 0.23
    2 -13 15 -0.03 0.2
    2 13 15 0.48 0.29
    -2 -13 -15 0.15 0.26
    -2 -13 -16 1.97 0.44
    2 13 16 1.6 0.39
    2 -13 16 1.91 0.4
    2 -13 17 -0.25 0.25
    -2 -13 -17 0.37 0.27
    2 13 17 0.43 0.26
    2 -13 18 1.03 0.32
    2 13 18 0.79 0.31
    -2 -13 -18 1.53 0.4
    2 -13 19 2.06 0.42
    2 13 19 1.78 0.41
    -2 -13 -19 2.25 0.51
    2 -13 20 0.39 0.22
    2 13 20 0.65 0.26
    2 13 21 0.43 0.26
    2 -13 21 -0.19 0.24
    -2 -13 -21 0.28 0.26
    2 -13 22 -0.05 0.21
    2 -13 23 -0.34 0.27
    2 -14 -18 0.69 0.38
    2 -14 -17 0.47 0.34
    2 -14 -16 0.65 0.3
    2 -14 -15 0.73 0.32
    2 -14 -14 4.87 0.67
    2 -14 -13 0.36 0.33
    2 -14 -12 0.51 0.33
    2 -14 -11 -0.05 0.22
    2 -14 -10 4.15 0.59
    2 -14 -9 0.8 0.32
    2 -14 -9 1.24 0.41
    2 -14 -8 -0.05 0.22
    2 -14 -8 0.25 0.26
    2 -14 -7 1.11 0.33
    2 -14 -7 1.52 0.43
    2 -14 -6 0.16 0.23
    2 -14 -6 0.13 0.26
    -2 -14 5 0.28 0.22
    2 -14 -5 0.19 0.2
    2 -14 -5 -0.16 0.18
    -2 -14 4 0.08 0.18
    2 -14 -4 -0.08 0.2
    2 -14 -4 0.07 0.18
    2 -14 -3 1.8 0.39
    2 -14 -3 1.5 0.39
    -2 -14 3 1.61 0.34
    2 -14 -2 0.64 0.3
    2 -14 -2 0.76 0.29
    -2 -14 2 0.62 0.26
    2 -14 -1 1.1 0.34
    2 -14 -1 0.74 0.27
    -2 -14 1 1.11 0.31
    2 -14 0 0.02 0.23
    -2 -14 0 0.66 0.27
    2 -14 0 0.29 0.26
    -2 -14 -1 0.45 0.23
    2 -14 1 0.71 0.29
    2 -14 1 0 0.23
    2 -14 2 0.16 0.2
    -2 -14 -2 0.06 0.19
    2 -14 2 -0.1 0.25
    2 -14 3 0.01 0.21
    2 -14 3 -0.2 0.22
    -2 -14 -3 0.05 0.19
    2 -14 4 1.31 0.32
    -2 -14 -4 1.93 0.4
    2 -14 4 1.03 0.32
    2 -14 5 2.86 0.48
    -2 -14 -5 3.12 0.47
    2 -14 5 3.14 0.47
    2 -14 6 3.16 0.51
    2 -14 6 2.61 0.42
    -2 -14 -6 2.58 0.45
    -2 -14 -7 0.59 0.29
    2 -14 7 0.54 0.27
    2 -14 7 0.39 0.21
    2 -14 8 2.18 0.44
    -2 -14 -8 1.92 0.42
    2 -14 8 1.52 0.34
    -2 -14 -9 1.9 0.41
    2 -14 9 1.71 0.38
    2 -14 9 2.25 0.41
    -2 -14 -10 3.11 0.52
    2 -14 10 3.04 0.5
    2 -14 10 3.01 0.48
    2 -14 11 1.25 0.36
    2 -14 11 1.29 0.32
    -2 -14 -11 1.42 0.37
    2 -14 12 -0.24 0.23
    -2 -14 -12 0.27 0.28
    2 -14 12 0.11 0.21
    2 -14 13 1.15 0.38
    2 -14 13 0.63 0.24
    -2 -14 -13 0.87 0.31
    -2 -14 -14 0.05 0.21
    2 -14 14 0.35 0.28
    -2 -14 -15 -0.19 0.31
    2 -14 15 0.01 0.18
    -2 -14 -16 0.89 0.33
    2 14 16 0.82 0.3
    2 -14 16 1.25 0.36
    2 14 17 0.22 0.21
    2 -14 17 0.12 0.18
    -2 -14 -17 0.31 0.3
    2 -14 18 0.31 0.23
    2 14 18 0.03 0.19
    -2 -14 -18 0.12 0.2
    2 -14 19 0.14 0.22
    -2 -14 -19 0.8 0.39
    2 -14 20 0.11 0.2
    2 -14 21 0.98 0.34
    2 -15 -14 3.97 0.63
    2 -15 -13 0.97 0.42
    2 -15 -12 0.2 0.3
    2 -15 -11 0.47 0.35
    2 -15 -10 0.9 0.35
    2 -15 -9 -0.06 0.25
    2 -15 -8 0.66 0.35
    2 -15 -7 0.19 0.28
    2 -15 -7 0.08 0.2
    2 -15 -6 2.65 0.52
    2 -15 -6 3.28 0.56
    2 -15 -5 0.04 0.23
    2 -15 -5 0.21 0.26
    2 -15 -4 0.09 0.19
    2 -15 -4 0.56 0.27
    2 -15 -3 0.12 0.25
    2 -15 -3 0.09 0.22
    2 -15 -2 0.28 0.29
    -2 -15 2 0.03 0.21
    2 -15 -1 0.78 0.35
    -2 -15 1 0.45 0.25
    2 -15 -1 0.65 0.3
    2 -15 0 -0.34 0.27
    -2 -15 0 0.11 0.21
    2 -15 0 0.19 0.23
    2 -15 1 3.4 0.54
    2 -15 1 2.99 0.51
    -2 -15 -1 3.5 0.51
    2 -15 2 4.73 0.61
    -2 -15 -2 5.19 0.62
    2 -15 2 4.28 0.6
    2 -15 3 0.73 0.31
    -2 -15 -3 1.32 0.36
    2 -15 3 0.97 0.31
    2 -15 4 0.15 0.19
    -2 -15 -4 0.07 0.25
    2 -15 4 -0.15 0.24
    2 -15 5 0.8 0.28
    2 -15 5 0.46 0.26
    -2 -15 -5 0.88 0.34
    -2 -15 -6 0.3 0.28
    2 -15 6 0.24 0.23
    2 -15 6 0.13 0.24
    -2 -15 -7 -0.1 0.23
    2 -15 7 0.22 0.21
    2 -15 7 -0.12 0.21
    2 -15 8 0.31 0.27
    -2 -15 -8 0.43 0.27
    2 -15 8 -0.18 0.2
    -2 -15 -9 -0.05 0.23
    2 -15 9 0.3 0.2
    2 -15 9 0.57 0.29
    2 -15 10 3.1 0.52
    2 -15 10 2.54 0.44
    -2 -15 -10 3.55 0.55
    2 -15 11 4.05 0.58
    2 -15 11 3.96 0.56
    -2 -15 -11 4.42 0.64
    -2 -15 -12 0.23 0.21
    2 -15 12 -0.16 0.21
    2 -15 12 0.02 0.17
    -2 -15 -13 0.41 0.31
    2 -15 13 0.28 0.24
    -2 -15 -14 0.58 0.39
    2 -15 14 1.24 0.36
    -2 -15 -15 -0.07 0.28
    2 -15 15 0.83 0.35
    2 -15 16 1.36 0.37
    -2 -15 -16 1.97 0.49
    2 -15 17 4.57 0.63
    2 -16 -8 0.59 0.35
    2 -16 -7 0.75 0.39
    2 -16 -6 0.92 0.38
    2 -16 -6 0.94 0.37
    2 -16 -5 0.43 0.29
    2 -16 -5 -0.16 0.3
    2 -16 -4 0.33 0.26
    2 -16 -4 0.15 0.22
    2 -16 -3 1.23 0.36
    2 -16 -3 2.25 0.52
    2 -16 -2 0.46 0.25
    2 -16 -2 0.44 0.29
    2 -16 -1 0.55 0.29
    2 -16 -1 0.46 0.27
    2 -16 0 0.3 0.29
    2 -16 0 0.28 0.23
    -2 -16 -1 0.16 0.23
    2 -16 1 0.52 0.38
    2 -16 1 -0.15 0.22
    2 -16 2 -0.2 0.22
    2 -16 2 -0.13 0.18
    -2 -16 -2 0.05 0.2
    -2 -16 -3 0.24 0.26
    2 -16 3 0.22 0.21
    2 -16 3 0.09 0.24
    2 -16 4 1.47 0.36
    2 -16 4 1.96 0.43
    -2 -16 -4 0.92 0.3
    2 -16 5 0.42 0.25
    -2 -16 -5 0.63 0.31
    2 -16 5 0.47 0.27
    -2 -16 -6 0.56 0.28
    2 -16 6 0.63 0.31
    2 -16 6 0.19 0.25
    2 -16 7 4.75 0.64
    2 -16 7 4.39 0.63
    -2 -16 -7 3.49 0.58
    -2 -16 -8 0.44 0.24
    2 -16 8 -0.17 0.26
    2 -16 8 0.48 0.27
    2 -16 9 0.9 0.3
    -2 -16 -9 0.87 0.35
    2 -16 9 0.22 0.26
    2 -16 10 0.62 0.3
    -2 -16 -10 0.35 0.29
    2 -16 10 0.02 0.24
    -2 -16 -11 -0.09 0.24
    2 -16 11 0.45 0.34
    -2 -16 -12 0.57 0.36
    2 -16 12 0.36 0.3
    -2 -17 -5 0.94 0.34
    -2 -17 -6 0.25 0.28
    -3 0 34 0.17 0.3
    3 0 -34 -0.17 0.24
    -3 0 33 0.47 0.31
    3 0 -33 0.06 0.19
    -3 0 32 0.16 0.29
    3 0 -32 1 0.34
    -3 0 31 7.03 0.74
    3 0 -31 7.68 0.76
    -3 0 30 -0.21 0.19
    3 0 -30 0.27 0.23
    -3 0 29 1.08 0.32
    3 0 -29 1.16 0.34
    -3 0 28 -0.25 0.16
    3 0 -28 0.1 0.16
    -3 0 27 3.57 0.5
    3 0 -27 3.19 0.47
    3 0 -26 0.09 0.17
    -3 0 26 0.04 0.23
    -3 0 25 0.9 0.28
    3 0 -25 0.66 0.25
    -3 0 24 -0.02 0.17
    -3 0 24 0.11 0.14
    3 0 -24 0.2 0.2
    -3 0 23 6.23 0.58
    3 0 -23 7.79 0.64
    -3 0 23 6.62 0.5
    -3 0 22 -0.16 0.18
    3 0 -22 0.21 0.19
    -3 0 22 0.08 0.14
    -3 0 21 0.18 0.2
    -3 0 21 0.18 0.12
    3 0 -21 0.11 0.13
    -3 0 20 -0.05 0.14
    -3 0 20 0.13 0.17
    -3 0 19 12.58 0.73
    -3 0 19 12.62 0.64
    -3 0 18 0.11 0.17
    -3 0 18 0.02 0.13
    -3 0 17 11.89 0.6
    -3 0 17 11.48 0.38
    -3 0 16 0.18 0.14
    -3 0 16 0.05 0.06
    -3 0 15 11.64 0.4
    -3 0 15 11.35 0.57
    3 0 -14 -0.17 0.11
    -3 0 14 0.15 0.15
    -3 0 13 29.54 0.88
    3 0 -13 29.41 0.73
    -3 0 12 0.09 0.12
    3 0 -12 -0.1 0.09
    -3 0 11 -0.03 0.12
    3 0 -11 -0.01 0.06
    -3 0 10 -0.02 0.11
    3 0 -10 -0.03 0.06
    3 0 -9 44.04 0.56
    -3 0 9 43.76 0.97
    3 0 -9 42.73 0.7
    -3 0 8 0.08 0.11
    3 0 -8 0 0.04
    3 0 -8 0.16 0.07
    3 0 -7 0.11 0.05
    -3 0 7 0.21 0.13
    3 0 -6 0.07 0.06
    -3 0 6 0.18 0.12
    -3 0 5 105.75 1.38
    3 0 -5 107.69 0.83
    3 0 -4 0.03 0.04
    -3 0 4 0.29 0.13
    3 0 -3 72.62 0.63
    -3 0 3 74.48 1.09
    -3 0 2 0.14 0.1
    3 0 -2 -0.05 0.05
    3 0 -2 -0.03 0.1
    3 0 -1 1.39 0.17
    -3 0 1 1.76 0.18
    3 0 0 0.07 0.09
    -3 0 0 0.02 0.08
    -3 0 -1 0.17 0.09
    3 0 1 0.12 0.09
    3 0 2 0.05 0.1
    -3 0 -2 0.05 0.08
    -3 0 -3 0.09 0.06
    3 0 3 0.01 0.1
    3 0 4 0.1 0.1
    -3 0 -4 0.16 0.08
    3 0 5 44.32 0.88
    -3 0 -5 44.48 0.64
    -3 0 -6 0.11 0.06
    3 0 6 0.13 0.09
    -3 0 -7 18.02 0.36
    3 0 7 17.92 0.59
    3 0 8 0.06 0.09
    -3 0 -8 0 0.04
    3 0 9 127.01 1.65
    3 0 10 0.07 0.1
    3 0 11 0.61 0.17
    3 0 12 -0.02 0.08
    3 0 12 0.04 0.1
    3 0 13 16.66 0.68
    3 0 13 16.39 0.58
    3 0 14 -0.04 0.09
    3 0 14 0.28 0.15
    3 0 15 3.75 0.36
    3 0 15 4.09 0.32
    -3 0 -15 3.9 0.25
    3 0 16 0.08 0.1
    3 0 16 0.28 0.15
    -3 0 -16 0.05 0.07
    3 0 17 28.23 0.88
    3 0 17 29.06 1
    -3 0 -17 28.95 0.64
    3 0 18 0.16 0.17
    3 0 18 0.05 0.13
    3 0 19 10.73 0.65
    3 0 19 10.48 0.59
    3 0 20 0 0.14
    3 0 20 -0.1 0.12
    3 0 21 6.11 0.47
    3 0 21 5.46 0.49
    3 0 22 0.04 0.13
    3 0 22 0.02 0.14
    3 0 23 9.49 0.63
    3 0 23 10.76 0.72
    3 0 24 0.13 0.15
    3 0 24 0.03 0.13
    3 0 25 3.38 0.4
    3 0 25 1.76 0.33
    3 0 26 0.17 0.2
    3 0 26 -0.14 0.17
    3 0 27 0.09 0.19
    3 0 27 0.5 0.22
    3 0 28 0.13 0.2
    3 0 28 0.03 0.17
    3 0 29 0.54 0.18
    3 0 29 0.62 0.26
    3 0 30 0.23 0.22
    3 0 30 0.09 0.19
    3 0 31 3.1 0.47
    3 0 31 2.59 0.44
    3 0 32 0.56 0.29
    3 0 32 -0.09 0.17
    3 0 33 4.78 0.62
    3 0 34 0.2 0.21
    3 0 35 1.34 0.4
    3 1 -34 4.35 0.62
    -3 1 34 3.42 0.57
    -3 -1 34 3.94 0.59
    3 -1 -34 4.45 0.64
    -3 1 33 1.01 0.36
    -3 -1 33 0.73 0.33
    3 1 -33 1.25 0.35
    3 -1 -33 0.79 0.3
    -3 1 32 0.02 0.25
    3 -1 -32 -0.27 0.25
    -3 -1 32 0.52 0.31
    3 1 -32 -0.23 0.27
    3 -1 -31 0.99 0.32
    -3 1 31 1.48 0.38
    -3 -1 31 0.56 0.28
    3 1 -31 1.21 0.35
    -3 1 30 1.33 0.36
    -3 -1 30 1.19 0.36
    3 1 -30 1.36 0.35
    3 -1 -30 1.47 0.34
    -3 1 29 0.31 0.26
    -3 -1 29 0.65 0.3
    3 -1 -29 0.22 0.18
    3 1 -29 0.3 0.26
    -3 1 28 1.09 0.34
    -3 -1 28 0.55 0.28
    3 1 -28 0.83 0.31
    3 -1 -28 0.27 0.23
    3 1 -27 2.11 0.4
    3 -1 -27 1.48 0.34
    -3 -1 27 1.2 0.32
    -3 1 27 1.74 0.38
    -3 1 26 5.84 0.6
    -3 -1 26 5.31 0.57
    3 1 -26 5.8 0.59
    3 -1 -26 6.05 0.61
    -3 1 25 -0.09 0.21
    3 1 -25 -0.09 0.18
    -3 -1 25 0.4 0.26
    3 -1 -25 0.05 0.17
    -3 1 24 1.1 0.28
    -3 -1 24 1.18 0.29
    3 1 -24 1.31 0.31
    3 -1 -24 1.01 0.25
    -3 -1 24 1.06 0.23
    -3 1 23 1.01 0.3
    -3 -1 23 0.66 0.23
    -3 -1 23 0.88 0.2
    3 -1 -23 1.14 0.29
    3 1 -23 1.21 0.3
    -3 1 22 0.31 0.22
    -3 -1 22 0.44 0.17
    -3 1 22 0.47 0.18
    -3 -1 22 0.79 0.21
    3 1 -22 0.55 0.23
    3 -1 -22 0.67 0.2
    -3 1 21 19.96 0.95
    -3 -1 21 18.34 0.8
    3 -1 -21 19.92 0.95
    -3 1 21 19.03 0.81
    3 1 -21 19.89 0.95
    -3 1 20 0.36 0.2
    -3 -1 20 0.37 0.18
    -3 1 20 0.2 0.13
    -3 1 19 2.1 0.27
    -3 -1 19 2.5 0.31
    -3 1 19 2.39 0.35
    -3 1 18 5.5 0.49
    -3 1 18 5.82 0.44
    -3 -1 18 5.77 0.44
    3 -1 -18 5.53 0.42
    -3 1 17 2.87 0.35
    3 -1 -17 2.84 0.29
    -3 1 17 2.97 0.32
    -3 -1 17 2.19 0.29
    -3 1 17 2.68 0.2
    -3 1 16 0.23 0.17
    -3 1 16 0.14 0.16
    -3 -1 16 0.22 0.16
    -3 1 16 0 0.06
    3 -1 -16 0.04 0.11
    -3 1 15 7.55 0.51
    -3 1 15 7.69 0.34
    -3 1 15 7.85 0.48
    -3 -1 15 7.36 0.47
    3 -1 -15 6.85 0.41
    -3 1 14 1.11 0.23
    -3 1 14 1.67 0.23
    -3 -1 14 0.97 0.19
    -3 1 14 1.42 0.16
    3 -1 -14 1.34 0.19
    -3 1 13 4.42 0.37
    -3 1 13 4.53 0.35
    -3 -1 13 4.78 0.36
    3 -1 -13 4.63 0.32
    -3 1 13 4.69 0.27
    -3 1 12 1.16 0.15
    3 -1 -12 1.02 0.16
    -3 -1 12 0.87 0.18
    -3 1 12 1.5 0.21
    3 -1 -11 27.84 0.7
    -3 1 11 27.81 0.82
    -3 -1 11 27.85 0.82
    -3 1 11 29.06 0.67
    -3 1 10 90.36 1.44
    3 -1 -10 87.43 1.2
    -3 1 10 91.3 1.18
    -3 -1 10 90.45 1.44
    3 -1 -10 88.72 1.02
    -3 -1 9 80.6 1.32
    3 -1 -9 78.66 1.08
    3 -1 -9 78.43 0.95
    -3 1 9 79.01 1.32
    -3 1 9 79.39 1.11
    -3 -1 8 28.29 0.78
    3 -1 -8 27.9 0.61
    3 -1 -8 27.58 0.55
    -3 1 8 28.06 0.77
    3 -1 -7 0.22 0.08
    -3 1 7 0.32 0.14
    -3 -1 7 0.11 0.11
    -3 -1 6 5.1 0.33
    -3 1 6 5 0.32
    3 -1 -6 4.78 0.23
    3 -1 -5 0.06 0.06
    -3 -1 5 -0.15 0.11
    -3 1 4 12.45 0.47
    -3 -1 4 12.07 0.47
    3 -1 -4 11.85 0.34
    -3 1 3 10.77 0.43
    3 -1 -3 10.45 0.31
    3 -1 -3 9.8 0.41
    -3 1 3 10.27 0.22
    -3 -1 3 10.03 0.41
    -3 1 2 12.75 0.45
    -3 -1 2 12.61 0.45
    3 -1 -2 12.01 0.44
    3 1 -2 12.26 0.44
    3 -1 -2 12.61 0.35
    -3 1 1 0.02 0.09
    3 1 -1 0.02 0.08
    3 -1 -1 0.03 0.08
    -3 -1 1 -0.16 0.11
    3 1 0 0.23 0.04
    3 1 0 0.02 0.1
    -3 -1 0 0.06 0.07
    3 -1 0 0.25 0.11
    -3 1 0 0.3 0.09
    -3 1 -1 12.38 0.4
    -3 -1 -1 12.47 0.41
    3 1 1 12.47 0.44
    3 -1 1 12.68 0.45
    -3 -1 -2 14.18 0.43
    3 -1 2 14.51 0.49
    -3 1 -2 14.12 0.42
    3 1 2 14.48 0.48
    -3 -1 -3 47.28 0.74
    3 1 3 47.64 0.86
    -3 1 -3 49.57 0.76
    3 -1 3 48.92 0.9
    3 1 4 85.68 1.16
    -3 -1 -4 84.94 0.96
    3 -1 4 85.93 1.22
    3 1 5 40.7 0.82
    -3 -1 -5 40 0.63
    3 -1 5 40.29 0.86
    3 -1 6 138.12 1.63
    -3 -1 -6 137.45 1.1
    3 1 6 139.97 1.55
    3 -1 7 27.19 0.74
    -3 -1 -7 25.31 0.45
    3 1 7 24.45 0.67
    -3 -1 -8 9.02 0.25
    3 -1 8 9.75 0.46
    3 1 8 8.38 0.41
    -3 -1 -9 18.47 0.33
    3 -1 9 18.32 0.46
    3 1 9 18.06 0.62
    3 -1 9 18.51 0.65
    3 -1 10 1.6 0.15
    3 1 10 1.97 0.24
    -3 -1 -10 1.66 0.09
    -3 1 -10 1.81 0.19
    3 -1 10 1.49 0.23
    3 1 11 0.87 0.18
    3 -1 11 0.74 0.12
    -3 1 -11 0.87 0.15
    3 -1 11 0.55 0.15
    3 1 12 2.18 0.25
    3 -1 12 2.45 0.28
    3 -1 12 2.07 0.19
    -3 1 -12 2.22 0.2
    3 -1 13 -0.03 0.08
    3 -1 13 0.17 0.14
    -3 1 -13 0 0.07
    3 -1 14 18.29 0.75
    3 -1 14 17.56 0.6
    3 1 14 17.22 0.7
    -3 1 -14 16.88 0.51
    3 -1 15 0.96 0.17
    3 1 15 0.95 0.22
    3 -1 15 0.95 0.21
    -3 1 -15 0.72 0.11
    3 -1 16 0.1 0.1
    3 1 16 0.07 0.15
    3 -1 16 0.37 0.17
    -3 1 -16 0.03 0.07
    3 1 17 0.24 0.15
    3 -1 17 0.75 0.23
    3 1 17 0.42 0.16
    3 -1 17 0.46 0.14
    -3 1 -17 0.33 0.09
    3 1 18 5.03 0.41
    3 -1 18 6.38 0.44
    3 -1 18 5.81 0.48
    3 1 18 5.21 0.44
    3 1 19 0.31 0.16
    3 -1 19 0.08 0.11
    3 -1 19 0.27 0.2
    3 1 19 0.14 0.15
    3 -1 20 14.17 0.78
    3 1 20 13.27 0.7
    3 -1 20 13.73 0.67
    3 1 20 13.88 0.75
    3 -1 21 8.25 0.54
    3 1 21 7.56 0.58
    3 -1 21 7.08 0.58
    3 1 21 7.81 0.56
    3 1 22 14.63 0.77
    3 -1 22 14.43 0.73
    3 1 22 15.62 0.83
    3 -1 22 15.81 0.87
    3 -1 23 0.95 0.24
    3 1 23 0.72 0.22
    3 1 23 0.5 0.2
    3 -1 23 0.51 0.22
    3 1 24 0.24 0.16
    3 -1 24 0.4 0.18
    3 1 24 0.56 0.24
    3 -1 24 0.26 0.17
    3 -1 25 0.72 0.21
    3 1 25 1 0.28
    3 -1 25 1 0.28
    3 1 25 0.9 0.25
    3 1 26 -0.13 0.17
    3 1 26 -0.06 0.15
    3 -1 26 -0.09 0.19
    3 -1 26 0.22 0.19
    3 1 27 0.34 0.19
    3 1 27 0.44 0.22
    3 -1 27 0.24 0.17
    3 -1 27 0.42 0.23
    3 1 28 0.49 0.23
    3 -1 28 0.28 0.19
    3 1 28 -0.04 0.18
    3 -1 28 0.01 0.17
    3 -1 29 0.45 0.2
    3 1 29 0.54 0.24
    3 -1 29 0.28 0.21
    3 -1 30 2.19 0.38
    3 1 30 1.4 0.35
    3 -1 30 1.62 0.37
    3 1 31 1.01 0.29
    3 -1 31 1 0.34
    3 1 32 0.16 0.26
    3 -1 32 0.41 0.24
    3 1 33 0.18 0.19
    3 -1 33 0.05 0.23
    3 1 34 0.13 0.22
    3 -1 34 -0.23 0.22
    3 1 35 0.42 0.3
    -3 -2 34 0.5 0.29
    -3 2 34 0.35 0.28
    3 2 -34 0.67 0.37
    3 -2 -34 0.22 0.2
    -3 2 33 0.64 0.27
    -3 -2 33 0.99 0.34
    3 2 -33 0.61 0.3
    3 -2 -33 0.53 0.33
    -3 2 32 2.73 0.5
    3 2 -32 2.44 0.45
    3 -2 -32 2.28 0.44
    -3 -2 32 2.38 0.47
    -3 -2 31 5.68 0.66
    -3 2 31 5.61 0.68
    3 -2 -31 5.71 0.67
    3 2 -31 7.09 0.74
    -3 -2 30 3.4 0.52
    -3 2 30 2.44 0.46
    3 2 -30 3.37 0.51
    3 -2 -30 3.16 0.51
    -3 2 29 0.21 0.28
    -3 -2 29 0.13 0.21
    3 2 -29 0.48 0.24
    3 -2 -29 0.14 0.21
    -3 2 28 6.03 0.65
    -3 -2 28 5.09 0.59
    3 2 -28 5.88 0.64
    3 -2 -28 6.02 0.65
    3 2 -27 0.23 0.2
    -3 2 27 0.14 0.23
    -3 -2 27 0.16 0.22
    3 -2 -27 0.3 0.22
    -3 2 26 -0.03 0.19
    -3 -2 26 0.53 0.25
    3 2 -26 0.14 0.2
    3 -2 -26 0.05 0.2
    -3 2 25 -0.2 0.26
    -3 -2 25 0.06 0.19
    3 2 -25 0.3 0.17
    3 -2 -25 0.32 0.2
    -3 -2 24 0.65 0.27
    -3 -2 24 0.43 0.19
    -3 2 24 0.54 0.25
    3 2 -24 -0.04 0.18
    3 -2 -24 0.73 0.26
    3 -2 -23 5.53 0.54
    -3 2 23 5.59 0.56
    -3 -2 23 5.78 0.48
    3 2 -23 4.95 0.52
    -3 2 22 0.49 0.22
    3 -2 -22 0.41 0.18
    -3 -2 22 0.47 0.2
    3 -2 -22 0.22 0.19
    3 2 -22 0.67 0.24
    -3 2 21 0.28 0.19
    -3 -2 21 0.05 0.13
    3 -2 -21 -0.03 0.13
    3 2 -21 0.26 0.19
    3 -2 -21 0.44 0.2
    -3 2 20 0.01 0.16
    -3 -2 20 0.27 0.19
    3 -2 -20 0.05 0.13
    -3 2 19 3.36 0.39
    -3 -2 19 3.91 0.38
    3 -2 -19 3.58 0.36
    -3 2 18 0.01 0.16
    -3 -2 18 0.36 0.16
    3 -2 -18 0.19 0.14
    3 -2 -17 2.7 0.3
    -3 2 17 2.93 0.22
    -3 -2 17 2.94 0.32
    -3 2 17 3.23 0.37
    -3 -2 16 1.08 0.22
    -3 2 16 1.15 0.26
    3 -2 -16 1.18 0.22
    -3 2 16 0.9 0.13
    -3 2 15 21.96 0.85
    -3 -2 15 21.84 0.8
    -3 2 15 22.48 0.8
    3 -2 -15 21.84 0.77
    -3 2 15 21.49 0.59
    -3 2 14 6.45 0.46
    -3 2 14 6.9 0.45
    -3 -2 14 6.26 0.44
    3 -2 -14 7.5 0.45
    -3 2 14 6.89 0.34
    3 -2 -13 1.72 0.21
    -3 2 13 1.95 0.27
    -3 2 13 1.8 0.24
    -3 -2 13 1.73 0.24
    -3 2 13 1.66 0.17
    -3 2 12 3.65 0.33
    -3 -2 12 3.33 0.32
    -3 2 12 3.43 0.24
    3 -2 -12 3.09 0.27
    -3 2 12 3.03 0.3
    3 -2 -11 1.99 0.22
    -3 2 11 1.92 0.23
    -3 2 11 1.79 0.22
    3 -2 -11 1.81 0.18
    -3 2 11 1.85 0.18
    -3 -2 11 2.19 0.25
    -3 2 10 17.16 0.62
    -3 2 10 15.81 0.52
    -3 -2 10 17.22 0.66
    -3 2 10 16.13 0.63
    3 -2 -10 16.81 0.57
    3 -2 -10 16.39 0.51
    -3 2 9 18.31 0.62
    -3 2 9 18.12 0.65
    -3 -2 9 17.86 0.66
    3 -2 -9 17.9 0.53
    3 -2 -9 16.69 0.56
    -3 2 9 18.62 0.56
    3 -2 -8 -0.01 0.07
    -3 2 8 0.28 0.13
    -3 2 8 0.12 0.12
    3 -2 -8 0.2 0.1
    -3 -2 8 -0.11 0.15
    -3 2 8 0.1 0.09
    -3 2 7 3.02 0.24
    -3 2 7 2.61 0.25
    3 -2 -7 2.94 0.23
    -3 2 7 3.07 0.24
    3 -2 -6 0.14 0.1
    -3 2 6 -0.11 0.12
    -3 2 6 0.01 0.08
    -3 2 6 -0.03 0.09
    -3 2 5 0.93 0.13
    -3 2 5 1.09 0.17
    3 -2 -5 1.04 0.13
    -3 2 5 1.14 0.15
    -3 2 4 0.88 0.1
    -3 2 4 0.89 0.11
    -3 2 4 0.96 0.15
    3 -2 -4 0.97 0.14
    -3 2 4 1.14 0.17
    3 -2 -3 0.52 0.12
    -3 2 3 0.37 0.08
    -3 2 3 0.36 0.11
    3 -2 -3 0.56 0.11
    -3 2 3 0.38 0.07
    -3 2 3 0.53 0.13
    3 -2 -2 0.71 0.11
    3 -2 -2 0.75 0.12
    -3 2 2 0.71 0.09
    -3 2 2 0.75 0.15
    -3 2 1 17.02 0.33
    3 2 -1 17.18 0.52
    3 -2 -1 16.93 0.47
    -3 2 1 16.84 0.54
    3 -2 -1 16.98 0.52
    3 2 0 -0.03 0.04
    -3 2 0 0.06 0.03
    3 -2 0 -0.02 0.08
    3 2 0 0.02 0.08
    -3 2 0 0.08 0.08
    3 2 1 38.19 0.75
    3 -2 1 38.19 0.8
    -3 2 -1 39.05 0.82
    -3 2 -2 22.63 0.63
    3 2 2 23.96 0.6
    3 -2 2 22.23 0.61
    3 -2 3 4.56 0.29
    3 2 3 4.07 0.25
    -3 2 -3 4.65 0.29
    -3 2 -4 29.99 0.72
    3 2 4 31.88 0.7
    3 -2 4 29.81 0.74
    3 2 5 9.09 0.39
    3 -2 5 8.97 0.42
    -3 2 -5 9.37 0.41
    3 2 6 55.6 0.96
    3 -2 6 53.84 1.04
    -3 2 -6 56.06 0.98
    3 -2 7 1.55 0.1
    3 2 7 1.49 0.18
    3 -2 7 1.44 0.21
    -3 2 -7 1.62 0.19
    3 -2 8 22.88 0.43
    -3 2 -8 22.16 0.62
    3 2 8 21.24 0.63
    3 -2 8 21.43 0.71
    3 -2 9 1.83 0.14
    3 2 9 1.83 0.2
    3 -2 9 2.6 0.27
    -3 2 -9 2.24 0.2
    3 -2 10 30.43 0.6
    3 2 10 31.78 0.81
    -3 2 -10 30.06 0.72
    3 -2 10 31.14 0.89
    3 -2 11 8.54 0.34
    3 2 11 8.38 0.44
    -3 2 -11 8.77 0.39
    3 -2 11 8.39 0.49
    3 -2 12 4.02 0.35
    3 -2 12 3.98 0.25
    -3 2 -12 3.53 0.25
    3 2 12 3.92 0.32
    3 -2 13 0.72 0.14
    3 2 13 1.21 0.2
    -3 2 -13 0.78 0.14
    3 -2 13 0.89 0.19
    3 -2 14 9.1 0.42
    3 -2 14 9.04 0.56
    -3 2 -14 8.59 0.39
    3 2 14 9.02 0.5
    3 -2 15 8.08 0.53
    3 -2 15 8.39 0.42
    -3 2 -15 7.46 0.36
    3 2 15 8.05 0.48
    3 2 16 5.56 0.42
    3 -2 16 4.52 0.41
    -3 2 -16 4.63 0.28
    3 -2 16 4.88 0.35
    3 2 17 4.13 0.38
    -3 2 -17 4.37 0.27
    3 -2 17 4.68 0.36
    3 -2 17 4.04 0.41
    3 2 18 20.24 0.83
    3 -2 18 20.65 0.75
    3 -2 18 18.92 0.87
    3 2 19 0.99 0.23
    3 -2 19 0.68 0.24
    3 -2 19 0.83 0.19
    3 2 20 2.55 0.33
    3 -2 20 2.36 0.34
    3 -2 20 2.89 0.31
    3 -2 21 0.62 0.18
    3 2 21 0.78 0.19
    3 -2 21 0.68 0.24
    3 -2 22 1.11 0.23
    3 2 22 1.24 0.25
    3 -2 22 0.5 0.22
    3 2 23 0.1 0.15
    3 -2 23 0.23 0.17
    3 -2 23 0.16 0.13
    3 2 24 0.07 0.14
    3 -2 24 -0.03 0.2
    3 -2 24 0.39 0.18
    3 -2 25 1.28 0.27
    3 2 25 1.34 0.28
    3 -2 25 1.08 0.28
    3 -2 26 0.17 0.15
    3 2 26 -0.22 0.16
    3 -2 26 0.09 0.19
    3 -2 27 0.65 0.23
    3 2 27 0.94 0.27
    3 -2 27 0.39 0.22
    3 -2 28 2.63 0.39
    3 2 28 1.28 0.31
    3 -2 28 2.14 0.4
    3 2 29 0.02 0.2
    3 -2 29 0.18 0.22
    3 2 30 2.82 0.45
    3 -2 30 2.66 0.45
    3 2 31 0 0.18
    3 -2 31 0.03 0.2
    3 2 32 0.31 0.26
    3 -2 32 -0.27 0.26
    3 2 33 0.05 0.22
    3 -2 33 0.59 0.28
    3 2 34 1.52 0.38
    3 -2 34 1.37 0.4
    3 2 35 0.32 0.24
    -3 -3 34 1.51 0.44
    3 -3 -33 0.23 0.23
    -3 3 33 0.1 0.23
    -3 -3 33 0.44 0.31
    3 3 -33 0.47 0.25
    -3 3 32 3.81 0.59
    -3 -3 32 4.44 0.62
    3 3 -32 4.55 0.63
    3 -3 -32 3.5 0.54
    -3 -3 31 -0.05 0.23
    -3 3 31 0.15 0.26
    3 3 -31 -0.26 0.25
    3 -3 -31 0.12 0.21
    -3 3 30 0.13 0.26
    -3 -3 30 0.41 0.25
    3 3 -30 0.17 0.14
    3 -3 -30 0.32 0.19
    -3 3 29 1.82 0.4
    -3 -3 29 3.12 0.51
    3 -3 -29 3.2 0.5
    3 3 -29 3.08 0.47
    -3 3 28 0.4 0.25
    3 3 -28 0.8 0.26
    -3 -3 28 0.31 0.16
    3 -3 -28 0.59 0.25
    3 3 -27 1.29 0.29
    -3 3 27 0.58 0.29
    -3 -3 27 0.28 0.24
    3 -3 -27 0.8 0.28
    -3 3 26 1.75 0.38
    3 3 -26 0.98 0.28
    3 -3 -26 0.95 0.28
    3 -3 -25 -0.04 0.16
    -3 3 25 0 0.16
    3 3 -25 0.2 0.17
    -3 3 24 4.44 0.52
    -3 -3 24 4.69 0.45
    3 -3 -24 3.4 0.41
    3 -3 -24 4.63 0.51
    3 3 -24 4.15 0.5
    -3 3 23 0.22 0.23
    -3 -3 23 0.18 0.15
    3 -3 -23 0.03 0.18
    3 -3 -23 -0.13 0.19
    3 3 -23 0.05 0.15
    -3 3 22 0.9 0.24
    3 -3 -22 0.91 0.23
    -3 -3 22 0.95 0.25
    3 -3 -22 0.83 0.22
    3 3 -22 0.45 0.17
    -3 3 21 2.22 0.37
    3 -3 -21 1.91 0.32
    3 3 -21 2.21 0.35
    -3 -3 21 2.14 0.3
    3 -3 -21 2.24 0.32
    -3 3 20 10.13 0.68
    3 -3 -20 9.71 0.63
    3 3 -20 9.44 0.65
    -3 -3 20 9.57 0.59
    3 -3 -20 9.09 0.63
    -3 3 19 0.33 0.2
    -3 -3 19 -0.12 0.14
    3 -3 -19 -0.09 0.14
    -3 3 18 0.49 0.22
    -3 -3 18 0.21 0.14
    3 -3 -18 0.22 0.16
    -3 3 17 -0.02 0.15
    -3 -3 17 0.23 0.15
    -3 3 17 0.26 0.11
    -3 3 16 4.02 0.4
    -3 -3 16 4.65 0.41
    -3 3 16 4.03 0.27
    3 -3 -16 4.6 0.41
    -3 -3 15 7.05 0.47
    -3 3 15 7.26 0.37
    3 -3 -15 6.9 0.46
    -3 3 15 7.09 0.5
    -3 3 14 0.57 0.19
    -3 -3 14 0.53 0.16
    3 -3 -14 0.5 0.15
    -3 3 14 0.71 0.13
    -3 -3 13 1.46 0.25
    3 -3 -13 1.4 0.22
    -3 3 13 1.18 0.21
    -3 3 13 1.29 0.17
    -3 3 12 34.87 0.97
    3 -3 -12 35.11 0.86
    3 -3 -12 34.69 0.94
    -3 3 12 33.45 0.8
    -3 3 11 12.01 0.48
    -3 3 11 11.65 0.55
    3 -3 -11 11.98 0.54
    3 -3 -11 11.55 0.49
    -3 3 10 1.49 0.21
    3 -3 -10 1.51 0.18
    -3 3 10 1.26 0.17
    3 -3 -10 1.35 0.19
    -3 3 9 2.03 0.23
    -3 3 9 2.45 0.22
    3 -3 -9 2.15 0.22
    3 -3 -9 2.35 0.24
    -3 3 8 70.48 1.17
    3 -3 -8 71.07 1.15
    -3 3 8 70.29 1.16
    3 -3 -8 71.86 1.2
    3 -3 -7 4.19 0.29
    -3 3 7 4.21 0.29
    -3 3 7 4.17 0.29
    -3 3 6 3.69 0.28
    -3 3 6 3.97 0.26
    3 -3 -6 3.86 0.27
    -3 -3 6 3.77 0.13
    -3 3 5 0.05 0.08
    -3 -3 5 0.02 0.02
    3 -3 -5 0.19 0.08
    -3 3 5 0.11 0.11
    -3 3 5 0.06 0.06
    -3 3 4 5.29 0.26
    -3 3 4 5.16 0.26
    3 -3 -4 5.33 0.31
    -3 3 4 5.52 0.33
    3 -3 -4 5.48 0.31
    -3 -3 4 5.11 0.14
    -3 3 3 11.54 0.35
    3 -3 -3 11.21 0.44
    -3 -3 3 11.66 0.23
    -3 3 3 10.79 0.46
    3 -3 -3 11.57 0.44
    -3 -3 2 0.32 0.05
    -3 3 2 0.21 0.06
    3 -3 -2 0.18 0.1
    -3 3 2 0.39 0.14
    3 -3 -2 0.11 0.09
    -3 3 1 0.14 0.05
    3 -3 -1 0.15 0.1
    -3 3 1 0 0.1
    -3 -3 1 0.16 0.05
    3 -3 -1 0.09 0.08
    3 -3 0 33.31 0.75
    3 3 0 32.97 0.6
    -3 -3 0 34.02 0.53
    -3 3 0 33.47 0.8
    -3 -3 -1 13.2 0.37
    3 3 1 12.49 0.43
    3 -3 1 12.73 0.48
    -3 3 -1 12.7 0.49
    3 3 1 13.22 0.39
    3 -3 2 42.46 0.87
    -3 -3 -2 41.96 0.7
    3 3 2 42.67 0.79
    -3 3 -2 42.12 0.9
    -3 3 -3 30.77 0.77
    3 -3 3 29.54 0.74
    -3 -3 -3 29.7 0.63
    3 3 3 31.08 0.67
    3 -3 4 1.57 0.19
    -3 -3 -4 1.55 0.16
    3 3 4 1.95 0.18
    -3 3 -4 1.9 0.21
    -3 -3 -5 7.48 0.36
    3 3 5 8.1 0.36
    3 -3 5 7.59 0.4
    -3 3 -5 7.33 0.38
    3 -3 6 3.74 0.12
    -3 -3 -6 3.92 0.28
    3 3 6 3.97 0.26
    -3 3 -6 3.93 0.28
    3 -3 6 3.99 0.3
    3 -3 7 11.43 0.25
    -3 3 -7 11.35 0.47
    3 3 7 13.17 0.47
    -3 -3 -7 12.71 0.51
    3 -3 7 12.01 0.52
    3 -3 8 51.68 0.62
    -3 -3 -8 54.12 1.1
    3 3 8 51.79 0.95
    -3 3 -8 53.92 1.02
    3 -3 8 53.1 1.12
    3 -3 9 11.15 0.32
    -3 3 -9 10.97 0.46
    3 3 9 11.81 0.47
    -3 -3 -9 11.97 0.54
    3 -3 9 11.92 0.55
    3 -3 10 3.69 0.21
    -3 3 -10 3.36 0.26
    -3 -3 -10 3.59 0.32
    3 3 10 3.81 0.29
    3 -3 10 3.58 0.32
    3 -3 11 1.79 0.16
    3 -3 11 2.32 0.27
    -3 -3 -11 1.67 0.22
    3 3 11 2.01 0.23
    -3 3 -11 1.88 0.2
    3 -3 12 1.17 0.15
    3 3 12 1.09 0.17
    3 -3 12 1.35 0.23
    -3 3 -12 1.12 0.16
    3 -3 13 0.13 0.08
    3 3 13 0.05 0.1
    3 -3 13 0.04 0.13
    -3 3 -13 0.08 0.08
    3 -3 14 0 0.07
    3 3 14 0.17 0.11
    3 -3 14 0.14 0.13
    -3 3 -14 0.27 0.11
    3 -3 15 0.16 0.09
    3 -3 15 0.34 0.18
    -3 3 -15 0.39 0.12
    3 3 15 0.36 0.12
    3 -3 16 6.51 0.5
    3 -3 16 7.2 0.4
    -3 3 -16 7.24 0.37
    3 3 16 7.17 0.47
    3 -3 17 0.98 0.18
    3 3 17 0.77 0.19
    3 -3 17 0.96 0.24
    -3 3 -17 0.84 0.14
    3 -3 18 3.56 0.32
    3 3 18 3.07 0.33
    3 -3 18 3.58 0.41
    -3 3 -18 3.25 0.25
    3 -3 19 0.57 0.15
    3 -3 19 0.58 0.23
    3 3 19 0.59 0.19
    3 -3 20 1.81 0.26
    3 3 20 1.91 0.28
    3 -3 20 1.83 0.31
    3 3 21 3.77 0.4
    3 -3 21 4.23 0.38
    3 -3 21 3.78 0.47
    3 3 22 0.23 0.15
    3 -3 22 0.07 0.15
    3 -3 23 8.57 0.68
    3 -3 23 9.29 0.6
    3 3 23 8.79 0.62
    3 3 24 4.24 0.46
    3 -3 24 3.74 0.4
    3 -3 24 4.14 0.5
    3 -3 25 0.64 0.23
    3 3 25 0.44 0.21
    3 -3 25 0.62 0.25
    3 -3 26 1.46 0.29
    3 3 26 1.93 0.35
    3 -3 26 1.79 0.36
    3 3 27 1.6 0.32
    3 -3 27 2.02 0.39
    3 3 28 3.53 0.47
    3 -3 28 3.03 0.47
    3 3 29 1.02 0.28
    3 -3 29 1.14 0.34
    3 3 30 0.5 0.25
    3 -3 30 0.58 0.28
    3 3 31 0.51 0.27
    3 -3 31 0.39 0.2
    3 3 32 0.66 0.28
    3 -3 32 0.58 0.28
    3 3 33 1.57 0.39
    3 -3 33 1.63 0.41
    -3 4 33 7.96 0.83
    -3 -4 33 6.07 0.73
    3 4 -33 8.3 0.82
    3 -4 -33 8.41 0.83
    -3 4 32 3.1 0.53
    -3 -4 32 1.61 0.42
    3 -4 -32 2.4 0.47
    3 4 -32 2.46 0.46
    -3 4 31 -0.17 0.19
    3 -4 -31 0.37 0.22
    -3 -4 31 0.18 0.2
    3 4 -31 -0.06 0.19
    3 -4 -30 1.57 0.37
    -3 4 30 1.59 0.41
    3 4 -30 1.67 0.37
    -3 -4 30 1.37 0.36
    -3 4 29 1.82 0.43
    -3 -4 29 2.53 0.45
    3 4 -29 1.54 0.38
    3 -4 -29 1.96 0.41
    -3 4 28 0.66 0.25
    -3 -4 28 0.23 0.23
    3 -4 -28 0.31 0.2
    3 4 -28 0.45 0.22
    -3 4 27 10.22 0.83
    3 4 -27 9.91 0.8
    3 -4 -27 10.61 0.79
    3 -4 -27 9.28 0.75
    -3 4 26 0.43 0.24
    3 4 -26 0.42 0.24
    3 -4 -26 0.07 0.16
    3 -4 -26 -0.05 0.16
    -3 4 25 5.29 0.58
    3 -4 -25 5.89 0.58
    3 4 -25 4.75 0.53
    3 -4 -25 5.33 0.57
    -3 -4 24 0.27 0.16
    -3 4 24 0.32 0.22
    3 4 -24 0.26 0.23
    3 -4 -24 0.56 0.26
    3 -4 -24 -0.11 0.16
    -3 4 23 3.69 0.5
    -3 -4 23 3.56 0.41
    3 -4 -23 2.85 0.41
    3 -4 -23 2.9 0.39
    3 4 -23 3.41 0.42
    -3 -4 22 0 0.16
    -3 4 22 -0.03 0.16
    3 -4 -22 -0.22 0.15
    3 -4 -22 0.1 0.17
    3 4 -22 -0.06 0.17
    -3 4 21 3.33 0.43
    -3 -4 21 3.02 0.37
    3 -4 -21 3.35 0.41
    3 -4 -21 2.64 0.36
    3 4 -21 2.7 0.37
    -3 4 20 -0.03 0.17
    -3 -4 20 0.14 0.15
    3 -4 -20 0.16 0.16
    3 4 -20 -0.09 0.14
    3 -4 -20 -0.11 0.14
    -3 -4 19 2.16 0.31
    3 -4 -19 2.65 0.35
    -3 4 19 3.15 0.4
    3 -4 -19 2.43 0.34
    3 4 -19 2.27 0.33
    -3 4 18 0.39 0.2
    -3 -4 18 0 0.17
    3 -4 -18 0.3 0.18
    -3 4 17 13.9 0.75
    -3 -4 17 15.71 0.75
    -3 4 17 14.05 0.54
    3 -4 -17 14.32 0.74
    -3 4 16 4.78 0.43
    3 -4 -16 4.75 0.42
    -3 -4 16 4.69 0.41
    -3 4 16 4.94 0.33
    -3 4 15 11.22 0.64
    -3 4 15 11.69 0.5
    3 -4 -15 12.07 0.65
    -3 4 14 5.33 0.43
    3 -4 -14 5.31 0.43
    -3 4 14 4.75 0.33
    -3 4 13 6.71 0.39
    -3 4 13 7.51 0.5
    3 -4 -13 6.58 0.42
    3 -4 -13 6.96 0.48
    -3 4 12 3.66 0.34
    3 -4 -12 3.96 0.33
    3 -4 -12 3.81 0.36
    -3 4 12 3.13 0.27
    -3 4 11 8.32 0.48
    3 -4 -11 8.85 0.47
    3 -4 -11 8.76 0.5
    -3 4 11 8.89 0.45
    -3 4 10 0.35 0.15
    3 -4 -10 0.13 0.1
    3 -4 -10 0.19 0.14
    -3 4 10 0 0.08
    -3 4 9 28.88 0.81
    -3 4 9 28.42 0.79
    3 -4 -9 27.59 0.8
    3 -4 -9 27.3 0.82
    -3 4 8 20.57 0.66
    -3 4 8 21.39 0.69
    3 -4 -8 20.07 0.67
    3 -4 -8 19.62 0.69
    3 -4 -7 0.69 0.17
    -3 4 7 0.81 0.15
    -3 -4 7 0.49 0.07
    -3 4 7 0.69 0.15
    3 -4 -7 0.4 0.11
    -3 4 7 0.75 0.17
    -3 4 6 14.4 0.5
    3 -4 -6 14.19 0.56
    -3 -4 6 14.04 0.32
    -3 4 6 14.94 0.57
    -3 4 6 14.63 0.52
    -3 4 5 1.87 0.18
    -3 -4 5 1.74 0.12
    3 -4 -5 1.57 0.2
    -3 4 5 2 0.2
    -3 4 5 1.7 0.22
    -3 -4 4 29.58 0.47
    -3 4 4 30.03 0.71
    -3 4 4 30.36 0.82
    3 -4 -4 28.48 0.7
    -3 4 4 29.95 0.65
    3 -4 -4 29.96 0.8
    3 -4 -3 27.64 0.76
    -3 4 3 28.41 0.78
    -3 -4 3 27.29 0.47
    3 -4 -3 28.1 0.69
    -3 -4 2 6.61 0.25
    -3 4 2 6.51 0.39
    3 -4 -2 6.29 0.33
    3 -4 -2 6.03 0.36
    3 -4 -1 37.57 0.87
    -3 4 1 36.49 0.89
    3 -4 -1 34.39 0.78
    -3 -4 1 35.55 0.6
    3 -4 0 3.54 0.28
    3 -4 0 3.44 0.26
    -3 4 0 3.6 0.29
    -3 -4 0 4.13 0.22
    -3 -4 -1 -0.02 0.07
    3 4 1 -0.04 0.07
    -3 4 -1 0.11 0.13
    3 -4 1 0.1 0.1
    3 -4 2 0.63 0.14
    -3 -4 -2 0.44 0.09
    3 4 2 0.58 0.11
    3 4 2 0.5 0.12
    -3 4 -2 0.54 0.16
    3 4 3 7.39 0.36
    -3 -4 -3 7.47 0.36
    3 -4 3 7.19 0.38
    -3 4 -3 7.71 0.42
    3 4 3 6.86 0.31
    -3 -4 -4 6.57 0.35
    3 4 4 6.54 0.31
    3 -4 4 6.92 0.38
    -3 4 -4 6.91 0.4
    3 -4 5 8.83 0.44
    -3 -4 -5 8.37 0.4
    3 4 5 8.88 0.36
    -3 4 -5 8.93 0.45
    3 -4 6 0.09 0.1
    -3 4 -6 0.2 0.1
    3 4 6 0.06 0.08
    -3 -4 -6 0.18 0.12
    -3 -4 -7 15.99 0.6
    3 4 7 15.69 0.5
    -3 4 -7 15.71 0.59
    3 -4 7 15.05 0.6
    -3 -4 -8 6.43 0.4
    -3 4 -8 6.11 0.37
    3 -4 8 6.17 0.41
    3 4 8 6.9 0.34
    3 4 9 3.48 0.25
    3 -4 9 3.5 0.32
    -3 4 -9 3.45 0.28
    -3 -4 -9 3.32 0.31
    -3 -4 -10 -0.21 0.14
    3 -4 10 -0.03 0.14
    3 4 10 0.13 0.09
    -3 4 -10 0.11 0.08
    3 -4 11 31.02 0.64
    -3 4 -11 33.04 0.85
    3 4 11 31.59 0.8
    -3 -4 -11 31.74 0.98
    3 -4 11 30.24 0.96
    -3 -4 -12 0.18 0.13
    3 4 12 0.3 0.13
    3 -4 12 0.16 0.07
    3 -4 12 0.27 0.14
    -3 4 -12 0.31 0.12
    3 4 13 1.27 0.18
    3 -4 13 1.4 0.16
    3 -4 13 1.24 0.25
    -3 -4 -13 1.34 0.26
    -3 4 -13 1.49 0.2
    3 -4 14 6.62 0.49
    3 -4 14 6.12 0.34
    -3 -4 -14 6.25 0.49
    -3 4 -14 6.12 0.37
    3 4 14 6.76 0.41
    3 -4 15 50.6 1.36
    3 -4 15 50.76 1.01
    -3 -4 -15 52.48 1.41
    -3 4 -15 52.45 1.07
    3 4 15 53.01 1.18
    3 -4 16 35.36 1.18
    3 -4 16 35.31 0.88
    -3 4 -16 36.21 0.89
    -3 -4 -16 35.9 1.2
    3 4 16 38.82 1.04
    3 -4 17 0.39 0.13
    3 4 17 0.8 0.19
    3 -4 17 0.65 0.22
    -3 4 -17 0.67 0.15
    3 -4 18 14.99 0.82
    3 -4 18 14.14 0.61
    -3 4 -18 14.97 0.57
    3 4 18 15.12 0.69
    3 -4 19 0.44 0.13
    3 4 19 0.58 0.18
    3 -4 19 0.59 0.21
    3 -4 20 5.53 0.41
    3 -4 20 4.66 0.49
    3 4 20 4.81 0.42
    3 -4 21 0.49 0.16
    3 4 21 0.52 0.18
    3 -4 21 0.23 0.2
    3 -4 22 1.13 0.23
    3 4 22 1.11 0.24
    3 -4 22 1.03 0.3
    3 -4 23 0.13 0.14
    3 4 23 0.39 0.18
    3 -4 23 0.12 0.18
    3 4 24 2.04 0.33
    3 -4 24 1.67 0.33
    3 4 25 0.28 0.15
    3 -4 25 0.06 0.18
    3 4 26 0.33 0.19
    3 -4 26 0.03 0.21
    3 4 27 1.73 0.34
    3 -4 27 1.55 0.34
    3 -4 28 0.7 0.26
    3 4 28 0.55 0.23
    3 4 29 0.48 0.23
    3 -4 29 0.25 0.2
    3 -4 30 0.06 0.17
    3 -4 31 8.95 0.85
    3 -4 32 -0.3 0.23
    3 -4 33 0.86 0.34
    -3 -5 33 0.47 0.33
    3 5 -33 0.2 0.17
    3 -5 -33 0.1 0.15
    -3 5 32 4.47 0.65
    -3 -5 32 4.08 0.59
    3 -5 -32 3.52 0.56
    3 5 -32 3.46 0.54
    -3 -5 31 -0.05 0.27
    3 -5 -31 0.1 0.24
    3 5 -31 -0.22 0.25
    -3 5 31 -0.01 0.22
    -3 5 30 0.19 0.25
    -3 -5 30 0.15 0.24
    3 5 -30 0.37 0.22
    3 -5 -30 0.61 0.29
    -3 5 29 1.36 0.36
    3 5 -29 1.38 0.34
    3 -5 -29 1.22 0.31
    -3 5 28 2.81 0.49
    3 -5 -28 2.39 0.42
    3 -5 -28 2.03 0.39
    3 5 -28 2.14 0.41
    -3 5 27 0.39 0.25
    3 -5 -27 0.45 0.24
    3 5 -27 0.11 0.17
    3 -5 -27 0.24 0.18
    3 5 -26 2.95 0.44
    -3 5 26 2.35 0.44
    3 -5 -26 3.11 0.45
    3 -5 -26 3.78 0.48
    -3 5 25 1.08 0.29
    3 -5 -25 1.13 0.3
    3 5 -25 0.61 0.25
    3 -5 -25 1.27 0.3
    3 -5 -24 0.69 0.25
    3 -5 -24 1.23 0.3
    -3 5 24 0.77 0.27
    3 5 -24 1.2 0.3
    -3 -5 24 0.73 0.24
    -3 5 23 3.66 0.48
    -3 -5 23 4.68 0.47
    3 5 -23 4.58 0.51
    3 -5 -23 5.04 0.52
    3 -5 -23 4.81 0.51
    -3 5 22 0.17 0.18
    3 -5 -22 0.42 0.23
    3 -5 -22 0.12 0.13
    3 5 -22 0.24 0.14
    -3 -5 22 -0.22 0.18
    -3 5 21 1 0.27
    -3 -5 21 1.58 0.3
    3 5 -21 1.37 0.3
    3 -5 -21 0.97 0.25
    3 -5 -21 1.36 0.29
    -3 5 20 0.03 0.18
    3 5 -20 0.19 0.13
    3 -5 -20 0.01 0.14
    -3 -5 20 -0.06 0.17
    3 -5 -20 -0.01 0.14
    -3 5 19 0.22 0.2
    3 -5 -19 0.17 0.14
    3 5 -19 0.35 0.18
    -3 -5 19 -0.04 0.16
    3 -5 -19 0.1 0.19
    3 -5 -18 2.05 0.32
    3 -5 -18 2.19 0.32
    -3 5 18 2.25 0.34
    3 5 -18 1.85 0.28
    3 -5 -17 1.83 0.31
    -3 5 17 1.83 0.32
    -3 5 17 1.5 0.21
    -3 5 16 20.49 0.89
    -3 5 16 19.78 0.7
    3 -5 -16 19.23 0.87
    -3 5 15 3.24 0.38
    3 -5 -15 3.43 0.38
    -3 5 15 2.82 0.27
    -3 5 14 2.35 0.32
    3 -5 -14 2.75 0.36
    -3 5 14 2.14 0.24
    3 -5 -13 0.68 0.2
    -3 5 13 0.46 0.18
    3 -5 -13 0.68 0.25
    -3 5 13 0.42 0.14
    -3 5 12 10.93 0.59
    3 -5 -12 9.2 0.56
    -3 5 12 9.47 0.49
    3 -5 -12 9.83 0.54
    3 -5 -11 1.69 0.25
    3 -5 -11 1.43 0.26
    -3 5 11 1.8 0.23
    -3 5 11 1.45 0.22
    3 -5 -10 0.33 0.16
    -3 5 10 0.43 0.14
    -3 5 10 0.36 0.13
    3 -5 -10 0.81 0.21
    -3 5 9 0.97 0.18
    -3 -5 9 1 0.12
    3 -5 -9 0.84 0.16
    3 -5 -9 1.01 0.23
    -3 5 9 0.75 0.16
    -3 5 9 1.24 0.22
    3 -5 -8 17.73 0.7
    -3 -5 8 17.19 0.45
    -3 5 8 16.25 0.61
    3 -5 -8 16.52 0.67
    -3 5 8 16.74 0.63
    -3 5 8 17.12 0.65
    -3 5 7 17.78 0.61
    3 -5 -7 17.92 0.7
    -3 5 7 17.36 0.63
    -3 5 7 18.34 0.67
    -3 -5 7 18.07 0.46
    3 -5 -7 18.05 0.69
    3 -5 -6 5.45 0.39
    -3 -5 6 5.95 0.26
    -3 5 6 5.53 0.38
    -3 5 6 5.19 0.34
    -3 -5 5 0.98 0.12
    3 -5 -5 0.78 0.14
    -3 5 5 1.25 0.19
    -3 5 5 0.94 0.15
    -3 -5 4 2.23 0.17
    3 -5 -4 2.26 0.26
    3 -5 -4 2.07 0.2
    -3 5 4 2.04 0.24
    3 -5 -3 2.77 0.27
    -3 -5 3 2.58 0.18
    -3 5 3 3.07 0.3
    3 -5 -3 2.79 0.23
    -3 5 2 -0.09 0.11
    3 -5 -2 0.18 0.13
    3 -5 -2 0.05 0.08
    -3 -5 2 0.13 0.09
    -3 -5 1 0.21 0.1
    3 -5 -1 0.03 0.08
    3 -5 -1 0 0.12
    -3 5 1 0.1 0.13
    3 -5 0 28.14 0.84
    -3 5 0 28.84 0.85
    -3 -5 0 29.31 0.65
    3 -5 0 29.26 0.74
    -3 -5 -1 0.53 0.12
    -3 5 -1 0.34 0.16
    3 -5 1 0.33 0.14
    3 5 1 0.25 0.1
    3 -5 1 0.38 0.12
    3 5 2 32.95 0.81
    -3 -5 -2 31.71 0.75
    -3 5 -2 32.34 0.9
    3 -5 2 33.04 0.81
    3 -5 3 8.45 0.42
    3 5 3 7.92 0.41
    -3 -5 -3 7.32 0.38
    3 5 3 7.28 0.32
    -3 5 -3 8.25 0.46
    -3 -5 -4 -0.05 0.1
    3 -5 4 0.09 0.1
    3 5 4 0.04 0.11
    -3 5 -4 0.03 0.09
    3 5 4 -0.04 0.06
    -3 -5 -5 0.22 0.09
    3 -5 5 0.37 0.13
    -3 5 -5 0.46 0.15
    3 5 5 0.48 0.1
    3 -5 6 0.19 0.09
    3 5 6 0.17 0.08
    -3 5 -6 0.05 0.12
    -3 -5 -6 0.18 0.12
    -3 -5 -7 1.17 0.21
    3 -5 7 0.46 0.15
    3 5 7 0.73 0.12
    -3 5 -7 0.75 0.17
    -3 5 -8 1.63 0.22
    3 -5 8 1.48 0.22
    3 5 8 1.78 0.18
    -3 -5 -8 1.21 0.2
    -3 5 -9 3.41 0.3
    -3 -5 -9 4.11 0.35
    3 5 9 4.05 0.27
    3 -5 9 3.33 0.33
    -3 -5 -10 7.81 0.5
    -3 5 -10 6.87 0.43
    3 5 10 7.93 0.37
    3 -5 10 7.79 0.49
    -3 5 -11 10.88 0.53
    3 5 11 11 0.46
    -3 -5 -11 11.08 0.61
    3 -5 11 11.98 0.62
    3 -5 12 5.69 0.44
    -3 5 -12 5.13 0.36
    -3 -5 -12 5.08 0.43
    3 5 12 4.9 0.32
    3 -5 13 6.18 0.47
    -3 -5 -13 7.28 0.53
    -3 5 -13 5.67 0.38
    3 5 13 6.78 0.39
    3 -5 14 4.76 0.44
    3 5 14 5.31 0.36
    -3 -5 -14 4.95 0.45
    -3 5 -14 4.84 0.36
    3 5 15 0.27 0.12
    3 -5 15 0.56 0.13
    3 -5 15 0.5 0.19
    -3 5 -15 0.46 0.13
    -3 -5 -15 0.15 0.17
    3 5 16 0.43 0.13
    3 -5 16 0.51 0.14
    3 -5 16 0.18 0.18
    -3 -5 -16 0.6 0.22
    -3 5 -16 0.46 0.14
    3 5 17 -0.08 0.11
    3 -5 17 0.08 0.1
    3 -5 17 -0.04 0.16
    -3 -5 -17 -0.09 0.15
    -3 5 -17 0.01 0.09
    3 -5 18 6.82 0.56
    3 -5 18 7.65 0.45
    -3 -5 -18 8.02 0.63
    -3 5 -18 8.03 0.45
    3 5 18 7.41 0.47
    3 -5 19 5.44 0.52
    3 -5 19 5.38 0.4
    -3 -5 -19 4 0.47
    3 5 19 4.86 0.4
    3 -5 20 4.94 0.4
    3 -5 20 4.82 0.49
    3 5 20 4.07 0.38
    3 5 21 2.51 0.32
    3 -5 21 2.58 0.38
    3 -5 22 11.14 0.79
    3 5 22 10.9 0.64
    3 5 23 0 0.15
    3 -5 23 -0.11 0.18
    3 5 24 1.2 0.27
    3 -5 24 1.29 0.32
    3 -5 25 0.28 0.23
    3 -5 26 2.43 0.43
    3 -5 27 5.45 0.63
    3 -5 28 2.16 0.4
    3 -5 29 0.43 0.26
    3 -5 30 0.15 0.24
    3 -5 31 -0.07 0.18
    3 -5 32 2.72 0.51
    3 -6 -33 -0.24 0.26
    -3 -6 32 0.38 0.27
    3 6 -32 -0.05 0.19
    3 -6 -32 0.03 0.18
    -3 6 31 0.35 0.29
    -3 -6 31 0.38 0.27
    3 6 -31 0.1 0.17
    3 -6 -31 0.47 0.26
    -3 6 30 0.05 0.18
    3 -6 -30 -0.38 0.26
    3 -6 -30 -0.24 0.2
    3 6 -30 -0.29 0.23
    -3 6 29 2.18 0.47
    3 -6 -29 2.08 0.41
    3 6 -29 2.42 0.44
    3 -6 -29 2.54 0.43
    -3 6 28 3.32 0.51
    3 6 -28 4.1 0.54
    3 -6 -28 4.11 0.56
    3 -6 -28 3.98 0.52
    3 6 -27 0.14 0.25
    -3 6 27 0.28 0.24
    3 -6 -27 0.05 0.16
    3 -6 -27 0.02 0.2
    -3 6 26 0 0.21
    3 -6 -26 0.49 0.24
    3 -6 -26 0.03 0.2
    3 6 -26 -0.02 0.17
    -3 6 25 0.29 0.21
    3 6 -25 0.16 0.18
    3 -6 -25 0.14 0.16
    3 -6 -25 0.04 0.19
    -3 -6 24 2.28 0.35
    -3 6 24 2.42 0.41
    3 -6 -24 1.97 0.35
    3 -6 -24 1.94 0.37
    3 6 -24 2.14 0.37
    -3 6 23 3.21 0.45
    -3 -6 23 2.99 0.39
    3 6 -23 3.13 0.42
    3 -6 -23 3.02 0.42
    3 -6 -23 3.17 0.43
    -3 6 22 1.68 0.35
    3 6 -22 2.24 0.37
    3 -6 -22 1.82 0.33
    -3 -6 22 1.48 0.29
    3 -6 -22 1.67 0.34
    -3 6 21 1.44 0.3
    -3 -6 21 2.44 0.36
    3 6 -21 2.54 0.37
    3 -6 -21 2.16 0.36
    3 -6 -21 2.28 0.37
    -3 6 20 0.87 0.27
    3 -6 -20 0.96 0.24
    3 6 -20 1.2 0.26
    3 -6 -20 1.11 0.3
    3 -6 -19 -0.26 0.21
    -3 6 19 0.14 0.19
    3 -6 -19 0.25 0.14
    3 6 -19 -0.06 0.16
    -3 6 18 5.28 0.5
    3 6 -18 4.69 0.44
    3 -6 -18 4.58 0.44
    3 -6 -18 4.31 0.46
    -3 6 17 0.15 0.14
    3 -6 -17 0.65 0.25
    3 6 -17 0.3 0.15
    3 -6 -17 0.29 0.17
    -3 6 17 0.25 0.13
    -3 6 16 0.21 0.15
    3 -6 -16 0.11 0.21
    -3 6 16 0.12 0.11
    -3 6 15 3.52 0.39
    3 -6 -15 3.79 0.44
    -3 6 15 3.57 0.33
    -3 6 14 0.08 0.17
    -3 6 14 0.3 0.14
    3 -6 -14 0.43 0.21
    3 -6 -14 0.31 0.17
    -3 6 13 10.5 0.61
    3 -6 -13 11.67 0.64
    3 -6 -13 11.87 0.68
    -3 6 13 11.64 0.59
    -3 6 12 15.52 0.71
    3 -6 -12 16.76 0.76
    3 -6 -12 17.08 0.79
    -3 6 12 16.06 0.68
    -3 6 11 3.39 0.33
    3 -6 -11 2.51 0.3
    3 -6 -11 3 0.36
    -3 6 11 2.83 0.3
    -3 -6 10 0.11 0.08
    3 -6 -10 0.53 0.18
    -3 6 10 0.39 0.18
    -3 6 10 0.45 0.12
    3 -6 -10 0.14 0.17
    -3 6 9 0.25 0.15
    -3 6 9 0.16 0.12
    3 -6 -9 -0.1 0.13
    3 -6 -9 0.43 0.23
    -3 -6 9 0.08 0.07
    3 -6 -8 -0.14 0.15
    -3 6 8 -0.02 0.1
    3 -6 -8 0.07 0.15
    -3 -6 8 -0.03 0.07
    -3 6 8 0.02 0.11
    3 -6 -7 9.96 0.57
    -3 6 7 9.68 0.53
    -3 6 7 9.39 0.51
    3 -6 -7 9.33 0.53
    -3 -6 7 9.68 0.38
    3 -6 -6 3.17 0.34
    -3 -6 6 3.34 0.23
    -3 6 6 2.91 0.32
    3 -6 -6 3.3 0.33
    -3 6 6 3.17 0.29
    3 -6 -5 1.25 0.22
    -3 -6 5 1.06 0.13
    -3 6 5 0.98 0.19
    -3 -6 4 11.11 0.42
    -3 6 4 11.19 0.57
    3 -6 -4 10.6 0.43
    3 -6 -4 10.99 0.57
    -3 -6 3 2.78 0.22
    3 -6 -3 2.83 0.23
    -3 6 3 2.43 0.28
    3 -6 -3 2.46 0.3
    3 -6 -2 0.72 0.18
    3 -6 -2 0.67 0.13
    -3 6 2 0.62 0.15
    -3 -6 2 0.62 0.13
    3 -6 -1 0.23 0.15
    3 -6 -1 0.04 0.07
    -3 -6 1 0.19 0.12
    -3 6 1 0.11 0.12
    -3 6 0 6.79 0.45
    3 -6 0 6.64 0.37
    3 -6 0 6.93 0.46
    -3 -6 0 7.05 0.37
    3 -6 1 11.93 0.59
    3 -6 1 11.14 0.48
    -3 -6 -1 10.65 0.46
    -3 6 -1 11.25 0.57
    -3 -6 -2 10 0.46
    -3 6 -2 10.9 0.56
    3 -6 2 10.28 0.55
    3 -6 2 10.84 0.48
    3 6 2 10.47 0.5
    3 -6 3 0.78 0.16
    3 -6 3 0.57 0.17
    -3 -6 -3 0.7 0.16
    3 6 3 0.53 0.13
    -3 6 -3 0.56 0.16
    3 -6 4 -0.05 0.1
    -3 -6 -4 0.09 0.13
    3 6 4 0.1 0.11
    -3 6 -4 0.06 0.12
    3 -6 5 -0.04 0.09
    -3 -6 -5 0.11 0.12
    3 6 5 0 0.06
    3 6 5 0.08 0.12
    -3 6 -5 -0.01 0.1
    -3 -6 -6 0.92 0.19
    3 -6 6 0.71 0.17
    3 6 6 1.13 0.2
    3 6 6 0.69 0.11
    -3 6 -6 0.58 0.17
    -3 -6 -7 0.94 0.19
    3 -6 7 0.84 0.16
    3 6 7 0.77 0.12
    -3 6 -7 0.85 0.2
    -3 -6 -8 0.6 0.18
    3 -6 8 0.76 0.19
    -3 6 -8 0.55 0.14
    3 6 8 0.76 0.11
    -3 6 -9 7.92 0.48
    -3 -6 -9 7.96 0.52
    3 6 9 8.44 0.36
    3 -6 9 8.17 0.5
    3 -6 10 1.04 0.22
    -3 6 -10 0.46 0.16
    3 6 10 0.72 0.12
    -3 -6 -10 0.66 0.2
    3 -6 11 0.27 0.16
    -3 6 -11 0.09 0.12
    -3 -6 -11 0.32 0.21
    3 6 11 0.18 0.1
    3 6 12 25.65 0.68
    -3 6 -12 25.89 0.87
    3 -6 12 24.5 0.92
    -3 -6 -12 26.37 0.99
    3 6 13 1.06 0.16
    -3 6 -13 0.89 0.19
    3 -6 13 0.94 0.23
    -3 -6 -13 0.91 0.24
    3 -6 14 14.11 0.74
    3 6 14 15.06 0.57
    -3 -6 -14 15.11 0.79
    -3 6 -14 14.63 0.65
    3 6 15 0.78 0.16
    3 -6 15 0.39 0.19
    -3 6 -15 0.96 0.19
    -3 -6 -15 0.6 0.24
    3 -6 16 2.4 0.34
    -3 -6 -16 2.64 0.37
    3 6 16 2.45 0.27
    -3 6 -16 2.47 0.28
    3 6 17 0.04 0.1
    3 -6 17 0.13 0.15
    -3 -6 -17 0.03 0.16
    -3 6 -17 -0.06 0.1
    3 6 18 2.12 0.26
    3 -6 18 2.44 0.36
    -3 -6 -18 2.53 0.39
    -3 6 -18 2.52 0.28
    -3 -6 -19 2.93 0.42
    3 -6 19 3.72 0.44
    3 -6 20 3.01 0.41
    -3 -6 -20 2.6 0.4
    -3 -6 -21 2.34 0.4
    3 -6 21 2.09 0.36
    3 -6 22 0.47 0.2
    3 -6 23 0.23 0.17
    3 -6 24 0.55 0.25
    3 -6 25 9.18 0.77
    3 -6 26 0.65 0.27
    3 -6 27 0.06 0.2
    3 -6 28 1.88 0.42
    3 -6 29 0.15 0.19
    3 -6 30 1.32 0.38
    3 -6 31 -0.15 0.26
    3 7 -32 0.69 0.28
    3 -7 -32 1.06 0.31
    3 -7 -31 0.57 0.25
    3 7 -31 0.97 0.33
    3 -7 -31 0.18 0.23
    3 7 -30 0.65 0.29
    3 -7 -30 0.58 0.26
    3 -7 -30 0.73 0.31
    3 7 -29 0.33 0.22
    3 -7 -29 0.43 0.22
    3 -7 -29 -0.18 0.24
    3 -7 -28 0.06 0.23
    3 -7 -28 -0.08 0.15
    3 7 -28 0.19 0.17
    3 -7 -27 2.36 0.46
    3 -7 -27 2.43 0.41
    3 7 -27 2.06 0.38
    3 7 -26 6.21 0.62
    3 -7 -26 6.45 0.63
    3 -7 -26 6.18 0.67
    3 -7 -25 0.33 0.26
    3 7 -25 0.97 0.27
    3 -7 -25 0.94 0.27
    -3 -7 24 0.2 0.21
    3 7 -24 0.15 0.14
    3 -7 -24 0.21 0.15
    3 -7 -24 0.24 0.21
    -3 -7 23 -0.2 0.17
    3 7 -23 -0.03 0.15
    3 -7 -23 -0.14 0.17
    3 -7 -23 0.28 0.25
    3 -7 -22 -0.08 0.17
    3 7 -22 0.03 0.13
    3 -7 -22 0.1 0.15
    3 -7 -21 0.43 0.23
    3 7 -21 0.17 0.19
    3 -7 -21 0.38 0.18
    3 7 -20 0.61 0.21
    3 -7 -20 0.55 0.23
    3 -7 -20 0.64 0.2
    3 -7 -19 0.33 0.22
    3 -7 -19 0.15 0.15
    3 7 -19 0.34 0.19
    3 7 -18 17.61 0.84
    3 -7 -18 17.45 0.84
    3 -7 -18 17.43 0.96
    3 7 -17 0.11 0.15
    3 -7 -17 0.07 0.17
    -3 7 17 0.29 0.17
    3 -7 -17 0.27 0.14
    -3 7 16 0.57 0.16
    3 7 -16 0.81 0.22
    3 -7 -16 0.27 0.21
    3 -7 -16 0.58 0.16
    -3 7 15 5.44 0.43
    3 7 -15 5.47 0.43
    3 -7 -15 5.56 0.53
    3 -7 -14 0.2 0.16
    3 -7 -14 0.26 0.21
    -3 7 14 -0.03 0.14
    -3 7 13 1.05 0.2
    -3 -7 13 0.93 0.16
    3 -7 -13 1.15 0.27
    3 -7 -13 1.44 0.32
    -3 7 13 1.41 0.27
    -3 7 12 6.98 0.52
    3 -7 -12 7.09 0.55
    3 -7 -12 6.96 0.54
    -3 -7 12 6.77 0.39
    -3 7 12 6.8 0.49
    -3 -7 11 2.89 0.25
    -3 7 11 2.84 0.34
    3 -7 -11 3.98 0.44
    -3 7 11 3.54 0.35
    3 -7 -11 3.38 0.37
    -3 7 10 33.46 1.06
    3 -7 -10 32.51 1.1
    -3 7 10 32.23 1.03
    3 -7 -10 33.17 1.15
    -3 -7 10 31.91 0.8
    3 -7 -9 3.37 0.36
    -3 7 9 3 0.33
    -3 -7 9 3.98 0.29
    -3 7 9 3.32 0.34
    3 -7 -9 4.13 0.43
    3 -7 -8 0.55 0.22
    -3 -7 8 0.29 0.1
    -3 7 8 0.25 0.13
    -3 7 8 0.49 0.16
    3 -7 -8 0.33 0.15
    3 -7 -7 4.46 0.43
    -3 7 7 4.09 0.38
    3 -7 -7 4.66 0.41
    -3 -7 7 4.37 0.29
    -3 7 7 4.62 0.38
    3 -7 -6 2.29 0.32
    -3 -7 6 2.18 0.21
    -3 7 6 2.11 0.28
    3 -7 -6 1.98 0.28
    -3 -7 5 3.97 0.28
    3 -7 -5 3.7 0.37
    -3 7 5 3.92 0.38
    -3 -7 4 0.41 0.12
    3 -7 -4 0.66 0.2
    3 -7 -4 0.37 0.1
    -3 7 4 0.37 0.14
    -3 -7 3 1.19 0.18
    -3 7 3 1 0.21
    3 -7 -3 1.07 0.25
    3 -7 -3 0.85 0.15
    -3 7 2 13.26 0.66
    3 -7 -2 12.7 0.66
    3 -7 -2 13.15 0.49
    -3 -7 2 12.7 0.52
    3 -7 -1 17.01 0.57
    -3 7 1 18.14 0.78
    3 -7 -1 16.85 0.76
    -3 -7 1 17.24 0.61
    3 -7 0 0.47 0.17
    -3 -7 0 0.42 0.14
    -3 7 0 0.05 0.11
    3 -7 0 0.17 0.11
    -3 -7 -1 2.2 0.25
    3 -7 1 2.54 0.24
    -3 7 -1 2.37 0.3
    3 -7 1 2.53 0.31
    -3 7 -2 1.71 0.26
    -3 -7 -2 1.73 0.24
    3 -7 2 1.26 0.25
    3 -7 2 1.85 0.21
    3 -7 3 0.87 0.16
    3 -7 3 1.02 0.21
    -3 -7 -3 1 0.19
    3 7 3 1.02 0.19
    -3 7 -3 0.76 0.18
    3 -7 4 0.1 0.11
    3 -7 4 -0.15 0.15
    -3 -7 -4 0.13 0.11
    3 7 4 -0.08 0.11
    -3 7 -4 0.06 0.13
    3 -7 5 1.16 0.2
    -3 -7 -5 1.28 0.22
    -3 7 -5 1.64 0.26
    3 7 5 1.45 0.24
    -3 7 -6 12.47 0.64
    3 -7 6 12.77 0.59
    -3 -7 -6 12.48 0.62
    3 7 6 13.71 0.66
    3 -7 7 6.55 0.43
    -3 7 -7 7.1 0.49
    -3 -7 -7 7.34 0.49
    3 7 7 7.19 0.5
    -3 -7 -8 1.75 0.27
    3 -7 8 1.76 0.24
    3 7 8 2.38 0.17
    3 7 8 2.37 0.31
    -3 7 -8 2 0.27
    -3 -7 -9 6.62 0.49
    3 7 9 5.96 0.27
    -3 7 -9 5.71 0.44
    3 -7 9 6.23 0.46
    3 7 10 1.34 0.14
    3 -7 10 1.48 0.26
    -3 7 -10 1.86 0.27
    -3 -7 -10 1.41 0.25
    3 -7 11 0.07 0.12
    -3 7 -11 -0.01 0.13
    -3 -7 -11 0.3 0.22
    3 -7 12 0.03 0.13
    -3 7 -12 -0.02 0.15
    -3 -7 -12 0.33 0.2
    3 -7 13 0.49 0.18
    -3 7 -13 0.7 0.2
    -3 -7 -13 0.86 0.24
    -3 -7 -14 16.53 0.85
    -3 7 -14 16.3 0.74
    3 -7 14 17.38 0.84
    -3 7 -15 0.48 0.15
    3 -7 15 0.93 0.24
    -3 -7 -15 0.83 0.27
    3 -7 16 1.68 0.3
    -3 -7 -16 3.06 0.4
    -3 7 -16 2.52 0.3
    3 -7 17 4.07 0.45
    -3 -7 -17 5.53 0.55
    -3 7 -17 4.68 0.41
    3 -7 18 5.01 0.51
    -3 -7 -18 4.93 0.52
    -3 7 -18 4.84 0.4
    3 -7 19 4.56 0.5
    -3 -7 -19 3.79 0.49
    3 -7 20 0.43 0.23
    -3 -7 -20 0.45 0.22
    3 -7 21 0.4 0.22
    -3 -7 -21 -0.09 0.2
    3 -7 22 8.74 0.73
    -3 -7 -22 7.68 0.71
    3 -7 23 2.46 0.4
    -3 -7 -23 1.93 0.4
    3 -7 24 1.43 0.32
    3 -7 25 -0.07 0.18
    3 -7 26 -0.16 0.22
    3 -7 27 0.99 0.32
    3 -7 28 -0.15 0.21
    3 -7 29 -0.12 0.17
    3 -7 30 4.57 0.64
    3 -7 31 0.2 0.28
    3 -8 -31 1.57 0.41
    3 -8 -30 6.31 0.76
    3 -8 -29 0.49 0.25
    3 8 -28 0.94 0.31
    3 -8 -28 1.03 0.37
    3 -8 -27 0.46 0.18
    3 8 -27 0.92 0.27
    3 -8 -27 0.58 0.31
    3 -8 -26 0.11 0.24
    3 8 -26 0.28 0.16
    3 -8 -26 0.06 0.14
    3 8 -25 0.53 0.23
    3 -8 -25 0.8 0.27
    3 -8 -25 0.76 0.26
    -3 -8 24 -0.24 0.22
    3 8 -24 0.21 0.18
    3 -8 -24 -0.15 0.18
    3 -8 -24 0.01 0.17
    3 8 -23 2.44 0.37
    3 -8 -23 2.25 0.35
    3 -8 -23 2.89 0.48
    3 -8 -22 5.42 0.6
    3 8 -22 5.37 0.52
    3 -8 -22 5.49 0.53
    3 -8 -21 1.24 0.32
    3 8 -21 1.36 0.28
    3 -8 -21 2.05 0.34
    3 -8 -20 4.11 0.52
    3 8 -20 3.84 0.43
    3 -8 -20 3.61 0.42
    3 -8 -19 0.05 0.19
    3 8 -19 -0.04 0.12
    3 -8 -19 -0.02 0.13
    3 -8 -18 3.11 0.45
    3 8 -18 3.69 0.4
    3 -8 -18 3.36 0.38
    3 -8 -17 0.28 0.25
    3 -8 -17 0.17 0.15
    3 8 -17 0.38 0.17
    3 -8 -16 0.78 0.26
    -3 8 16 1.38 0.3
    3 -8 -16 0.65 0.19
    3 8 -16 0.81 0.2
    -3 8 16 1.02 0.22
    -3 8 15 2.8 0.38
    3 -8 -15 2.4 0.4
    3 8 -15 2.22 0.29
    3 -8 -15 2.04 0.27
    -3 8 15 2.06 0.3
    3 8 -14 31.94 0.99
    -3 8 14 33.18 1.2
    3 -8 -14 32.77 1.27
    3 -8 -14 31.65 0.99
    -3 8 14 30.87 1.08
    3 -8 -14 32.83 1.21
    -3 8 13 4.15 0.41
    -3 8 13 3.49 0.4
    3 -8 -13 3.83 0.43
    3 -8 -13 3.49 0.44
    3 -8 -13 3.28 0.31
    3 8 -13 3.79 0.34
    -3 8 12 -0.07 0.15
    -3 8 12 0.01 0.11
    -3 -8 12 0.1 0.11
    3 -8 -12 -0.23 0.18
    3 -8 -12 -0.02 0.19
    3 -8 -11 8.15 0.6
    -3 8 11 7.73 0.56
    -3 8 11 7.65 0.54
    3 -8 -11 8.13 0.61
    -3 -8 11 9.05 0.47
    3 -8 -10 -0.19 0.19
    -3 -8 10 0.23 0.12
    -3 8 10 0.17 0.16
    3 -8 -10 -0.03 0.18
    -3 8 10 -0.06 0.13
    -3 -8 9 3.11 0.28
    -3 8 9 2.72 0.34
    3 -8 -9 3.31 0.4
    -3 8 9 3.17 0.35
    3 -8 -9 2.87 0.38
    -3 8 8 1.78 0.27
    3 -8 -8 2.02 0.33
    -3 8 8 1.63 0.27
    3 -8 -8 1.46 0.27
    -3 -8 8 1.39 0.2
    3 -8 -7 9.45 0.64
    3 -8 -7 9.92 0.64
    -3 -8 7 9.94 0.48
    -3 8 7 10.22 0.61
    3 -8 -6 23.12 0.96
    -3 -8 6 24.49 0.75
    3 -8 -6 23.4 0.95
    -3 8 6 23.93 0.94
    3 -8 -5 1.9 0.3
    -3 -8 5 2.29 0.24
    3 -8 -5 2.61 0.34
    -3 8 5 2.25 0.31
    -3 -8 4 10.51 0.5
    3 -8 -4 10.76 0.66
    3 -8 -4 10.43 0.43
    -3 8 4 11.01 0.64
    -3 -8 3 0.05 0.12
    -3 8 3 0.11 0.15
    3 -8 -3 0.06 0.08
    3 -8 -3 -0.22 0.2
    -3 -8 2 0.33 0.14
    3 -8 -2 0.18 0.09
    -3 8 2 0.3 0.15
    3 -8 -2 0.19 0.18
    3 -8 -1 0.14 0.19
    -3 8 1 0.03 0.12
    3 -8 -1 0.14 0.1
    -3 -8 1 0.53 0.17
    3 -8 0 1.43 0.28
    -3 8 0 1.36 0.25
    3 -8 0 1.23 0.19
    -3 -8 0 1.49 0.23
    -3 8 -1 4.44 0.42
    3 -8 1 4.66 0.32
    -3 -8 -1 4.28 0.36
    3 -8 1 4.87 0.45
    3 -8 2 10.4 0.49
    -3 -8 -2 10.82 0.57
    -3 8 -2 10.17 0.62
    3 -8 2 11.41 0.66
    3 -8 3 0.41 0.14
    3 -8 3 -0.1 0.18
    -3 -8 -3 0.27 0.16
    -3 8 -3 0.01 0.12
    3 -8 4 0.13 0.11
    3 -8 4 -0.05 0.15
    -3 -8 -4 0.07 0.16
    3 8 4 0.02 0.11
    -3 8 -4 0.08 0.16
    3 -8 5 -0.09 0.1
    -3 -8 -5 -0.04 0.14
    3 -8 5 -0.37 0.22
    3 8 5 -0.04 0.14
    -3 8 -5 -0.06 0.14
    3 -8 6 1.79 0.25
    -3 -8 -6 1.82 0.29
    3 8 6 1.9 0.28
    3 -8 6 2.14 0.33
    -3 8 -6 1.66 0.29
    3 -8 7 -0.07 0.12
    -3 -8 -7 0.15 0.17
    -3 8 -7 0.05 0.15
    3 8 7 -0.04 0.12
    -3 -8 -8 0.24 0.17
    3 -8 8 0.07 0.12
    3 8 8 0.11 0.15
    -3 8 -8 0.05 0.15
    -3 -8 -9 1.32 0.24
    3 8 9 1.32 0.26
    3 -8 9 1.41 0.23
    -3 8 -9 1.57 0.27
    -3 -8 -10 5.21 0.47
    3 8 10 6.54 0.52
    3 -8 10 5.63 0.45
    -3 8 -10 6.34 0.5
    -3 -8 -11 0.82 0.2
    -3 8 -11 0.82 0.24
    3 -8 11 0.72 0.21
    3 -8 12 0.24 0.14
    -3 8 -12 0.4 0.17
    -3 -8 -12 0.37 0.22
    3 -8 13 0.68 0.22
    -3 8 -13 0.74 0.2
    -3 -8 -13 0.84 0.27
    3 -8 14 0.55 0.2
    -3 8 -14 0.26 0.14
    -3 -8 -14 0.73 0.27
    3 -8 15 0.04 0.14
    -3 8 -15 0.2 0.13
    -3 -8 -15 0.02 0.16
    -3 -8 -16 6.67 0.6
    -3 8 -16 7.58 0.54
    3 -8 16 7.48 0.61
    3 -8 17 4.15 0.47
    -3 8 -17 3.88 0.39
    -3 -8 -17 3.81 0.47
    3 -8 18 5.85 0.55
    -3 -8 -18 5.2 0.57
    3 -8 19 0.56 0.25
    -3 -8 -19 0.34 0.21
    3 -8 20 0.1 0.15
    -3 -8 -20 0.23 0.21
    3 -8 21 0.2 0.19
    -3 -8 -21 0.29 0.2
    -3 -8 -22 -0.01 0.2
    3 -8 22 0.15 0.2
    3 -8 23 0.16 0.21
    -3 -8 -23 0.09 0.18
    3 -8 24 0.33 0.23
    -3 -8 -24 -0.17 0.25
    3 -8 25 1.18 0.34
    -3 -8 -25 1.07 0.35
    3 -8 26 1.3 0.35
    3 -8 27 0.15 0.19
    3 -8 28 0.08 0.18
    3 -8 29 0.22 0.26
    3 -8 30 -0.15 0.27
    3 -9 -29 2.31 0.5
    3 -9 -28 1.1 0.35
    3 -9 -27 0.12 0.21
    3 -9 -26 0.27 0.24
    3 -9 -25 1.11 0.35
    3 -9 -24 3.68 0.57
    3 -9 -23 1.4 0.4
    3 -9 -22 -0.33 0.27
    3 -9 -21 0.59 0.22
    -3 9 21 0.84 0.31
    3 -9 -20 0.93 0.28
    -3 9 20 1.15 0.29
    3 -9 -19 2.54 0.42
    -3 9 19 3.14 0.45
    3 -9 -18 0.05 0.23
    -3 9 18 0.41 0.19
    3 -9 -17 0.97 0.31
    -3 9 17 0.63 0.23
    3 -9 -16 2.2 0.42
    -3 9 16 2.6 0.38
    3 -9 -15 4.57 0.53
    -3 9 15 5.13 0.52
    3 -9 -14 0.47 0.27
    -3 9 14 0.19 0.18
    3 -9 -14 0.54 0.22
    3 -9 -13 0.77 0.26
    3 -9 -13 0.5 0.23
    -3 9 13 0.63 0.23
    -3 9 13 0.66 0.22
    -3 9 12 5.12 0.5
    3 -9 -12 5.76 0.55
    3 -9 -12 5.86 0.57
    -3 9 12 5.4 0.49
    -3 9 11 5.86 0.51
    -3 9 11 5.08 0.49
    3 -9 -11 6.7 0.57
    3 -9 -11 6.43 0.58
    -3 9 10 9.33 0.63
    3 -9 -10 9.4 0.67
    -3 -9 10 8.99 0.5
    -3 9 10 9.55 0.64
    3 -9 -10 9.04 0.67
    -3 9 9 28.67 1.09
    3 -9 -9 28.22 1.13
    -3 -9 9 29.17 0.89
    -3 9 9 28.58 1.09
    3 -9 -9 28.99 1.17
    3 -9 -8 3.48 0.42
    3 -9 -8 3.58 0.42
    -3 9 8 3.74 0.41
    -3 -9 8 3.15 0.3
    3 -9 -7 6.73 0.56
    -3 -9 7 6.65 0.43
    3 -9 -7 6.52 0.56
    -3 9 7 6.12 0.52
    3 -9 -6 0.31 0.18
    -3 -9 6 -0.06 0.13
    -3 9 6 0.17 0.14
    3 -9 -6 -0.21 0.19
    3 -9 -5 17.68 0.88
    3 -9 -5 17.8 0.88
    -3 -9 5 18.47 0.72
    -3 9 5 19 0.89
    -3 -9 4 10.59 0.55
    3 -9 -4 10.21 0.67
    3 -9 -4 10.12 0.66
    -3 9 4 9.84 0.64
    -3 -9 3 14.12 0.64
    3 -9 -3 13.13 0.76
    3 -9 -3 12.94 0.74
    -3 9 3 14.26 0.77
    -3 9 2 2.98 0.39
    3 -9 -2 2.6 0.35
    -3 -9 2 3.11 0.32
    3 -9 -1 0.18 0.22
    3 -9 -1 0.04 0.09
    -3 9 1 -0.1 0.14
    -3 -9 1 0.1 0.14
    -3 -9 0 8.14 0.52
    3 -9 0 8.08 0.42
    3 -9 0 8.14 0.61
    -3 9 0 9.04 0.63
    3 -9 1 10.12 0.48
    -3 9 -1 9.51 0.64
    3 -9 1 9.62 0.65
    -3 -9 -1 9.11 0.55
    -3 -9 -2 0.29 0.15
    3 -9 2 -0.01 0.19
    -3 9 -2 -0.09 0.16
    3 -9 2 -0.03 0.1
    3 -9 3 4.48 0.35
    -3 9 -3 4.82 0.46
    -3 -9 -3 4.16 0.4
    3 -9 3 3.97 0.44
    3 -9 4 23.28 1
    3 -9 4 24.78 0.8
    -3 9 -4 25.7 1.04
    -3 -9 -4 25.13 0.94
    3 -9 5 4.84 0.48
    3 9 5 5.76 0.48
    -3 -9 -5 5.87 0.49
    -3 9 -5 4.77 0.47
    3 -9 5 4.87 0.38
    3 -9 6 0.16 0.17
    3 -9 6 0.15 0.12
    3 9 6 0.22 0.16
    -3 9 -6 -0.09 0.14
    -3 -9 -6 0.12 0.14
    3 -9 7 4.17 0.36
    3 -9 7 3.96 0.43
    3 9 7 3.26 0.38
    -3 -9 -7 4.35 0.44
    -3 9 -7 3.72 0.39
    3 -9 8 1.06 0.21
    -3 -9 -8 1.19 0.28
    3 9 8 1.13 0.23
    3 -9 8 0.79 0.19
    -3 9 -8 0.99 0.25
    -3 -9 -9 2.73 0.39
    3 -9 9 2.65 0.29
    3 9 9 3.25 0.39
    -3 9 -9 3 0.37
    -3 -9 -10 -0.18 0.16
    3 -9 10 0.07 0.12
    -3 9 -10 0.23 0.16
    3 9 10 0.12 0.14
    3 9 11 8.22 0.62
    -3 -9 -11 7.54 0.61
    -3 9 -11 8.51 0.6
    3 -9 11 8.3 0.57
    3 -9 12 6.22 0.51
    3 9 12 6.16 0.56
    -3 -9 -12 5.45 0.52
    -3 9 -12 5.4 0.49
    -3 9 -13 8.74 0.61
    3 9 13 8.3 0.65
    -3 -9 -13 8.93 0.68
    3 -9 13 7.42 0.57
    -3 9 -14 3.48 0.4
    -3 -9 -14 3.46 0.44
    3 -9 14 3.68 0.42
    3 -9 15 1.29 0.27
    -3 -9 -15 1.18 0.29
    3 -9 16 0.95 0.24
    -3 -9 -16 0.83 0.29
    3 -9 17 3.54 0.43
    -3 -9 -17 3.63 0.48
    3 -9 18 2.41 0.39
    -3 -9 -18 1.6 0.37
    -3 -9 -19 1.92 0.39
    3 -9 19 1.24 0.29
    -3 -9 -20 3.08 0.47
    3 -9 20 4.7 0.54
    3 -9 21 4.39 0.54
    -3 -9 -21 3.63 0.53
    -3 -9 -22 0.88 0.3
    3 -9 22 0.34 0.22
    3 -9 23 1.28 0.36
    -3 -9 -23 1.81 0.39
    3 -9 24 1.45 0.34
    -3 -9 -24 1.2 0.38
    -3 -9 -25 1.04 0.34
    3 -9 25 1.44 0.36
    3 -9 26 0.66 0.32
    -3 -9 -26 -0.23 0.25
    3 -9 27 2.6 0.51
    3 -9 28 7.59 0.81
    3 -9 29 1.02 0.36
    -3 10 28 3.16 0.56
    3 -10 -27 0.25 0.29
    -3 10 27 0.07 0.18
    -3 10 26 2.23 0.44
    3 -10 -26 2.38 0.48
    -3 10 25 0.41 0.28
    3 -10 -25 0.67 0.31
    -3 10 24 0.71 0.29
    3 -10 -24 1.11 0.37
    3 -10 -23 0.33 0.29
    -3 10 23 0.68 0.29
    3 -10 -22 1.44 0.38
    -3 10 22 1.89 0.4
    3 -10 -21 2.71 0.48
    -3 10 21 2.42 0.46
    3 -10 -20 1.3 0.36
    -3 10 20 1.38 0.33
    3 -10 -19 0.75 0.29
    -3 10 19 0.46 0.23
    3 -10 -18 1.19 0.32
    -3 10 18 0.24 0.2
    -3 10 17 5.84 0.59
    3 -10 -17 7.35 0.69
    3 -10 -16 0.96 0.31
    -3 10 16 0.1 0.15
    3 -10 -15 1.83 0.37
    -3 10 15 1.32 0.31
    3 -10 -14 0.29 0.2
    -3 10 14 0.31 0.18
    -3 10 13 6.35 0.57
    3 -10 -13 5.14 0.55
    3 -10 -13 6.1 0.63
    3 -10 -12 1.31 0.32
    3 -10 -12 1.04 0.31
    -3 10 12 1.28 0.26
    -3 10 11 3.55 0.43
    3 -10 -11 4.81 0.52
    3 -10 -11 4.15 0.49
    3 -10 -10 0.23 0.16
    3 -10 -10 0.29 0.23
    -3 10 10 0.09 0.13
    -3 10 9 -0.15 0.16
    3 -10 -9 0.32 0.17
    3 -10 -9 0.24 0.24
    -3 -10 8 0.32 0.13
    3 -10 -8 0.39 0.16
    3 -10 -8 0.49 0.2
    3 -10 -7 2.39 0.4
    -3 -10 7 2.48 0.29
    -3 10 7 2.72 0.38
    3 -10 -7 2.54 0.38
    3 -10 -6 4.01 0.49
    -3 -10 6 4.09 0.37
    3 -10 -6 4.19 0.49
    -3 10 6 4.02 0.45
    -3 -10 5 2.51 0.3
    3 -10 -5 2.65 0.39
    3 -10 -5 2.61 0.39
    -3 10 5 2.2 0.35
    -3 -10 4 0.75 0.2
    -3 10 4 1.47 0.3
    3 -10 -4 0.87 0.24
    3 -10 -4 0.86 0.27
    3 -10 -3 2.22 0.35
    -3 -10 3 2.15 0.28
    3 -10 -3 1.61 0.32
    -3 10 3 2.27 0.36
    3 -10 -2 9.99 0.7
    -3 10 2 9.32 0.67
    3 -10 -2 10.09 0.69
    -3 -10 2 9.56 0.57
    3 -10 -1 14.33 0.83
    -3 10 1 13.8 0.81
    -3 -10 1 13.66 0.69
    -3 -10 0 5.65 0.46
    -3 10 0 5.25 0.53
    3 -10 0 5.79 0.54
    3 -10 1 0.49 0.24
    -3 -10 -1 0.63 0.23
    -3 10 -1 0.54 0.26
    -3 -10 -2 6.03 0.48
    -3 10 -2 5.43 0.51
    3 -10 2 6.4 0.59
    3 -10 3 0.17 0.16
    -3 10 -3 0.28 0.16
    -3 -10 -3 0.4 0.17
    3 -10 4 0.15 0.16
    -3 10 -4 0.1 0.16
    3 -10 5 0.09 0.11
    -3 10 -5 0.06 0.19
    -3 -10 -5 0.04 0.16
    3 -10 5 -0.13 0.15
    3 -10 6 0.53 0.16
    3 -10 6 0.59 0.22
    -3 -10 -6 0.85 0.24
    -3 10 -6 0.51 0.21
    3 -10 7 1.34 0.22
    -3 -10 -7 1.76 0.33
    -3 10 -7 1.5 0.31
    3 10 7 1.3 0.27
    3 -10 7 1.99 0.34
    -3 -10 -8 0.12 0.16
    3 -10 8 0.03 0.17
    3 -10 8 0.01 0.12
    -3 10 -8 -0.12 0.15
    3 10 8 0.06 0.13
    3 -10 9 6.36 0.58
    3 10 9 6.2 0.56
    -3 -10 -9 5.41 0.53
    -3 10 -9 6.66 0.56
    3 -10 9 5.34 0.44
    -3 -10 -10 4.47 0.49
    3 10 10 4.66 0.49
    -3 10 -10 4.3 0.46
    3 -10 10 4.19 0.48
    3 -10 10 4.16 0.4
    -3 -10 -11 0.28 0.2
    3 -10 11 0.71 0.2
    3 -10 11 0.76 0.27
    3 10 11 0.43 0.23
    -3 10 -11 0.27 0.17
    -3 -10 -12 0.27 0.21
    3 -10 12 0.25 0.15
    3 10 12 0.43 0.21
    -3 -10 -13 -0.03 0.2
    3 -10 13 0.41 0.22
    3 10 13 0.43 0.23
    3 -10 14 0 0.13
    -3 -10 -14 0.4 0.22
    3 10 14 0.16 0.23
    3 10 15 3.43 0.48
    3 -10 15 2.49 0.38
    -3 -10 -15 2.96 0.46
    3 -10 16 2.46 0.38
    3 10 16 2.38 0.41
    -3 -10 -16 2.47 0.41
    3 -10 17 0.71 0.25
    3 10 17 0.76 0.28
    -3 -10 -17 0.59 0.25
    -3 -10 -18 1.62 0.37
    3 -10 18 1.57 0.32
    3 -10 19 0.06 0.19
    -3 -10 -19 0.3 0.25
    3 -10 20 0.18 0.23
    -3 -10 -20 0.13 0.22
    3 -10 21 1 0.29
    -3 -10 -21 0.84 0.33
    3 -10 22 1.17 0.33
    -3 -10 -22 0.67 0.29
    -3 -10 -23 5.32 0.68
    3 -10 23 6.73 0.69
    -3 -10 -24 2.1 0.45
    3 -10 24 1.71 0.38
    3 -10 25 1.48 0.39
    -3 -10 -25 2.58 0.52
    3 -10 26 3.42 0.54
    -3 -10 -26 4.21 0.61
    3 -10 27 1.03 0.34
    -3 -10 -27 0.87 0.36
    3 -10 28 1.16 0.36
    -3 11 26 0.73 0.34
    -3 11 25 0.26 0.3
    3 -11 -25 -0.27 0.22
    -3 11 24 1.99 0.43
    3 -11 -24 2.34 0.49
    -3 11 23 0.11 0.22
    3 -11 -23 0.59 0.31
    3 -11 -22 0.64 0.29
    -3 11 22 0.8 0.35
    3 -11 -21 1.67 0.41
    -3 11 21 1.13 0.31
    3 -11 -20 1.4 0.4
    -3 11 20 0.95 0.28
    3 -11 -19 1.35 0.38
    -3 11 19 0.68 0.27
    3 -11 -18 -0.08 0.23
    -3 11 18 -0.06 0.15
    3 -11 -17 0.09 0.24
    -3 11 17 0.22 0.19
    3 -11 -16 1.23 0.33
    -3 11 16 1.21 0.31
    -3 11 15 0.69 0.27
    3 -11 -15 0.52 0.23
    3 -11 -14 0.65 0.24
    -3 11 14 0.5 0.24
    3 -11 -13 0.16 0.25
    -3 11 13 -0.17 0.21
    3 -11 -13 0.12 0.21
    3 -11 -12 0.43 0.24
    3 -11 -12 0.31 0.24
    3 -11 -11 2.68 0.42
    3 -11 -11 3.94 0.53
    3 -11 -10 2.88 0.43
    3 -11 -10 2.83 0.46
    3 -11 -9 0.98 0.28
    3 -11 -9 1.64 0.37
    3 -11 -8 0.05 0.18
    3 -11 -8 0.56 0.25
    3 -11 -7 3.44 0.48
    3 -11 -7 3.58 0.46
    -3 -11 6 0.27 0.15
    3 -11 -6 0.23 0.16
    -3 11 6 0.6 0.23
    3 -11 -6 0.65 0.25
    -3 -11 5 1.41 0.26
    3 -11 -5 0.91 0.29
    -3 11 5 1.4 0.32
    3 -11 -5 1.05 0.26
    -3 -11 4 2.28 0.31
    3 -11 -4 2.16 0.39
    -3 11 4 2.48 0.38
    3 -11 -4 2.05 0.36
    3 -11 -3 0.6 0.26
    -3 11 3 0.6 0.26
    3 -11 -3 0.34 0.22
    -3 -11 3 0.59 0.2
    3 -11 -2 1.34 0.29
    -3 -11 2 1.92 0.3
    3 -11 -2 1.16 0.3
    -3 11 2 1.67 0.35
    -3 11 1 0.93 0.28
    3 -11 -1 0.96 0.27
    -3 -11 1 0.95 0.23
    3 -11 -1 0.79 0.25
    3 -11 0 14.15 0.86
    3 -11 0 13.07 0.84
    -3 11 0 13.78 0.85
    -3 -11 0 14.1 0.76
    -3 -11 -1 0.12 0.17
    -3 11 -1 0.17 0.2
    3 -11 1 0.06 0.16
    3 -11 2 0.43 0.25
    -3 -11 -2 0.11 0.17
    -3 11 -2 0.43 0.24
    3 -11 3 7.65 0.64
    -3 11 -3 9.53 0.71
    -3 -11 -3 9.34 0.64
    3 -11 4 0.69 0.23
    -3 -11 -4 0.4 0.17
    -3 11 -4 0.49 0.25
    -3 -11 -5 3.65 0.43
    -3 11 -5 3.03 0.41
    3 -11 5 4.18 0.5
    -3 -11 -6 1.75 0.31
    -3 11 -6 1.79 0.32
    3 -11 6 1.44 0.3
    3 -11 7 -0.22 0.22
    -3 -11 -7 0.14 0.2
    -3 -11 -8 1.78 0.32
    3 -11 8 0.86 0.27
    3 11 8 1.09 0.29
    -3 -11 -9 2.99 0.43
    3 11 9 2.88 0.41
    3 -11 9 3.55 0.48
    3 11 10 1.56 0.3
    -3 -11 -10 1.8 0.36
    3 -11 10 1.46 0.35
    -3 -11 -11 1.93 0.36
    3 -11 11 1.9 0.36
    3 11 11 2.19 0.37
    -3 -11 -12 0.01 0.18
    3 -11 12 0.19 0.14
    3 11 12 0.13 0.17
    3 -11 12 0.16 0.19
    -3 -11 -13 0.21 0.18
    3 -11 13 0.2 0.14
    3 11 13 0.31 0.19
    3 -11 13 0.1 0.18
    3 -11 14 0.07 0.12
    3 -11 14 -0.13 0.23
    3 11 14 0.21 0.22
    -3 -11 -14 0.15 0.17
    3 -11 15 2.17 0.36
    3 11 15 1.77 0.35
    -3 -11 -15 2.45 0.42
    3 -11 16 2.92 0.42
    3 11 16 3.29 0.48
    -3 -11 -16 2.1 0.43
    3 -11 17 -0.25 0.14
    3 11 17 0.41 0.25
    -3 -11 -17 0.36 0.26
    3 -11 18 1.48 0.34
    3 11 18 1.58 0.36
    -3 -11 -18 1.34 0.37
    -3 -11 -19 4 0.57
    3 -11 19 4.91 0.57
    3 -11 20 1.46 0.33
    3 11 20 1.62 0.39
    -3 -11 -20 0.74 0.3
    3 -11 21 0.8 0.3
    3 11 21 1.03 0.35
    -3 -11 -21 1.08 0.36
    3 -11 22 0.22 0.23
    -3 -11 -22 0.2 0.19
    3 11 22 0.36 0.22
    3 -11 23 1.33 0.37
    -3 -11 -23 0.74 0.33
    3 11 23 1.24 0.36
    3 -11 24 0.75 0.29
    -3 -11 -24 0.72 0.29
    -3 -11 -25 5.57 0.72
    3 -11 25 5.2 0.66
    3 -11 26 2.13 0.42
    -3 12 24 -0.1 0.19
    3 -12 -23 -0.01 0.24
    -3 12 23 0.24 0.28
    3 -12 -22 0.03 0.2
    -3 12 22 -0.15 0.19
    3 -12 -21 0.4 0.27
    -3 12 21 0.31 0.24
    3 -12 -20 1.49 0.43
    -3 12 20 2.15 0.43
    3 -12 -19 0.95 0.32
    -3 12 19 0.92 0.33
    3 -12 -18 0.07 0.26
    -3 12 18 -0.24 0.27
    3 -12 -17 0.94 0.39
    -3 12 17 0.98 0.33
    3 -12 -16 3.68 0.56
    -3 12 16 3.72 0.51
    3 -12 -15 2.56 0.49
    -3 12 15 2.4 0.42
    3 -12 -14 1.38 0.4
    3 -12 -13 1.21 0.36
    3 -12 -12 0.64 0.27
    3 -12 -12 0.67 0.32
    3 -12 -11 0.2 0.18
    3 -12 -11 0.45 0.26
    3 -12 -10 0.54 0.24
    3 -12 -10 0.59 0.3
    3 -12 -9 0.53 0.28
    3 -12 -9 0.15 0.19
    3 -12 -8 13.46 0.91
    3 -12 -8 12.61 0.9
    3 -12 -7 0.03 0.18
    3 -12 -7 0.67 0.26
    3 -12 -6 -0.04 0.24
    3 -12 -6 -0.1 0.17
    3 -12 -5 1.45 0.38
    3 -12 -5 1.42 0.34
    -3 -12 4 4.86 0.46
    3 -12 -4 4.06 0.49
    3 -12 -4 3.95 0.53
    -3 -12 3 3.51 0.41
    3 -12 -3 3.76 0.51
    3 -12 -3 3.58 0.47
    3 -12 -2 0.27 0.23
    3 -12 -2 0.79 0.26
    -3 -12 2 0.36 0.2
    3 -12 -1 0.07 0.15
    3 -12 -1 0.12 0.22
    -3 -12 1 0.21 0.16
    3 -12 0 6.52 0.64
    -3 -12 0 6.9 0.58
    3 -12 0 7.02 0.64
    3 -12 1 0.95 0.27
    -3 -12 -1 0.96 0.26
    3 -12 1 1.04 0.32
    -3 -12 -2 0.49 0.21
    3 -12 2 0.55 0.23
    3 -12 2 0.28 0.21
    3 -12 3 2.55 0.42
    -3 -12 -3 2.9 0.41
    3 -12 4 3.92 0.51
    -3 -12 -4 4.16 0.47
    3 -12 5 3.13 0.46
    -3 -12 -5 3.18 0.43
    -3 -12 -6 1.48 0.33
    3 -12 6 1.62 0.34
    -3 -12 -7 3.95 0.49
    3 -12 7 4.6 0.53
    -3 -12 -8 2.92 0.44
    3 -12 8 2.35 0.42
    -3 -12 -9 0.29 0.22
    3 -12 9 0.15 0.2
    -3 -12 -10 -0.08 0.2
    3 -12 10 -0.17 0.18
    3 12 10 0.11 0.18
    3 -12 11 -0.19 0.16
    3 12 11 0.08 0.16
    3 -12 12 6.28 0.66
    3 12 12 6.77 0.66
    -3 -12 -12 5.82 0.62
    -3 -12 -13 0.53 0.27
    3 12 13 0.35 0.22
    3 -12 13 0.44 0.24
    -3 -12 -14 0 0.19
    3 -12 14 0.28 0.22
    3 12 14 0.28 0.23
    3 -12 15 2.23 0.42
    3 12 15 2.61 0.45
    -3 -12 -15 2.87 0.48
    3 12 16 3.53 0.52
    3 -12 16 2.52 0.45
    -3 -12 -16 3.38 0.53
    3 -12 17 0.41 0.25
    -3 -12 -17 0.16 0.24
    3 12 17 0.48 0.24
    3 12 18 0.36 0.22
    -3 -12 -18 0.28 0.22
    3 -12 18 0.03 0.23
    -3 -12 -19 0.54 0.29
    3 12 19 0.65 0.27
    3 12 20 0.67 0.29
    -3 -12 -20 1.26 0.38
    3 12 21 0.43 0.31
    -3 -12 -21 -0.06 0.21
    -3 -12 -22 0.57 0.29
    3 12 22 0.71 0.3
    3 -12 23 1.07 0.36
    -3 -12 -23 0.79 0.34
    3 12 23 0.47 0.32
    3 -12 24 2.24 0.46
    3 -12 25 0.94 0.32
    -3 13 21 0.61 0.29
    3 -13 -20 0.9 0.37
    -3 13 20 0.5 0.25
    3 -13 -19 0.08 0.27
    -3 13 19 0.34 0.21
    3 -13 -18 2.4 0.53
    -3 13 18 3.16 0.5
    3 -13 -17 0.69 0.35
    3 -13 -16 1.36 0.42
    3 -13 -15 -0.22 0.24
    3 -13 -14 1.95 0.44
    3 -13 -13 4.68 0.62
    3 -13 -12 0.59 0.27
    3 -13 -12 -0.08 0.23
    3 -13 -11 0.03 0.21
    3 -13 -11 -0.03 0.2
    3 -13 -10 0.32 0.26
    3 -13 -10 0 0.25
    3 -13 -9 1.15 0.35
    3 -13 -9 0.71 0.28
    3 -13 -8 0 0.2
    3 -13 -8 0.16 0.21
    3 -13 -7 7.4 0.72
    3 -13 -7 5.69 0.65
    3 -13 -6 0.32 0.28
    3 -13 -6 0.09 0.2
    3 -13 -5 3.78 0.53
    3 -13 -5 4.14 0.56
    3 -13 -4 0.9 0.3
    3 -13 -4 1 0.3
    3 -13 -3 0.89 0.32
    3 -13 -3 1.31 0.36
    -3 -13 2 1.18 0.28
    3 -13 -2 1.18 0.34
    3 -13 -2 1.25 0.33
    3 -13 -1 1.38 0.32
    -3 -13 1 1.53 0.31
    3 -13 -1 0.59 0.25
    3 -13 0 -0.03 0.19
    -3 -13 0 -0.23 0.18
    3 -13 0 -0.07 0.21
    3 -13 1 4.44 0.56
    3 -13 1 3.68 0.49
    -3 -13 -1 4.05 0.49
    -3 -13 -2 0.15 0.24
    3 -13 2 -0.02 0.15
    3 -13 3 5.84 0.61
    -3 -13 -3 6.15 0.59
    3 -13 3 6.9 0.67
    -3 -13 -4 0.15 0.18
    3 -13 4 0.1 0.16
    3 -13 4 -0.25 0.21
    3 -13 5 0.3 0.27
    -3 -13 -5 0.04 0.2
    3 -13 5 -0.03 0.18
    3 -13 6 8.94 0.78
    -3 -13 -6 8.37 0.71
    -3 -13 -7 1.33 0.33
    3 -13 7 1.32 0.36
    3 -13 8 0.03 0.2
    -3 -13 -8 0.13 0.23
    -3 -13 -9 0.71 0.26
    3 -13 9 0.82 0.31
    -3 -13 -10 0.52 0.28
    3 -13 10 0.79 0.3
    -3 -13 -11 4.65 0.57
    3 -13 11 4.2 0.55
    3 -13 12 0.22 0.25
    -3 -13 -12 -0.16 0.28
    -3 -13 -13 0.31 0.25
    3 -13 13 0.3 0.18
    3 13 13 0.24 0.21
    -3 -13 -14 0.01 0.23
    3 -13 14 0.02 0.19
    3 13 14 0.13 0.17
    -3 -13 -15 2.18 0.45
    3 13 15 1.24 0.36
    3 -13 15 1.49 0.36
    3 13 16 0.03 0.22
    3 -13 16 -0.05 0.2
    -3 -13 -16 -0.05 0.23
    3 -13 17 1.42 0.34
    -3 -13 -17 1.53 0.41
    3 13 17 1.15 0.36
    3 -13 18 -0.05 0.26
    3 13 18 0.35 0.27
    -3 -13 -18 0.3 0.25
    3 13 19 2.84 0.49
    3 -13 19 1.91 0.43
    -3 -13 -19 1.48 0.41
    -3 -13 -20 0.17 0.27
    3 13 20 0.32 0.24
    3 -13 20 -0.3 0.29
    -3 -13 -21 2.1 0.47
    3 -13 21 2.07 0.43
    3 -13 22 1.09 0.39
    3 -14 -17 1.47 0.41
    3 -14 -16 1.07 0.37
    3 -14 -15 -0.01 0.27
    3 -14 -14 0.61 0.37
    3 -14 -13 4.11 0.66
    3 -14 -12 1.62 0.42
    3 -14 -11 1.44 0.41
    3 -14 -11 0.69 0.29
    3 -14 -10 0.01 0.2
    3 -14 -10 0.24 0.28
    3 -14 -9 2.11 0.49
    3 -14 -9 2.12 0.48
    3 -14 -8 0.28 0.16
    3 -14 -8 0.77 0.38
    3 -14 -7 0.74 0.32
    3 -14 -7 1.01 0.37
    3 -14 -6 -0.05 0.22
    3 -14 -6 0.41 0.24
    3 -14 -5 0.41 0.29
    3 -14 -5 0.24 0.2
    3 -14 -4 0.82 0.35
    3 -14 -4 0.45 0.25
    3 -14 -3 0.16 0.2
    3 -14 -3 0.23 0.26
    3 -14 -2 0.01 0.24
    3 -14 -2 0.02 0.22
    3 -14 -1 1.91 0.41
    3 -14 -1 2.59 0.47
    3 -14 0 0.81 0.3
    3 -14 0 0.39 0.28
    3 -14 1 4.65 0.59
    3 -14 1 4.57 0.6
    -3 -14 -1 5.01 0.56
    -3 -14 -2 0.89 0.29
    3 -14 2 0.41 0.24
    3 -14 2 0.5 0.23
    -3 -14 -3 1.95 0.37
    3 -14 3 1.37 0.35
    3 -14 3 2.38 0.45
    3 -14 4 1.15 0.34
    -3 -14 -4 1.51 0.34
    3 -14 4 1.38 0.36
    3 -14 5 6.4 0.7
    3 -14 5 4.81 0.6
    -3 -14 -5 6.56 0.65
    3 -14 6 1.24 0.37
    -3 -14 -6 1.08 0.31
    3 -14 6 0.46 0.25
    -3 -14 -7 3.34 0.49
    3 -14 7 3.77 0.56
    3 -14 7 2.31 0.43
    3 -14 8 2.15 0.44
    3 -14 8 1.8 0.38
    -3 -14 -8 1.57 0.39
    -3 -14 -9 0.19 0.24
    3 -14 9 -0.03 0.22
    3 -14 10 0.89 0.35
    -3 -14 -10 0.46 0.19
    -3 -14 -11 2.67 0.47
    3 -14 11 2.56 0.48
    -3 -14 -12 -0.06 0.19
    3 -14 12 0.09 0.21
    -3 -14 -13 7.38 0.77
    3 -14 13 8.05 0.79
    -3 -14 -14 0.41 0.25
    3 -14 14 1 0.34
    -3 -14 -15 0.83 0.3
    3 -14 15 1.06 0.38
    3 -14 16 2.39 0.44
    3 14 16 1.44 0.39
    -3 -14 -16 2.43 0.51
    3 -14 17 1.09 0.32
    3 14 17 1.61 0.39
    -3 -14 -17 0.68 0.31
    3 -14 18 0 0.21
    -3 -14 -18 0.8 0.36
    3 -15 -12 0.45 0.35
    3 -15 -11 0.4 0.29
    3 -15 -10 1.15 0.37
    3 -15 -10 1.04 0.42
    3 -15 -9 0.56 0.28
    3 -15 -9 1.27 0.41
    3 -15 -8 0.21 0.25
    3 -15 -8 0.3 0.21
    3 -15 -7 0.2 0.27
    3 -15 -7 0.17 0.27
    3 -15 -6 0.94 0.35
    3 -15 -6 1.01 0.36
    3 -15 -5 1.01 0.31
    3 -15 -5 0.86 0.39
    3 -15 -4 -0.01 0.24
    3 -15 -4 -0.1 0.25
    3 -15 -3 3 0.57
    3 -15 -3 2.5 0.48
    3 -15 -2 4.28 0.62
    3 -15 -2 4.52 0.62
    3 -15 -1 0.69 0.27
    3 -15 -1 1.58 0.39
    3 -15 0 -0.07 0.23
    3 -15 0 0.96 0.34
    3 -15 1 0.21 0.23
    3 -15 1 0.25 0.28
    3 -15 2 3.37 0.54
    3 -15 2 3.4 0.57
    3 -15 3 1.14 0.35
    3 -15 3 0.63 0.28
    3 -15 4 -0.42 0.3
    -3 -15 -4 0.38 0.27
    3 -15 4 0.45 0.29
    3 -15 5 6.04 0.69
    -3 -15 -5 6.72 0.7
    3 -15 5 6.34 0.71
    -3 -15 -6 0.93 0.36
    3 -15 6 0.89 0.35
    3 -15 6 0.74 0.34
    -3 -15 -7 2.79 0.49
    3 -15 7 2.68 0.48
    3 -15 7 2.58 0.48
    -3 -15 -8 0.59 0.3
    3 -15 8 0.32 0.23
    3 -15 8 0.19 0.22
    3 -15 9 1.31 0.38
    -3 -15 -9 1.17 0.34
    3 -15 9 1.4 0.38
    -3 -15 -10 0.64 0.24
    3 -15 10 0.64 0.32
    3 -15 11 0.8 0.34
    3 -15 11 0.25 0.2
    -3 -15 -12 0.69 0.33
    3 -15 12 0.52 0.31
    3 -15 12 0.43 0.2
    -3 -15 -13 1.51 0.43
    3 -15 13 2.14 0.49
    3 -15 13 2.15 0.45
    -3 -15 -14 0.45 0.32
    3 -15 14 -0.05 0.21
    3 -15 14 -0.13 0.24
    -3 -15 -15 0.6 0.3
    3 -16 -5 0.23 0.3
    3 -16 -5 -0.14 0.26
    3 -16 -4 0.17 0.2
    3 -16 -4 0.35 0.26
    3 -16 -3 0.43 0.3
    3 -16 -3 1.13 0.35
    3 -16 -2 1.45 0.41
    3 -16 -2 1.38 0.36
    3 -16 -1 0.13 0.29
    3 -16 -1 0.24 0.27
    3 -16 0 -0.06 0.2
    3 -16 0 -0.01 0.24
    3 -16 1 0.44 0.28
    3 -16 1 0.17 0.24
    3 -16 2 1.61 0.44
    3 -16 2 1.31 0.42
    3 -16 3 0.65 0.34
    3 -16 3 0.13 0.24
    3 -16 4 1.11 0.4
    3 -16 4 0.4 0.26
    3 -16 5 0.72 0.33
    3 -16 5 0.79 0.31
    3 -16 6 0.05 0.18
    3 -16 6 0.17 0.24
    3 -16 7 0.71 0.31
    3 -16 7 0.62 0.26
    -3 -16 -8 -0.03 0.21
    3 -16 8 0.47 0.29
    3 -16 8 0.13 0.27
    -3 -16 -9 1.66 0.45
    3 -16 9 1.32 0.35
    -3 -16 -10 1.33 0.38
    3 -16 10 1.73 0.4
    -3 -16 -11 -0.14 0.26
    3 -16 11 0.07 0.21
    -3 -16 -12 0.03 0.22
    3 -16 12 0.11 0.21
    -4 0 33 -0.12 0.19
    4 0 -33 0.37 0.27
    -4 0 32 0.75 0.33
    4 0 -32 1.08 0.35
    -4 0 31 -0.06 0.24
    4 0 -31 0.14 0.24
    -4 0 30 -0.34 0.3
    4 0 -30 0.13 0.18
    -4 0 29 0.09 0.24
    4 0 -29 0.26 0.23
    -4 0 28 1.37 0.36
    4 0 -28 2.24 0.43
    -4 0 27 -0.04 0.16
    4 0 -27 0 0.16
    -4 0 26 2.03 0.4
    4 0 -26 1.86 0.38
    -4 0 25 -0.11 0.18
    -4 0 25 0.23 0.14
    4 0 -25 -0.11 0.14
    -4 0 24 1.14 0.31
    -4 0 24 1.1 0.25
    4 0 -24 0.78 0.26
    -4 0 23 -0.13 0.17
    -4 0 23 -0.23 0.19
    -4 0 22 0.9 0.26
    -4 0 22 0.43 0.19
    -4 0 21 -0.07 0.18
    -4 0 21 -0.1 0.13
    -4 0 20 29.51 1.16
    -4 0 20 29.06 1.07
    -4 0 19 -0.31 0.19
    -4 0 18 30.71 1.07
    -4 0 17 0.23 0.18
    -4 0 17 0.07 0.09
    -4 0 16 0.84 0.15
    -4 0 16 0.73 0.24
    -4 0 15 -0.01 0.16
    4 0 -14 2.57 0.23
    -4 0 14 1.55 0.25
    -4 0 13 0.09 0.15
    4 0 -13 0 0.07
    -4 0 12 10.19 0.57
    4 0 -12 10.09 0.39
    -4 0 11 0.15 0.16
    4 0 -11 0.07 0.05
    4 0 -11 0.06 0.07
    4 0 -10 135.07 1.09
    4 0 -10 135.1 1.28
    -4 0 10 137.18 1.94
    -4 0 9 -0.07 0.11
    4 0 -9 0 0.04
    4 0 -9 0.07 0.07
    -4 0 8 54.23 1.18
    4 0 -8 52.22 0.72
    4 0 -7 0.04 0.05
    -4 0 7 -0.08 0.12
    4 0 -6 0.29 0.07
    -4 0 6 0.13 0.13
    -4 0 5 0 0.11
    4 0 -5 -0.03 0.04
    4 0 -4 2.39 0.14
    -4 0 4 2.36 0.25
    -4 0 3 0.16 0.11
    4 0 -3 -0.06 0.13
    4 0 -3 0 0.05
    -4 0 2 103.02 1.43
    4 0 -2 103.92 1.48
    -4 0 1 0.19 0.14
    4 0 -1 0.17 0.12
    -4 0 0 37.84 0.83
    4 0 0 39.06 0.9
    -4 0 -1 -0.02 0.1
    4 0 1 0.07 0.11
    -4 0 -2 9.1 0.4
    4 0 2 8.84 0.45
    -4 0 -3 0.07 0.08
    4 0 3 0.03 0.11
    -4 0 -4 39.96 0.76
    4 0 4 40.32 0.94
    -4 0 -5 0.1 0.08
    4 0 5 -0.03 0.1
    -4 0 -6 35.28 0.68
    4 0 6 36.74 0.93
    4 0 7 0.07 0.1
    -4 0 -7 0.11 0.07
    -4 0 -8 203.96 1.46
    4 0 8 205.28 2.26
    4 0 9 -0.18 0.12
    -4 0 -9 -0.06 0.06
    4 0 10 8.58 0.5
    4 0 11 -0.05 0.11
    4 0 12 5.1 0.41
    4 0 13 -0.1 0.15
    4 0 14 7.42 0.52
    4 0 15 0 0.15
    4 0 16 7.93 0.56
    4 0 17 0.1 0.14
    -4 0 -17 -0.04 0.09
    4 0 18 1.03 0.25
    -4 0 -18 1.45 0.19
    4 0 19 -0.11 0.17
    4 0 20 0.22 0.17
    4 0 21 0.43 0.22
    4 0 22 -0.05 0.16
    4 0 23 -0.09 0.17
    4 0 24 20.33 1.04
    4 0 25 0.06 0.19
    4 0 26 1.27 0.31
    4 0 27 0.29 0.25
    4 0 28 2.08 0.4
    4 0 29 0.2 0.21
    4 0 30 4.9 0.6
    4 0 31 0.24 0.22
    4 0 32 1.71 0.39
    4 0 33 0.14 0.27
    4 0 34 0.49 0.27
    -4 1 33 0.54 0.3
    -4 -1 33 0.14 0.23
    4 1 -33 0.26 0.26
    4 -1 -33 0.34 0.24
    -4 1 32 1.94 0.43
    -4 -1 32 2.45 0.5
    4 1 -32 1.58 0.4
    4 -1 -32 2.1 0.44
    -4 1 31 2.93 0.5
    -4 -1 31 3.25 0.57
    4 -1 -31 2.79 0.5
    4 1 -31 2.29 0.45
    -4 1 30 0.36 0.22
    -4 -1 30 0.87 0.33
    4 1 -30 0.55 0.27
    4 -1 -30 0.45 0.23
    -4 1 29 0.31 0.23
    -4 -1 29 -0.13 0.2
    4 1 -29 0.26 0.25
    4 -1 -29 0.59 0.31
    -4 1 28 2.8 0.46
    -4 -1 28 2.47 0.43
    4 1 -28 3.07 0.48
    4 -1 -28 2.83 0.46
    -4 1 27 1.25 0.34
    -4 -1 27 1.83 0.39
    4 1 -27 1.6 0.36
    4 -1 -27 1.83 0.36
    -4 1 26 3.98 0.53
    -4 -1 26 4.25 0.54
    4 -1 -26 4.47 0.54
    4 1 -26 4.18 0.53
    -4 1 25 2.05 0.38
    -4 -1 25 1.49 0.34
    -4 -1 25 1.65 0.29
    4 1 -25 1.15 0.3
    4 -1 -25 1.85 0.35
    -4 1 24 0.93 0.28
    -4 -1 24 1.25 0.32
    -4 -1 24 0.81 0.23
    4 1 -24 1.16 0.3
    4 -1 -24 0.81 0.27
    -4 1 23 6.6 0.62
    -4 -1 23 5.52 0.55
    -4 1 23 6.76 0.55
    -4 -1 23 6.7 0.55
    -4 1 22 1.16 0.3
    -4 1 22 1.06 0.25
    -4 -1 22 1.01 0.26
    -4 1 21 13.46 0.81
    -4 1 21 13.44 0.74
    -4 -1 21 13.76 0.75
    -4 1 20 0.49 0.24
    -4 1 20 0.19 0.15
    -4 -1 20 0.25 0.2
    -4 1 19 7.94 0.6
    -4 1 19 8.73 0.58
    -4 -1 19 8.01 0.55
    4 -1 -19 8.19 0.5
    -4 1 18 0.61 0.22
    -4 1 18 0.76 0.21
    -4 -1 18 0.86 0.22
    4 -1 -18 0.57 0.15
    -4 1 17 2.27 0.31
    -4 -1 17 2.59 0.33
    4 -1 -17 2.47 0.28
    -4 1 17 2.2 0.32
    -4 1 17 2.54 0.24
    -4 1 16 10.64 0.63
    -4 1 16 11.32 0.64
    -4 -1 16 10.26 0.6
    4 -1 -16 10.9 0.53
    -4 1 16 11.32 0.48
    -4 1 15 7.18 0.52
    -4 1 15 7.28 0.51
    -4 -1 15 7.17 0.5
    4 -1 -15 7.03 0.41
    -4 1 15 7.49 0.4
    -4 1 14 2.79 0.25
    -4 1 14 1.95 0.28
    -4 -1 14 3.09 0.34
    4 -1 -14 2.66 0.25
    -4 1 13 3.23 0.35
    -4 -1 13 4.12 0.38
    4 -1 -13 3.14 0.26
    -4 1 13 3.01 0.26
    -4 1 12 26.42 0.9
    4 -1 -12 25.3 0.59
    -4 -1 12 25.54 0.89
    4 -1 -12 26.75 0.71
    -4 1 12 26.72 0.74
    -4 1 11 24.97 0.86
    -4 -1 11 24.57 0.85
    4 -1 -11 24.45 0.57
    4 -1 -11 22.81 0.63
    -4 1 11 26.74 0.75
    -4 -1 10 40.59 1.07
    4 -1 -10 41.57 0.74
    -4 1 10 41.34 1.09
    4 -1 -10 40.44 0.81
    -4 1 9 27.93 0.87
    -4 -1 9 27.54 0.87
    4 1 -9 25.73 0.35
    4 -1 -9 27.67 0.64
    4 -1 -9 28.04 0.6
    -4 1 8 1.93 0.27
    4 -1 -8 1.56 0.16
    -4 -1 8 1.49 0.22
    -4 1 7 60.9 1.25
    -4 -1 7 60.18 1.22
    4 -1 -7 59.8 0.86
    4 -1 -6 31.8 0.61
    -4 1 6 31.47 0.88
    -4 -1 6 32.54 0.89
    4 -1 -5 49.38 0.75
    -4 1 5 47.77 1.06
    -4 -1 5 48.95 1.06
    -4 1 5 48.61 0.54
    4 -1 -4 0.6 0.1
    -4 1 4 0.32 0.14
    -4 -1 4 0.69 0.18
    4 1 -3 2.39 0.1
    -4 1 3 2.27 0.24
    -4 -1 3 2.12 0.24
    4 -1 -3 2.66 0.25
    4 -1 -3 2.74 0.18
    -4 1 2 0.08 0.12
    4 -1 -2 0.1 0.06
    -4 -1 2 0.05 0.1
    4 1 -2 -0.09 0.13
    4 -1 -2 0.06 0.11
    -4 1 1 7.9 0.4
    4 1 -1 7.88 0.41
    4 -1 -1 8.09 0.43
    -4 -1 1 7.83 0.4
    -4 1 0 8.48 0.4
    -4 -1 0 9 0.41
    4 1 0 8.31 0.17
    4 1 0 9.51 0.45
    4 -1 0 8.03 0.42
    -4 1 -1 19.6 0.6
    -4 -1 -1 20.67 0.61
    4 1 1 20.28 0.65
    4 -1 1 20.57 0.67
    -4 1 -2 0.26 0.1
    -4 -1 -2 0.14 0.1
    4 1 2 0.4 0.13
    4 -1 2 0.34 0.12
    -4 1 -3 7.55 0.36
    -4 -1 -3 7.29 0.35
    4 1 3 7.45 0.41
    4 -1 3 7.39 0.41
    -4 1 -4 1.02 0.13
    -4 -1 -4 1.05 0.14
    4 1 4 1.16 0.18
    4 -1 4 1.15 0.2
    4 -1 5 0.29 0.16
    -4 1 -5 -0.1 0.09
    -4 -1 -5 0.08 0.09
    4 1 5 0.24 0.15
    -4 -1 -6 2.45 0.19
    4 -1 6 2.86 0.29
    4 1 6 2.83 0.27
    4 1 7 0.4 0.13
    4 -1 7 0.62 0.18
    -4 -1 -7 0.38 0.09
    -4 -1 -8 19.83 0.47
    4 1 8 20.17 0.7
    4 -1 8 19.94 0.73
    -4 -1 -9 5.06 0.23
    4 1 9 5.56 0.39
    4 -1 9 4.53 0.36
    -4 -1 -10 3.44 0.18
    4 1 10 3.43 0.31
    4 -1 10 3.95 0.34
    4 1 11 0.59 0.17
    4 -1 11 0.75 0.19
    -4 -1 -11 0.59 0.08
    -4 1 -12 1.91 0.22
    4 1 12 1.95 0.26
    4 -1 12 1.77 0.27
    -4 -1 -12 1.67 0.1
    4 1 13 0.58 0.19
    4 -1 13 0.69 0.22
    -4 1 -13 0.73 0.15
    4 1 14 4.55 0.4
    -4 1 -14 4.01 0.3
    4 -1 14 4.74 0.42
    4 1 15 0.77 0.19
    4 -1 15 0.98 0.25
    -4 1 -15 0.6 0.14
    4 1 16 1.54 0.27
    4 -1 16 1.18 0.26
    -4 1 -16 1.34 0.19
    4 -1 17 22.84 0.76
    -4 1 -17 22.36 0.68
    4 1 17 22.47 0.92
    4 -1 17 23.71 0.97
    4 -1 18 2.18 0.25
    4 1 18 2.91 0.35
    4 -1 18 2.81 0.38
    -4 1 -18 2.23 0.22
    4 -1 19 0.24 0.18
    4 1 19 0.68 0.23
    4 -1 19 0.83 0.2
    4 1 20 11 0.69
    4 -1 20 10.07 0.56
    4 -1 20 10.12 0.7
    4 -1 21 5.35 0.43
    4 1 21 5.03 0.49
    4 -1 21 5.06 0.51
    4 -1 22 0.58 0.18
    4 1 22 0.91 0.29
    4 -1 22 0.74 0.24
    4 -1 23 1.85 0.28
    4 1 23 1.46 0.33
    4 -1 23 1.88 0.33
    4 1 24 0.05 0.14
    4 -1 24 -0.11 0.17
    4 -1 24 0.11 0.13
    4 -1 25 1.66 0.3
    4 1 25 2.51 0.41
    4 -1 25 1.75 0.37
    4 1 26 1.14 0.29
    4 -1 26 1.1 0.29
    4 1 27 0.28 0.22
    4 -1 27 0.82 0.3
    4 1 28 0.14 0.16
    4 -1 28 0.12 0.23
    4 1 29 0.02 0.16
    4 -1 29 0.43 0.23
    4 1 30 2.31 0.44
    4 -1 30 2.12 0.4
    4 1 31 1.21 0.34
    4 -1 31 1.83 0.41
    4 1 32 0.51 0.27
    4 -1 32 0.34 0.26
    4 1 33 6.67 0.73
    4 -1 33 6.06 0.73
    4 1 34 0.93 0.31
    -4 2 33 1.27 0.42
    -4 -2 33 2.18 0.5
    4 -2 -33 1.26 0.34
    4 2 -33 1.12 0.35
    -4 2 32 0.13 0.26
    -4 -2 32 0.14 0.22
    4 -2 -32 0.17 0.21
    4 2 -32 0.38 0.29
    -4 2 31 4.19 0.6
    -4 -2 31 3.91 0.59
    4 -2 -31 3.45 0.52
    4 2 -31 3.97 0.58
    -4 2 30 -0.05 0.22
    -4 -2 30 0.01 0.24
    4 2 -30 -0.09 0.24
    4 -2 -30 -0.1 0.21
    -4 2 29 0.58 0.31
    -4 -2 29 -0.14 0.2
    4 2 -29 0.69 0.24
    4 -2 -29 0.92 0.29
    -4 2 28 0.43 0.26
    -4 -2 28 0.16 0.22
    4 -2 -28 0.35 0.24
    4 2 -28 0.79 0.32
    -4 2 27 -0.13 0.2
    -4 -2 27 0.16 0.22
    4 2 -27 0.02 0.18
    4 -2 -27 0.32 0.24
    -4 2 26 8.13 0.73
    -4 -2 26 7.28 0.68
    4 2 -26 7.51 0.69
    4 -2 -26 7.68 0.69
    -4 2 25 0.58 0.22
    -4 -2 25 1.17 0.28
    -4 -2 25 0.34 0.21
    4 2 -25 0.94 0.3
    4 -2 -25 1.36 0.35
    -4 2 24 3.97 0.48
    4 2 -24 4.28 0.51
    -4 -2 24 5.11 0.48
    4 -2 -24 4.47 0.5
    -4 2 23 0.79 0.25
    -4 -2 23 0.98 0.26
    4 2 -23 0.9 0.27
    4 -2 -23 0.84 0.25
    -4 2 22 1.03 0.28
    -4 -2 22 0.68 0.24
    4 -2 -22 0.88 0.23
    -4 2 21 2.23 0.35
    -4 -2 21 2.3 0.35
    4 -2 -21 2.29 0.31
    -4 2 20 3.34 0.42
    4 -2 -20 3.28 0.35
    -4 -2 20 2.94 0.37
    -4 2 19 23.09 1.01
    -4 -2 19 23.38 0.97
    4 -2 -19 22.83 0.88
    -4 2 18 1.21 0.25
    -4 -2 18 1.57 0.29
    -4 2 18 0.8 0.2
    4 -2 -18 1.55 0.25
    -4 2 17 6.02 0.52
    -4 2 17 6.31 0.49
    -4 -2 17 6.44 0.5
    4 -2 -17 5.76 0.42
    -4 2 17 6.28 0.37
    -4 2 16 2.77 0.34
    -4 2 16 2.3 0.32
    -4 -2 16 2.33 0.32
    -4 2 16 2.55 0.24
    4 -2 -16 2.07 0.27
    -4 2 15 1.45 0.26
    -4 2 15 1.62 0.26
    -4 -2 15 1.3 0.27
    -4 2 15 1.65 0.2
    4 -2 -15 1.6 0.24
    -4 2 14 1.44 0.25
    -4 2 14 1.58 0.25
    -4 -2 14 1.72 0.28
    -4 2 14 1.42 0.2
    4 -2 -14 1.37 0.2
    4 -2 -13 0.03 0.1
    -4 2 13 0.18 0.15
    -4 2 13 -0.24 0.17
    4 -2 -13 0.09 0.09
    -4 -2 13 0.16 0.18
    -4 2 13 0.08 0.1
    -4 2 12 9.01 0.51
    -4 2 12 9.18 0.45
    -4 2 12 8.8 0.54
    -4 -2 12 8.77 0.54
    4 -2 -12 9.59 0.42
    4 -2 -12 9.37 0.46
    -4 2 11 17.87 0.69
    -4 2 11 18.01 0.74
    -4 -2 11 17.19 0.73
    4 -2 -11 17.91 0.56
    4 -2 -11 17.46 0.6
    -4 2 11 18.37 0.64
    4 -2 -10 0.37 0.1
    -4 2 10 0.27 0.14
    -4 2 10 0.53 0.18
    4 -2 -10 0.49 0.14
    -4 -2 10 0.37 0.17
    -4 2 10 0.44 0.14
    -4 2 9 22.76 0.71
    -4 2 9 23.45 0.81
    -4 -2 9 23.53 0.81
    4 -2 -9 22.48 0.62
    4 -2 -9 22.9 0.65
    -4 2 9 23.91 0.73
    -4 2 8 11.92 0.5
    -4 2 8 12.53 0.6
    -4 -2 8 13.18 0.61
    -4 2 8 12.57 0.53
    4 -2 -8 12.21 0.46
    4 -2 -7 2.29 0.21
    -4 2 7 2.16 0.22
    -4 2 7 2.22 0.26
    -4 -2 7 2.34 0.27
    -4 2 7 2.34 0.25
    4 -2 -6 58.28 0.96
    -4 2 6 58.96 1.22
    -4 -2 6 61.67 1.24
    -4 2 6 58.61 1.13
    -4 2 6 59.93 0.78
    -4 2 5 6.55 0.41
    -4 -2 5 7.16 0.42
    4 -2 -5 6.94 0.33
    -4 2 5 6.5 0.25
    -4 2 5 7.15 0.41
    -4 2 4 27.96 0.81
    -4 -2 4 29.2 0.83
    4 -2 -4 28.69 0.8
    4 -2 -4 28.41 0.65
    -4 2 4 27.84 0.78
    4 -2 -3 7.53 0.34
    -4 2 3 7.17 0.41
    -4 -2 3 8.32 0.44
    4 -2 -3 7.27 0.41
    -4 2 3 8.12 0.43
    4 -2 -2 9.95 0.4
    -4 2 2 9.77 0.46
    4 -2 -2 9.18 0.46
    -4 2 2 10.97 0.5
    -4 2 1 0.18 0.12
    -4 2 1 0.08 0.1
    4 -2 -1 0.18 0.13
    4 2 -1 0.25 0.11
    -4 2 0 0.1 0.11
    4 2 0 -0.02 0.04
    4 2 0 0.12 0.13
    4 -2 0 -0.12 0.12
    -4 2 -1 4.36 0.32
    4 2 1 3.83 0.18
    4 2 1 4.17 0.3
    4 -2 1 3.73 0.3
    -4 2 -2 20.66 0.68
    4 2 2 20.82 0.65
    4 -2 2 20.58 0.68
    4 2 3 -0.13 0.11
    4 -2 3 0.09 0.13
    4 2 4 23.44 0.7
    4 -2 4 23.4 0.74
    -4 2 -4 22.81 0.71
    4 2 5 5.03 0.34
    4 -2 5 4.78 0.36
    -4 2 -5 4.79 0.34
    4 2 6 27.67 0.77
    4 -2 6 28.54 0.84
    -4 2 -6 27.58 0.78
    4 -2 7 0.32 0.17
    -4 2 -7 0.03 0.11
    4 2 7 0.14 0.11
    -4 2 -8 27.35 0.78
    4 2 8 27.49 0.8
    4 -2 8 27.91 0.88
    4 -2 9 3.21 0.32
    -4 -2 -9 3.72 0.22
    4 2 9 3.78 0.31
    -4 2 -9 3.7 0.3
    4 2 10 79.93 1.42
    -4 -2 -10 79.75 0.94
    -4 2 -10 80.61 1.34
    4 -2 10 80.37 1.53
    4 2 11 1.5 0.23
    4 -2 11 1.37 0.22
    -4 -2 -11 1.37 0.13
    -4 2 -11 1.73 0.21
    -4 -2 -12 12.34 0.33
    4 2 12 13.05 0.6
    -4 2 -12 13.12 0.54
    4 -2 12 13.06 0.66
    4 -2 13 1.91 0.19
    4 2 13 2.09 0.26
    4 -2 13 2.52 0.33
    -4 -2 -13 1.93 0.12
    -4 2 -13 1.69 0.21
    4 -2 14 0.47 0.11
    4 2 14 0.14 0.13
    4 -2 14 0.54 0.17
    -4 2 -14 0.46 0.13
    4 -2 15 0.55 0.12
    4 2 15 -0.09 0.13
    4 -2 15 0.45 0.17
    -4 2 -15 0.41 0.13
    4 -2 16 1.55 0.19
    4 2 16 1.29 0.24
    4 -2 16 1.37 0.29
    -4 2 -16 1.34 0.19
    4 -2 17 5.42 0.36
    -4 2 -17 5.47 0.35
    4 2 17 6.1 0.48
    4 -2 17 5.74 0.51
    4 -2 18 2.52 0.27
    4 2 18 2.39 0.34
    4 -2 18 2.81 0.37
    -4 2 -18 2.45 0.24
    4 -2 19 0.02 0.11
    4 2 19 0.16 0.16
    4 -2 19 0.09 0.15
    4 -2 20 1.25 0.22
    4 2 20 1.33 0.26
    4 -2 20 1.13 0.28
    4 -2 21 5.14 0.41
    4 2 21 5.17 0.48
    4 -2 21 4.81 0.52
    4 -2 22 0.03 0.11
    4 2 22 -0.07 0.13
    4 -2 22 0.09 0.2
    4 2 23 6.63 0.57
    4 -2 23 7.45 0.66
    4 2 24 0.37 0.21
    4 -2 24 -0.11 0.18
    4 2 25 0.09 0.16
    4 -2 25 0 0.19
    4 -2 26 4.76 0.57
    4 2 26 4.6 0.51
    4 2 27 4.19 0.51
    4 -2 27 4.79 0.57
    4 2 28 0.33 0.24
    4 -2 28 0.2 0.22
    4 2 29 1.97 0.39
    4 -2 29 2.66 0.47
    4 2 30 0.35 0.21
    4 -2 30 0.03 0.21
    4 2 31 0.77 0.28
    4 -2 31 0.62 0.31
    4 -2 32 0.49 0.31
    4 2 32 0 0.21
    4 2 33 0.75 0.31
    4 -2 33 1.08 0.35
    4 2 34 0.72 0.33
    -4 -3 33 0.29 0.25
    4 3 -33 0.24 0.27
    4 -3 -33 -0.39 0.3
    -4 3 32 0.01 0.23
    4 3 -32 0.07 0.21
    4 -3 -32 -0.06 0.21
    -4 -3 32 0.73 0.33
    -4 3 31 0.25 0.26
    -4 -3 31 0.31 0.27
    4 3 -31 -0.2 0.24
    4 -3 -31 0.28 0.27
    -4 3 30 1.1 0.36
    -4 -3 30 0.56 0.27
    4 3 -30 1 0.32
    4 -3 -30 0.9 0.3
    -4 3 29 0.33 0.31
    -4 -3 29 0 0.2
    4 3 -29 0.29 0.24
    4 -3 -29 0.41 0.3
    -4 3 28 0.16 0.24
    -4 -3 28 -0.24 0.26
    4 3 -28 0.29 0.2
    4 -3 -28 0.12 0.18
    -4 3 27 1.08 0.32
    4 -3 -27 1.11 0.31
    4 3 -27 1.5 0.36
    -4 3 26 0.38 0.18
    4 3 -26 0.17 0.2
    4 -3 -26 -0.11 0.16
    -4 3 25 8.26 0.72
    -4 -3 25 9.75 0.69
    4 -3 -25 8.31 0.65
    4 3 -25 9.87 0.77
    4 -3 -25 9.28 0.76
    -4 3 24 2.39 0.41
    -4 -3 24 2.34 0.34
    4 -3 -24 2.27 0.34
    4 -3 -24 1.73 0.35
    4 3 -24 3.07 0.44
    4 -3 -23 0 0.14
    -4 3 23 0.36 0.22
    -4 -3 23 0.5 0.21
    4 3 -23 0.63 0.23
    4 -3 -23 0.19 0.17
    -4 3 22 0.85 0.29
    -4 -3 22 1.21 0.28
    4 -3 -22 0.78 0.2
    -4 3 21 1.19 0.29
    -4 -3 21 1.37 0.29
    4 -3 -21 1.34 0.26
    -4 -3 20 6.2 0.53
    -4 3 20 6.02 0.55
    4 -3 -20 6.12 0.49
    -4 3 19 0.69 0.22
    -4 -3 19 0.4 0.19
    4 -3 -19 0.33 0.17
    -4 -3 18 0.27 0.14
    -4 3 18 0.52 0.22
    4 -3 -18 0.54 0.2
    -4 3 17 1.99 0.33
    -4 3 17 1.43 0.2
    -4 -3 17 2.21 0.32
    4 -3 -17 1.58 0.26
    4 -3 -16 2.19 0.28
    -4 3 16 1.91 0.32
    -4 -3 16 1.93 0.3
    -4 3 16 2.06 0.23
    4 -3 -15 0.03 0.12
    -4 3 15 0.27 0.15
    -4 -3 15 0.08 0.15
    -4 3 15 0.08 0.09
    4 -3 -14 0.3 0.15
    -4 3 14 0.4 0.19
    4 -3 -14 0.25 0.12
    -4 -3 14 0 0.16
    -4 3 14 0.19 0.1
    -4 3 13 -0.13 0.12
    4 -3 -13 0.19 0.14
    -4 -3 13 -0.09 0.17
    -4 3 13 -0.05 0.09
    4 -3 -13 -0.02 0.09
    -4 3 12 0.06 0.14
    4 -3 -12 0.21 0.14
    -4 -3 12 0.2 0.16
    4 -3 -12 0.31 0.12
    -4 3 12 -0.06 0.1
    4 -3 -11 1.48 0.23
    -4 -3 11 1.34 0.25
    4 -3 -11 1.01 0.17
    -4 3 11 0.92 0.2
    -4 3 11 0.97 0.17
    -4 3 10 2.68 0.27
    -4 3 10 2.57 0.26
    4 -3 -10 2.5 0.24
    4 -3 -10 2.88 0.27
    -4 -3 10 2.39 0.29
    -4 3 9 46.2 1.02
    -4 3 9 45.71 1.04
    4 -3 -9 45.08 1
    4 -3 -9 46.56 0.98
    -4 3 8 -0.07 0.09
    4 -3 -8 -0.03 0.09
    -4 3 8 0.02 0.11
    4 -3 -7 1.46 0.19
    -4 3 7 1.29 0.17
    -4 3 7 1.22 0.15
    -4 3 7 1.32 0.19
    -4 3 6 1.46 0.17
    -4 3 6 1.33 0.14
    4 -3 -6 1.65 0.2
    -4 3 6 1.88 0.24
    4 -3 -5 0.69 0.14
    -4 3 5 0.74 0.12
    -4 3 5 0.76 0.11
    -4 3 5 0.42 0.14
    4 -3 -4 0.86 0.16
    4 -3 -4 0.68 0.12
    -4 3 4 0.86 0.13
    -4 3 4 0.72 0.17
    -4 3 3 0.8 0.11
    4 -3 -3 0.81 0.14
    4 -3 -3 0.8 0.15
    -4 3 3 0.86 0.18
    -4 3 2 0.74 0.1
    4 -3 -2 0.75 0.14
    4 -3 -2 0.67 0.14
    -4 3 2 0.85 0.19
    -4 3 1 12.68 0.32
    4 -3 -1 11.91 0.48
    4 -3 -1 12.92 0.54
    -4 3 1 12.61 0.55
    -4 3 0 8.54 0.22
    4 -3 0 9.14 0.46
    -4 3 0 8.22 0.45
    4 3 0 9.36 0.44
    4 3 1 2.07 0.16
    4 3 1 1.98 0.21
    4 -3 1 2.24 0.24
    -4 3 -1 2.49 0.26
    4 3 2 0.55 0.1
    4 3 2 0.47 0.12
    4 -3 2 0.6 0.17
    -4 3 -2 0.52 0.15
    4 3 3 11.63 0.48
    4 -3 3 11.67 0.53
    -4 3 -3 11.84 0.54
    4 -3 4 3.12 0.29
    4 3 4 3.13 0.27
    -4 3 -4 2.98 0.28
    4 -3 5 0.75 0.19
    4 3 5 0.65 0.16
    -4 3 -5 0.45 0.12
    4 -3 6 1.4 0.21
    4 3 6 1.07 0.16
    -4 3 -6 1.12 0.19
    4 -3 7 1.09 0.22
    4 3 7 1.33 0.19
    -4 3 -7 1.07 0.18
    4 3 8 3.04 0.27
    -4 3 -8 3.04 0.28
    4 -3 8 3.27 0.32
    4 3 9 0.14 0.12
    4 -3 9 -0.05 0.12
    -4 3 -9 0.15 0.12
    4 3 10 33.34 0.9
    -4 3 -10 30.85 0.86
    4 -3 10 31.16 0.98
    4 -3 11 17.21 0.42
    4 3 11 17.17 0.66
    -4 3 -11 16.88 0.64
    4 -3 11 16.7 0.75
    4 -3 12 9.94 0.35
    4 3 12 9.38 0.51
    -4 3 -12 9.76 0.49
    4 -3 12 9.78 0.59
    4 -3 13 8.15 0.34
    -4 3 -13 8.4 0.45
    4 3 13 8.18 0.49
    4 -3 13 8.96 0.57
    4 -3 14 0.56 0.12
    4 3 14 0.65 0.17
    4 -3 14 0.74 0.23
    -4 3 -14 0.57 0.16
    4 -3 15 2.84 0.23
    4 -3 15 2.58 0.35
    4 3 15 2.09 0.28
    -4 3 -15 2.38 0.25
    4 -3 16 0.03 0.08
    4 3 16 0.19 0.15
    4 -3 16 0.01 0.17
    -4 3 -16 0.04 0.1
    4 -3 17 0.21 0.1
    4 3 17 0.19 0.12
    4 -3 17 0.15 0.19
    -4 3 -17 0.14 0.09
    4 -3 18 3.03 0.28
    4 3 18 2.44 0.31
    4 -3 18 3.22 0.4
    -4 3 -18 2.75 0.26
    4 -3 19 1.8 0.23
    4 3 19 1.55 0.29
    4 -3 19 1.64 0.31
    4 3 20 2.53 0.34
    4 -3 20 2.98 0.41
    4 3 21 0.14 0.14
    4 -3 21 0.21 0.16
    4 3 22 2.24 0.33
    4 -3 22 2.08 0.38
    4 3 23 6.37 0.56
    4 -3 23 7.88 0.68
    4 3 24 1.28 0.3
    4 -3 24 0.94 0.3
    4 3 25 1.26 0.29
    4 -3 25 1.17 0.32
    4 3 26 0.31 0.22
    4 -3 26 0.61 0.29
    4 3 27 3.23 0.44
    4 -3 27 2.68 0.49
    4 3 28 0.43 0.22
    4 -3 28 0.52 0.26
    4 -3 29 3.73 0.54
    4 3 29 4.94 0.58
    4 3 30 0.1 0.19
    4 -3 30 0.2 0.25
    4 3 31 2.73 0.45
    4 -3 31 3.17 0.54
    4 3 32 2.18 0.41
    4 -3 32 2.15 0.45
    -4 4 32 3.7 0.59
    -4 -4 32 4.08 0.61
    4 4 -32 4.63 0.62
    4 -4 -32 3.55 0.55
    -4 4 31 0.7 0.3
    -4 -4 31 1.45 0.43
    4 4 -31 1.77 0.43
    4 -4 -31 2.22 0.45
    -4 4 30 -0.11 0.21
    -4 -4 30 -0.02 0.21
    4 4 -30 -0.08 0.17
    4 -4 -30 0.19 0.18
    -4 4 29 0.53 0.29
    4 4 -29 0.56 0.24
    4 -4 -29 0.47 0.26
    -4 -4 29 0.47 0.24
    -4 4 28 4.37 0.58
    4 -4 -28 4.09 0.55
    4 4 -28 4.08 0.54
    -4 4 27 0.6 0.27
    4 4 -27 0.85 0.3
    4 -4 -27 0.7 0.29
    4 -4 -27 0.76 0.25
    -4 4 26 0.62 0.31
    4 -4 -26 0.5 0.21
    4 4 -26 0.36 0.2
    4 -4 -26 0.77 0.25
    -4 4 25 0.72 0.28
    -4 -4 25 0.74 0.23
    4 4 -25 0.48 0.25
    4 -4 -25 0.62 0.24
    4 -4 -25 0.56 0.23
    -4 4 24 0.81 0.28
    -4 -4 24 0.98 0.26
    4 -4 -24 0.75 0.23
    4 -4 -24 0.5 0.22
    4 4 -24 0.78 0.23
    -4 4 23 0.03 0.19
    4 -4 -23 0.14 0.2
    -4 -4 23 0.29 0.21
    4 4 -23 -0.08 0.13
    4 -4 -23 0.29 0.19
    -4 4 22 10.39 0.76
    -4 -4 22 9.74 0.68
    4 -4 -22 9.33 0.66
    4 4 -22 10.04 0.72
    4 -4 -22 9.73 0.71
    -4 4 21 0.71 0.23
    -4 -4 21 0.79 0.25
    4 -4 -21 0.84 0.24
    -4 4 20 1.97 0.33
    4 -4 -20 2.85 0.38
    -4 -4 20 2.31 0.35
    -4 4 19 0.61 0.24
    -4 -4 19 0.64 0.21
    4 -4 -19 0.5 0.22
    -4 4 18 0.97 0.26
    -4 -4 18 1.27 0.27
    4 -4 -18 0.63 0.16
    4 -4 -17 1.02 0.19
    -4 4 17 0.92 0.24
    -4 -4 17 1.22 0.25
    -4 4 17 1.15 0.19
    -4 4 16 10.23 0.63
    -4 -4 16 11.57 0.68
    4 -4 -16 10.91 0.63
    -4 4 16 10.46 0.52
    -4 4 15 0.96 0.24
    4 -4 -15 0.4 0.16
    -4 4 15 0.85 0.17
    -4 -4 15 0.9 0.23
    -4 4 14 1.98 0.29
    4 -4 -14 2.91 0.33
    4 -4 -14 2.66 0.29
    -4 -4 14 2.3 0.32
    -4 4 14 2.29 0.26
    -4 4 13 0.68 0.21
    4 -4 -13 0.46 0.19
    -4 4 13 0.24 0.12
    4 -4 -13 0.41 0.13
    -4 4 12 12.67 0.62
    4 -4 -12 12.8 0.58
    4 -4 -12 12.44 0.62
    -4 4 12 12.22 0.57
    -4 4 11 0.06 0.12
    4 -4 -11 0.05 0.1
    -4 4 11 0.12 0.12
    4 -4 -11 0.3 0.17
    -4 4 10 10.2 0.52
    -4 -4 10 9.29 0.25
    4 -4 -10 10.55 0.51
    4 -4 -10 10.17 0.53
    -4 4 10 9.99 0.51
    -4 -4 9 0.09 0.03
    -4 4 9 0.09 0.11
    4 -4 -9 -0.15 0.14
    -4 4 9 0.19 0.11
    4 -4 -9 0.06 0.13
    -4 4 9 0.34 0.13
    4 -4 -8 1.5 0.21
    -4 4 8 1.77 0.21
    -4 4 8 1.49 0.21
    -4 4 8 1.6 0.19
    -4 4 7 2.02 0.21
    4 -4 -7 1.82 0.23
    -4 4 7 2.08 0.2
    -4 4 7 1.65 0.23
    -4 4 6 19.36 0.6
    4 -4 -6 19.09 0.67
    -4 4 6 18.49 0.57
    -4 4 6 18.7 0.7
    -4 4 5 1.93 0.19
    4 -4 -5 2.28 0.24
    -4 4 5 2.19 0.26
    -4 4 4 35.47 0.72
    -4 -4 4 33.97 0.39
    4 -4 -4 36.18 0.91
    4 -4 -4 35.98 0.9
    -4 4 4 36.21 0.97
    -4 4 3 12.97 0.41
    -4 4 3 11.88 0.56
    -4 -4 3 12.58 0.28
    4 -4 -3 12.94 0.55
    4 -4 -3 13.22 0.55
    4 -4 -2 0.05 0.11
    -4 -4 2 0.29 0.06
    4 -4 -2 0.39 0.14
    -4 4 2 0.28 0.14
    4 -4 -1 -0.02 0.1
    -4 -4 1 0.03 0.04
    4 -4 -1 -0.11 0.11
    -4 4 1 -0.08 0.14
    -4 4 0 11.64 0.56
    4 -4 0 11.9 0.53
    -4 -4 0 11.58 0.36
    4 -4 0 11.49 0.52
    4 4 1 2.1 0.22
    4 4 1 1.94 0.18
    -4 -4 -1 2.37 0.18
    4 -4 1 2.43 0.26
    -4 4 -1 2.16 0.26
    4 4 2 35.72 0.84
    -4 -4 -2 36.06 0.72
    4 -4 2 35.53 0.92
    -4 4 -2 35.68 0.96
    4 4 2 35.73 0.76
    -4 -4 -3 9.76 0.4
    4 4 3 9.2 0.43
    4 -4 3 9.14 0.48
    -4 4 -3 9.67 0.51
    4 4 3 9.41 0.41
    4 4 4 14.37 0.53
    4 -4 4 13.67 0.6
    -4 4 -4 14.22 0.61
    -4 -4 -4 14.07 0.51
    -4 -4 -5 6.93 0.37
    4 4 5 7.07 0.38
    4 -4 5 7.19 0.44
    -4 4 -5 7.47 0.45
    -4 -4 -6 21.21 0.68
    4 4 6 21.19 0.66
    4 -4 6 20.81 0.75
    -4 4 -6 20.84 0.75
    -4 -4 -7 5.24 0.36
    4 4 7 5.8 0.36
    -4 4 -7 5.3 0.38
    4 -4 7 6.31 0.43
    -4 -4 -8 14.32 0.6
    4 -4 8 14.11 0.65
    4 4 8 14.38 0.56
    -4 4 -8 13.84 0.6
    4 -4 9 3.19 0.13
    -4 -4 -9 3.06 0.3
    -4 4 -9 3.52 0.32
    4 4 9 3.32 0.28
    4 -4 9 4.33 0.38
    4 -4 10 43.91 0.57
    -4 -4 -10 46.79 1.17
    4 4 10 46.08 1.03
    -4 4 -10 47.42 1.12
    4 -4 10 48.44 1.25
    4 4 11 0.83 0.18
    4 -4 11 0.69 0.08
    4 -4 11 0.6 0.21
    -4 4 -11 0.44 0.15
    4 -4 12 11.1 0.35
    -4 4 -12 11.73 0.56
    4 4 12 10.92 0.53
    4 -4 12 11.91 0.65
    4 4 13 0.23 0.12
    4 -4 13 0.11 0.07
    4 -4 13 0.07 0.17
    -4 4 -13 0.34 0.14
    4 4 14 2.04 0.28
    4 -4 14 1.55 0.16
    4 -4 14 2.12 0.32
    -4 4 -14 2.12 0.25
    4 -4 15 0.76 0.13
    4 4 15 0.97 0.2
    4 -4 15 1.18 0.27
    -4 4 -15 0.94 0.19
    4 4 16 1.04 0.21
    4 -4 16 1.14 0.28
    -4 4 -16 1.04 0.18
    4 4 17 0.04 0.12
    4 -4 17 0.35 0.17
    -4 4 -17 0.02 0.08
    4 4 18 0.3 0.15
    4 -4 18 0.43 0.25
    -4 4 -18 0.12 0.09
    4 4 19 3.87 0.4
    4 -4 19 4.58 0.49
    4 4 20 1.18 0.25
    4 -4 20 1.02 0.28
    4 4 21 -0.11 0.15
    4 -4 21 0.02 0.15
    4 4 22 2.72 0.36
    4 -4 22 2.03 0.36
    4 4 23 2.16 0.33
    4 -4 23 1.76 0.34
    4 4 24 0.64 0.22
    4 -4 24 0.2 0.21
    4 4 25 0.29 0.18
    4 -4 25 0.06 0.2
    4 4 26 7.56 0.63
    4 -4 26 6.96 0.68
    4 4 27 1.99 0.36
    4 -4 27 1.86 0.39
    4 4 28 0.16 0.18
    4 -4 28 0.69 0.3
    4 -4 29 2.27 0.47
    4 -4 30 1.42 0.4
    4 -4 31 0.81 0.35
    4 -4 32 0.16 0.2
    -4 -5 32 0.83 0.32
    4 5 -32 0.91 0.31
    4 -5 -32 0.34 0.2
    -4 5 31 0.07 0.29
    -4 -5 31 0.22 0.23
    4 5 -31 -0.08 0.2
    4 -5 -31 -0.12 0.2
    4 5 -30 1.1 0.33
    -4 5 30 1.33 0.38
    4 -5 -30 1.51 0.4
    -4 5 29 0.37 0.26
    4 -5 -29 0.27 0.22
    4 5 -29 0.47 0.26
    4 -5 -29 0.36 0.21
    -4 5 28 3.6 0.55
    4 -5 -28 2.95 0.45
    4 5 -28 4.05 0.54
    4 -5 -28 3.58 0.52
    -4 5 27 0.08 0.2
    4 -5 -27 -0.01 0.2
    4 -5 -27 0.34 0.28
    4 5 -27 0.39 0.25
    4 -5 -26 0.35 0.22
    4 -5 -26 0.79 0.28
    4 5 -26 0.36 0.23
    -4 5 25 2.6 0.42
    -4 -5 25 2.58 0.41
    4 5 -25 2.83 0.44
    4 -5 -25 3.31 0.47
    4 -5 -25 1.58 0.33
    -4 5 24 1.41 0.32
    -4 -5 24 1.02 0.25
    4 -5 -24 1.61 0.34
    4 -5 -24 1.69 0.34
    4 5 -24 1.43 0.32
    -4 5 23 6.4 0.62
    -4 -5 23 6.45 0.57
    4 5 -23 7 0.62
    4 -5 -23 7.71 0.63
    4 -5 -23 7.16 0.63
    -4 5 22 -0.03 0.19
    -4 -5 22 0.55 0.25
    4 5 -22 0.02 0.17
    4 -5 -22 0.3 0.16
    4 -5 -22 0.11 0.17
    -4 5 21 0.22 0.24
    -4 -5 21 0.21 0.16
    4 -5 -21 0.44 0.25
    -4 5 20 2.1 0.37
    -4 -5 20 2.29 0.36
    4 -5 -20 2.2 0.33
    -4 5 19 4.15 0.47
    -4 -5 19 5.21 0.51
    4 -5 -19 4.45 0.46
    4 -5 -18 0.85 0.23
    -4 5 18 0.84 0.24
    -4 -5 18 1 0.26
    -4 5 17 8.26 0.6
    -4 -5 17 8.62 0.62
    -4 5 17 8.66 0.5
    4 -5 -17 9.59 0.64
    -4 5 16 0.2 0.13
    4 -5 -16 0.1 0.16
    -4 5 16 0.12 0.12
    -4 5 15 0.02 0.17
    4 -5 -15 0.51 0.24
    -4 5 15 -0.01 0.1
    4 -5 -15 0.36 0.17
    -4 5 14 0.09 0.16
    4 -5 -14 0.52 0.22
    4 -5 -14 0.68 0.19
    -4 5 14 0.38 0.14
    -4 5 13 1.77 0.28
    4 -5 -13 2.21 0.32
    4 -5 -13 1.74 0.26
    -4 5 13 1.64 0.24
    -4 5 12 23.03 0.85
    -4 5 12 22.61 0.81
    4 -5 -12 24.25 0.86
    4 -5 -12 24.81 0.92
    -4 5 11 0.05 0.12
    4 -5 -11 0.32 0.21
    4 -5 -11 0.04 0.12
    -4 5 11 0.19 0.15
    -4 5 11 0.1 0.1
    -4 5 10 4.73 0.37
    -4 5 10 5.03 0.39
    -4 5 10 5.49 0.39
    4 -5 -10 5.25 0.4
    -4 -5 10 4.97 0.21
    4 -5 -10 5.09 0.42
    -4 5 9 26.72 0.8
    -4 -5 9 25.84 0.46
    -4 5 9 26.52 0.82
    4 -5 -9 27.94 0.9
    -4 5 9 27.14 0.89
    4 -5 -9 27.25 0.9
    -4 5 8 0.13 0.11
    4 -5 -8 0.09 0.14
    -4 -5 8 0.09 0.05
    -4 5 8 0.07 0.12
    -4 5 8 0.02 0.09
    -4 -5 7 1.89 0.12
    -4 5 7 2.02 0.22
    -4 5 7 2.26 0.28
    4 -5 -7 2.23 0.27
    -4 5 7 1.62 0.2
    -4 5 6 2.09 0.22
    -4 5 6 1.92 0.21
    4 -5 -6 2.15 0.27
    -4 -5 6 2.25 0.13
    -4 5 6 2.2 0.27
    4 -5 -5 3.05 0.31
    -4 5 5 2.78 0.31
    4 -5 -5 2.92 0.27
    -4 -5 5 2.74 0.15
    4 -5 -4 9.72 0.47
    4 -5 -4 9.07 0.5
    -4 -5 4 8.71 0.28
    -4 5 4 9.32 0.52
    4 -5 -3 9.09 0.46
    -4 -5 3 8.35 0.29
    4 -5 -3 8.74 0.49
    -4 5 3 8.29 0.5
    -4 -5 2 17.64 0.45
    4 -5 -2 18.43 0.65
    -4 5 2 18.88 0.75
    4 -5 -2 16.98 0.68
    4 -5 -1 7.21 0.45
    -4 -5 1 7.1 0.3
    4 -5 -1 8.25 0.44
    -4 5 1 7.86 0.48
    4 -5 0 9.71 0.51
    -4 -5 0 10.16 0.39
    4 -5 0 10.4 0.5
    -4 5 0 10.5 0.55
    4 -5 1 5.72 0.4
    -4 -5 -1 5.86 0.31
    4 -5 1 6.36 0.4
    -4 5 -1 6.39 0.44
    -4 -5 -2 2.51 0.22
    4 5 2 2.39 0.23
    4 -5 2 2.99 0.29
    -4 5 -2 2.33 0.27
    4 5 3 4.93 0.32
    -4 -5 -3 5.26 0.32
    4 5 3 4.49 0.3
    4 -5 3 5.18 0.38
    -4 5 -3 5.06 0.39
    4 5 4 12.02 0.51
    4 5 4 11.8 0.48
    -4 -5 -4 12.31 0.5
    -4 5 -4 13.09 0.62
    4 -5 4 12.6 0.58
    4 -5 5 0.11 0.12
    4 5 5 0.11 0.08
    -4 -5 -5 0.21 0.12
    -4 5 -5 0.09 0.13
    -4 -5 -6 14.28 0.59
    4 -5 6 14.21 0.64
    4 5 6 14.18 0.53
    -4 5 -6 15.32 0.67
    -4 -5 -7 0.62 0.17
    4 -5 7 1.22 0.22
    4 5 7 1.12 0.16
    -4 5 -7 1.09 0.19
    4 -5 8 0.04 0.13
    4 -5 8 0 0.02
    -4 -5 -8 -0.03 0.11
    4 5 8 0.17 0.1
    -4 5 -8 0.13 0.12
    4 -5 9 0.03 0.14
    4 -5 9 0.04 0.03
    -4 -5 -9 0.37 0.16
    -4 5 -9 0.19 0.15
    4 5 9 0.12 0.09
    4 -5 10 3.11 0.34
    4 5 10 3.03 0.27
    -4 -5 -10 2.95 0.32
    -4 5 -10 3.07 0.32
    4 -5 11 -0.06 0.19
    -4 5 -11 -0.01 0.11
    -4 -5 -11 0.11 0.12
    4 5 11 0.36 0.14
    -4 -5 -12 14.72 0.72
    4 5 12 14.26 0.59
    -4 5 -12 15.38 0.68
    4 -5 12 15.16 0.75
    4 5 13 43.77 1.06
    -4 5 -13 45.54 1.16
    -4 -5 -13 43.97 1.28
    4 -5 13 46.25 1.33
    4 -5 14 3.63 0.42
    -4 -5 -14 4.04 0.42
    -4 5 -14 4.08 0.36
    4 5 14 3.98 0.35
    -4 -5 -15 93.81 1.98
    -4 5 -15 93.29 1.65
    4 5 15 93.98 1.63
    4 -5 15 88.94 1.94
    4 5 16 0.07 0.11
    4 -5 16 0.05 0.17
    -4 5 -16 0.08 0.11
    4 5 17 2.15 0.28
    4 -5 17 2.35 0.36
    -4 5 -17 2.11 0.26
    4 5 18 1.73 0.27
    4 -5 18 2.41 0.37
    -4 5 -18 2.82 0.29
    4 5 19 0.6 0.18
    4 -5 19 0.65 0.25
    4 5 20 12.3 0.68
    4 -5 20 12.26 0.81
    4 5 21 1.63 0.29
    4 -5 21 1.73 0.35
    4 5 22 1.63 0.29
    4 -5 22 1.95 0.37
    4 5 23 0.18 0.16
    4 -5 23 0.34 0.23
    4 -5 24 0.09 0.18
    4 -5 25 -0.08 0.21
    4 -5 26 0.29 0.25
    4 -5 27 -0.26 0.27
    4 -5 28 1.09 0.33
    4 -5 29 0.68 0.31
    4 -5 30 2.27 0.47
    4 -5 31 5.18 0.69
    4 6 -32 1.6 0.4
    4 -6 -32 1.03 0.3
    -4 6 31 0.16 0.19
    4 -6 -31 0.1 0.19
    4 6 -31 -0.28 0.22
    -4 6 30 0.57 0.29
    4 -6 -30 0.05 0.23
    4 -6 -30 0.32 0.25
    4 6 -30 0.35 0.23
    -4 6 29 1.32 0.39
    4 -6 -29 1.31 0.37
    4 6 -29 1.52 0.36
    4 -6 -29 1.16 0.32
    -4 6 28 1.16 0.33
    4 6 -28 1.5 0.37
    4 -6 -28 1.74 0.39
    4 -6 -28 1.08 0.32
    -4 6 27 0.12 0.22
    4 6 -27 0.1 0.21
    4 -6 -27 0.05 0.17
    4 -6 -27 -0.05 0.18
    -4 6 26 1.79 0.4
    4 6 -26 1.9 0.36
    4 -6 -26 2.12 0.38
    4 -6 -26 2.6 0.44
    -4 6 25 -0.08 0.21
    -4 -6 25 0.36 0.24
    4 6 -25 -0.16 0.17
    4 -6 -25 0.27 0.2
    4 -6 -25 0.19 0.2
    4 -6 -24 0 0.15
    -4 6 24 -0.22 0.21
    -4 -6 24 0.19 0.22
    4 6 -24 0.06 0.16
    4 -6 -24 0.12 0.2
    -4 6 23 0.35 0.19
    -4 -6 23 0.64 0.22
    4 6 -23 0.58 0.23
    4 -6 -23 0.91 0.26
    4 -6 -23 0.59 0.2
    -4 6 22 0.46 0.24
    -4 -6 22 0.82 0.26
    4 -6 -22 0.45 0.22
    4 -6 -22 0.75 0.29
    4 6 -22 0.34 0.2
    -4 6 21 5.75 0.58
    -4 -6 21 5.93 0.56
    4 -6 -21 6.95 0.63
    4 6 -21 5.75 0.55
    4 -6 -21 6.18 0.55
    4 -6 -20 0.26 0.17
    -4 6 20 0.47 0.22
    4 6 -20 0.29 0.17
    4 -6 -20 0.48 0.21
    -4 -6 20 0.27 0.18
    4 -6 -19 -0.09 0.2
    -4 6 19 0.18 0.2
    -4 -6 19 0.13 0.16
    -4 6 18 3.94 0.44
    4 -6 -18 3.51 0.42
    -4 6 17 1.78 0.3
    4 -6 -17 1.87 0.35
    -4 6 17 1.77 0.26
    -4 6 16 0.01 0.14
    4 -6 -16 0.38 0.19
    -4 6 16 0.05 0.1
    -4 6 15 -0.13 0.16
    -4 6 15 -0.07 0.12
    4 -6 -15 0.12 0.2
    4 -6 -15 -0.08 0.12
    -4 6 14 1.57 0.27
    4 -6 -14 1.68 0.29
    4 -6 -14 1.87 0.28
    -4 6 14 1.78 0.26
    -4 6 13 3.44 0.36
    4 -6 -13 3.43 0.38
    4 -6 -13 3.91 0.42
    -4 6 13 3.39 0.35
    -4 6 13 3.87 0.38
    -4 6 12 2.47 0.3
    4 -6 -12 2.11 0.28
    -4 6 12 2.32 0.3
    4 -6 -12 2.28 0.34
    -4 6 12 2.3 0.3
    -4 6 11 0.17 0.14
    -4 6 11 0.78 0.19
    4 -6 -11 0.29 0.16
    4 -6 -11 0.38 0.18
    -4 6 11 0.65 0.17
    -4 6 10 3.22 0.32
    -4 6 10 3.7 0.34
    4 -6 -10 2.93 0.33
    4 -6 -10 3.94 0.39
    -4 6 10 3.2 0.33
    -4 -6 9 3.65 0.21
    -4 6 9 3.86 0.33
    -4 6 9 3.95 0.36
    4 -6 -9 3.72 0.37
    4 -6 -9 3.59 0.37
    4 -6 -8 6.78 0.49
    -4 -6 8 6.79 0.28
    -4 6 8 6.48 0.42
    -4 6 8 6.4 0.47
    4 -6 -8 6.77 0.48
    -4 -6 7 0.18 0.07
    4 -6 -7 0.1 0.15
    -4 6 7 0.09 0.11
    -4 6 7 0.4 0.17
    4 -6 -6 1.85 0.26
    -4 6 6 1.49 0.25
    -4 -6 6 1.77 0.15
    4 -6 -5 21.7 0.83
    -4 6 5 22.17 0.85
    -4 -6 5 20.9 0.51
    -4 6 4 51.05 1.29
    4 -6 -4 53.06 1.29
    4 -6 -4 51.71 1.1
    -4 -6 4 49.26 0.8
    4 -6 -3 6.67 0.4
    4 -6 -3 7.2 0.49
    -4 -6 3 7.03 0.32
    -4 6 3 7.14 0.49
    4 -6 -2 5.66 0.38
    -4 -6 2 5.2 0.28
    -4 6 2 5.08 0.42
    4 -6 -2 5.31 0.42
    -4 -6 1 22.54 0.61
    4 -6 -1 19.92 0.7
    -4 6 1 21.89 0.84
    4 -6 -1 21.85 0.83
    -4 -6 0 0.42 0.12
    4 -6 0 0.23 0.14
    4 -6 0 0.52 0.16
    -4 6 0 0.16 0.13
    -4 -6 -1 1 0.15
    4 -6 1 1.33 0.23
    4 -6 1 1.36 0.21
    -4 6 -1 1.51 0.27
    -4 -6 -2 -0.08 0.12
    4 6 2 -0.06 0.09
    4 -6 2 -0.06 0.13
    -4 6 -2 0.32 0.17
    4 -6 2 0.25 0.13
    -4 6 -3 4.42 0.39
    4 6 3 4.4 0.33
    -4 -6 -3 3.85 0.3
    4 -6 3 4.37 0.36
    -4 -6 -4 6.64 0.4
    4 6 4 6.14 0.4
    4 -6 4 6.3 0.43
    -4 6 -4 6.14 0.46
    4 -6 5 3.06 0.32
    -4 -6 -5 3.29 0.3
    4 6 5 3.02 0.3
    4 6 5 2.37 0.22
    -4 6 -5 2.2 0.29
    4 -6 6 5.82 0.43
    -4 6 -6 6.06 0.45
    4 6 6 6.47 0.43
    4 6 6 5.54 0.33
    -4 -6 -6 5.59 0.41
    4 6 7 6.68 0.36
    -4 6 -7 7.15 0.49
    4 -6 7 6.43 0.46
    -4 -6 -7 7.79 0.48
    4 -6 8 2.29 0.3
    4 6 8 2.52 0.23
    -4 -6 -8 2.82 0.31
    -4 6 -8 2.39 0.29
    -4 6 -9 0.95 0.21
    4 -6 9 0.94 0.2
    -4 -6 -9 1.17 0.23
    4 6 9 0.87 0.16
    -4 -6 -10 1.3 0.24
    4 -6 10 0.86 0.18
    -4 6 -10 1.05 0.2
    4 6 10 1.54 0.21
    -4 -6 -11 14.11 0.71
    4 6 11 13.35 0.55
    -4 6 -11 12.83 0.65
    4 -6 11 12.3 0.68
    -4 -6 -12 8.57 0.58
    4 6 12 10.62 0.5
    -4 6 -12 11.05 0.61
    4 -6 12 9.49 0.62
    4 -6 13 3.11 0.39
    4 6 13 2.55 0.27
    -4 -6 -13 2.35 0.32
    -4 6 -13 2.49 0.3
    4 -6 14 0.35 0.18
    -4 -6 -14 0.22 0.16
    -4 6 -14 0.31 0.15
    4 6 14 0.41 0.15
    -4 -6 -15 2.97 0.37
    4 6 15 3.24 0.31
    -4 6 -15 2.95 0.32
    4 -6 15 3.74 0.43
    4 6 16 2.37 0.27
    4 -6 16 1.92 0.35
    -4 6 -16 2.09 0.28
    -4 -6 -16 1.73 0.31
    4 6 17 2.58 0.29
    -4 6 -17 2.9 0.32
    4 -6 17 3.51 0.43
    -4 -6 -17 2.72 0.38
    4 -6 18 2.61 0.38
    -4 6 -18 2.17 0.28
    -4 -6 -18 1.39 0.29
    4 -6 19 1.12 0.32
    4 -6 20 10.76 0.78
    4 -6 21 0.33 0.24
    4 -6 22 0.56 0.27
    4 -6 23 1.29 0.31
    4 -6 24 0.83 0.27
    4 -6 25 0.16 0.19
    4 -6 26 0.88 0.26
    4 -6 27 1.2 0.32
    4 -6 28 0.84 0.28
    4 -6 29 0.14 0.22
    4 -6 30 0.02 0.26
    4 7 -31 4.36 0.6
    4 -7 -31 3.57 0.55
    4 -7 -31 3.93 0.6
    4 7 -30 0.07 0.2
    4 -7 -30 -0.07 0.22
    4 -7 -30 0.11 0.23
    4 7 -29 -0.4 0.24
    4 -7 -29 0.07 0.17
    4 -7 -29 0.06 0.2
    -4 7 28 0.56 0.3
    4 -7 -28 0.26 0.24
    4 7 -28 0.19 0.22
    4 -7 -28 -0.17 0.21
    -4 7 27 0.04 0.21
    4 7 -27 0.49 0.24
    4 -7 -27 0.36 0.21
    4 -7 -27 0.21 0.23
    -4 7 26 1.37 0.35
    4 7 -26 0.61 0.22
    4 -7 -26 0.93 0.3
    4 -7 -26 0.92 0.3
    -4 7 25 0.1 0.16
    4 7 -25 0.33 0.23
    4 -7 -25 0.56 0.24
    4 -7 -25 0.25 0.18
    -4 -7 25 0.3 0.22
    -4 7 24 1.41 0.34
    4 7 -24 0.82 0.29
    4 -7 -24 0.97 0.29
    4 -7 -24 0.85 0.23
    -4 -7 24 0.66 0.23
    -4 7 23 0.73 0.28
    4 7 -23 0.63 0.24
    4 -7 -23 0.82 0.28
    4 -7 -23 0.92 0.31
    -4 -7 23 0.83 0.27
    -4 7 22 0.64 0.24
    -4 -7 22 1.21 0.3
    4 -7 -22 0.62 0.21
    4 7 -22 0.88 0.23
    4 -7 -22 1.24 0.33
    -4 7 21 2.6 0.43
    4 -7 -21 2.23 0.4
    -4 -7 21 2.03 0.38
    4 7 -21 2.56 0.38
    4 -7 -21 2.29 0.35
    -4 7 20 0.37 0.18
    4 -7 -20 0.35 0.21
    4 7 -20 0.5 0.21
    4 -7 -20 0.43 0.21
    -4 7 19 1.02 0.27
    4 -7 -19 0.56 0.21
    4 7 -19 0.66 0.2
    4 -7 -19 0.93 0.24
    -4 7 18 3.86 0.44
    4 -7 -18 3.32 0.45
    -4 7 17 0.27 0.21
    4 -7 -17 0.31 0.19
    -4 7 17 0.31 0.15
    4 -7 -16 1.44 0.32
    -4 7 16 1.76 0.3
    -4 7 16 1.37 0.25
    4 -7 -15 11.07 0.73
    -4 7 15 11.48 0.65
    -4 7 15 11.02 0.67
    4 -7 -15 11.15 0.69
    4 -7 -14 2.5 0.36
    -4 7 14 1.51 0.27
    -4 7 14 1.66 0.27
    4 -7 -14 1.94 0.31
    -4 7 13 0.5 0.18
    4 -7 -13 -0.07 0.17
    -4 7 13 0.05 0.13
    4 -7 -13 0.14 0.19
    -4 7 12 2.75 0.33
    4 -7 -12 2.53 0.36
    -4 7 12 2.59 0.33
    4 -7 -12 1.78 0.29
    4 -7 -11 1.21 0.25
    -4 7 11 0.8 0.19
    -4 7 11 0.87 0.21
    4 -7 -11 1.05 0.26
    -4 7 10 -0.12 0.15
    4 -7 -10 0.15 0.16
    4 -7 -10 -0.17 0.16
    -4 7 10 -0.1 0.13
    4 -7 -9 5.72 0.5
    -4 7 9 4.83 0.4
    4 -7 -9 6.17 0.49
    -4 7 9 5.77 0.48
    4 -7 -8 16.52 0.8
    -4 7 8 15.6 0.7
    -4 7 8 15.81 0.76
    4 -7 -8 15.28 0.76
    -4 -7 7 0.14 0.07
    4 -7 -7 0.48 0.21
    -4 7 7 0.52 0.19
    4 -7 -7 0.02 0.12
    4 -7 -6 9.7 0.61
    -4 7 6 11.12 0.63
    -4 -7 6 10.05 0.4
    4 -7 -5 5.14 0.44
    -4 7 5 4.81 0.44
    -4 -7 5 5.14 0.3
    4 -7 -4 3.67 0.3
    -4 7 4 4.05 0.38
    4 -7 -4 3.53 0.38
    -4 -7 4 3.83 0.27
    4 -7 -3 3.38 0.38
    4 -7 -3 2.99 0.28
    -4 -7 3 3.33 0.25
    -4 7 3 3.28 0.36
    4 -7 -2 0.59 0.21
    4 -7 -2 0.43 0.14
    -4 -7 2 0.33 0.11
    -4 7 2 0.53 0.2
    4 -7 -1 1.16 0.24
    -4 -7 1 1.19 0.19
    4 -7 -1 1.03 0.2
    -4 7 1 1.25 0.25
    -4 -7 0 1.49 0.2
    4 -7 0 2.09 0.31
    4 -7 0 1.53 0.21
    -4 7 0 1.56 0.25
    4 -7 1 11.98 0.66
    -4 -7 -1 12.5 0.53
    4 -7 1 12.04 0.57
    -4 7 -1 12.5 0.67
    -4 7 -2 3.63 0.38
    4 -7 2 4 0.4
    -4 -7 -2 4.4 0.33
    4 -7 2 3.91 0.34
    -4 -7 -3 0.1 0.11
    4 -7 3 0.15 0.13
    4 7 3 0.13 0.11
    -4 7 -3 -0.05 0.15
    4 -7 3 0.31 0.17
    -4 -7 -4 -0.08 0.11
    4 -7 4 0.11 0.14
    -4 7 -4 -0.02 0.13
    4 7 4 -0.05 0.13
    4 -7 4 0.22 0.15
    -4 -7 -5 0.62 0.16
    4 -7 5 0.9 0.2
    4 7 5 1.1 0.21
    -4 7 -5 0.71 0.21
    4 -7 6 0.24 0.14
    4 7 6 0.2 0.16
    -4 7 -6 -0.01 0.15
    -4 -7 -6 0.06 0.11
    4 7 7 0.26 0.17
    4 -7 7 0.18 0.13
    4 7 7 0.32 0.09
    -4 -7 -7 0.38 0.16
    -4 7 -7 0.67 0.19
    4 -7 8 0.78 0.21
    4 7 8 0.77 0.2
    4 7 8 0.76 0.13
    -4 7 -8 0.94 0.22
    -4 -7 -8 1.16 0.24
    4 7 9 27.43 0.71
    -4 7 -9 29.2 1.03
    4 -7 9 28.24 1.01
    -4 -7 -9 28.89 1.01
    -4 -7 -10 5.59 0.46
    4 7 10 5.74 0.33
    -4 7 -10 5.92 0.47
    4 -7 10 5.63 0.48
    4 -7 11 3.14 0.37
    -4 7 -11 2.38 0.31
    -4 -7 -11 2.79 0.36
    -4 -7 -12 5.58 0.49
    -4 7 -12 4.97 0.43
    4 -7 12 4.78 0.44
    -4 -7 -13 5.86 0.52
    -4 7 -13 6.12 0.48
    4 -7 13 5.53 0.5
    4 -7 14 0.83 0.24
    -4 -7 -14 0.46 0.21
    -4 7 -14 0.47 0.17
    4 -7 15 0.34 0.23
    -4 -7 -15 0.32 0.2
    -4 7 -15 0.19 0.12
    -4 -7 -16 7.41 0.62
    -4 7 -16 7.39 0.53
    4 -7 16 7.56 0.61
    -4 -7 -17 30.88 1.27
    -4 7 -17 30.56 1.06
    4 -7 17 30.36 1.24
    -4 -7 -18 6.09 0.58
    -4 7 -18 5.86 0.47
    4 -7 18 6.55 0.6
    4 -7 19 -0.16 0.16
    -4 -7 -19 -0.22 0.2
    4 -7 20 1.22 0.3
    -4 -7 -20 1.75 0.36
    4 -7 21 1.09 0.31
    4 -7 22 -0.03 0.2
    4 -7 23 0.06 0.18
    4 -7 24 0.18 0.17
    4 -7 25 3.2 0.49
    4 -7 26 1.14 0.31
    4 -7 27 0.08 0.2
    4 -7 28 0.56 0.25
    4 -7 29 1.5 0.4
    4 -7 30 -0.07 0.22
    4 -8 -30 0.27 0.23
    4 -8 -29 0.16 0.26
    4 -8 -28 0.78 0.3
    4 8 -27 1.02 0.3
    4 -8 -27 1.03 0.34
    4 8 -26 4.71 0.55
    4 -8 -26 4.98 0.57
    4 -8 -26 4.19 0.58
    -4 -8 25 0.27 0.26
    4 8 -25 0.08 0.19
    4 -8 -25 0.13 0.16
    -4 -8 24 -0.02 0.22
    4 8 -24 0.27 0.17
    4 -8 -24 0.12 0.16
    4 -8 -24 0 0.2
    -4 -8 23 0.01 0.21
    4 8 -23 0.25 0.19
    4 -8 -23 0.26 0.19
    4 -8 -23 0.26 0.22
    4 -8 -22 -0.39 0.29
    4 8 -22 -0.09 0.16
    4 -8 -21 0.12 0.2
    4 8 -21 0.07 0.14
    4 -8 -21 0.16 0.13
    4 -8 -20 2.72 0.44
    -4 8 20 3.08 0.42
    4 8 -20 3 0.39
    4 -8 -20 3.25 0.41
    -4 8 19 4.67 0.51
    4 -8 -19 5.71 0.59
    4 8 -19 5.31 0.49
    4 -8 -19 5.23 0.5
    4 -8 -18 1.47 0.36
    4 8 -18 1.68 0.3
    4 -8 -18 1.38 0.26
    -4 8 18 1.7 0.33
    4 -8 -17 1.83 0.36
    -4 8 17 1.76 0.32
    4 8 -17 1.85 0.29
    4 -8 -17 1.54 0.27
    -4 8 17 2.01 0.3
    4 -8 -16 1.54 0.33
    -4 8 16 1.43 0.28
    -4 8 16 1.56 0.27
    4 -8 -15 0.98 0.28
    4 -8 -15 0.78 0.25
    -4 8 15 1.21 0.25
    -4 8 15 1.19 0.27
    -4 8 14 0.2 0.13
    4 -8 -14 0.41 0.25
    4 -8 -14 0.44 0.19
    -4 8 14 0.24 0.16
    -4 8 13 7.5 0.57
    4 -8 -13 7.7 0.61
    -4 8 13 8.01 0.58
    4 -8 -13 6.78 0.59
    -4 8 12 9.51 0.62
    4 -8 -12 9.49 0.65
    -4 8 12 9.34 0.62
    4 -8 -12 10.48 0.72
    -4 8 11 4.85 0.45
    -4 8 11 4.25 0.43
    4 -8 -11 4.92 0.51
    4 -8 -11 4.01 0.43
    -4 8 10 1.06 0.21
    -4 8 10 1.75 0.3
    4 -8 -10 1.6 0.32
    4 -8 -10 1.56 0.3
    4 -8 -9 22.56 0.99
    4 -8 -9 22.82 0.99
    -4 8 9 22.26 0.95
    4 -8 -8 0.71 0.25
    4 -8 -8 0.61 0.21
    -4 8 8 0.57 0.2
    4 -8 -7 1.63 0.33
    -4 8 7 1.6 0.29
    4 -8 -7 1.53 0.28
    -4 -8 6 7.43 0.39
    4 -8 -6 6.66 0.54
    4 -8 -6 7.65 0.56
    -4 8 6 6.79 0.53
    -4 8 5 0.16 0.14
    -4 -8 5 0.43 0.13
    4 -8 -4 0.38 0.13
    -4 -8 4 0.43 0.14
    4 -8 -4 0.39 0.2
    -4 8 4 0.26 0.16
    -4 8 3 12.21 0.71
    4 -8 -3 12.34 0.72
    4 -8 -3 11.31 0.53
    -4 -8 3 12.09 0.52
    4 -8 -2 3.17 0.29
    4 -8 -2 4.67 0.47
    -4 -8 2 3.03 0.28
    -4 8 2 3.59 0.4
    4 -8 -1 1.29 0.29
    -4 -8 1 0.82 0.18
    4 -8 -1 0.87 0.17
    -4 8 1 0.62 0.2
    4 -8 0 4.3 0.34
    -4 -8 0 3.69 0.33
    -4 8 0 3.64 0.4
    4 -8 0 3.21 0.39
    -4 -8 -1 0.24 0.11
    4 -8 1 0.46 0.22
    -4 8 -1 0.13 0.13
    4 -8 1 0.34 0.15
    4 -8 2 0.58 0.24
    -4 -8 -2 0.47 0.16
    -4 8 -2 0.88 0.22
    4 -8 2 0.39 0.13
    -4 -8 -3 0.29 0.14
    4 -8 3 0.06 0.17
    -4 8 -3 0.43 0.18
    4 -8 3 0.48 0.18
    4 -8 4 6.45 0.54
    4 8 4 6.58 0.48
    -4 -8 -4 6.89 0.47
    4 -8 4 6.82 0.47
    -4 8 -4 6.05 0.5
    4 -8 5 13.42 0.76
    -4 -8 -5 12.57 0.65
    4 8 5 11.13 0.63
    4 -8 5 12.44 0.63
    -4 8 -5 12.43 0.71
    -4 -8 -6 1.25 0.24
    4 -8 6 1.65 0.26
    4 -8 6 1.49 0.29
    4 8 6 1.3 0.22
    -4 8 -6 1.25 0.26
    -4 -8 -7 2.77 0.32
    4 -8 7 2.65 0.33
    4 8 7 2.44 0.31
    -4 8 -7 2.79 0.35
    4 -8 8 2.34 0.31
    4 8 8 2.12 0.31
    -4 8 -8 2.49 0.33
    -4 -8 -8 2.13 0.31
    4 -8 9 0.36 0.18
    4 8 9 0.64 0.2
    -4 8 -9 0.21 0.12
    -4 -8 -9 0.47 0.2
    4 8 10 0.35 0.18
    4 -8 10 0.32 0.16
    -4 8 -10 0.16 0.14
    -4 -8 -10 0.52 0.21
    4 -8 11 0.52 0.19
    4 8 11 1.1 0.26
    -4 8 -11 0.43 0.16
    -4 -8 -11 0.75 0.23
    4 -8 12 1.12 0.25
    -4 -8 -12 1.36 0.28
    -4 8 -12 1.33 0.25
    -4 8 -13 20.09 0.91
    -4 -8 -13 20.41 0.97
    4 -8 13 19.03 0.92
    4 -8 14 0.04 0.17
    -4 8 -14 0.08 0.15
    -4 -8 -14 0.33 0.23
    -4 -8 -15 5.93 0.57
    -4 8 -15 6.08 0.51
    4 -8 15 5.71 0.54
    -4 -8 -16 7.46 0.64
    -4 8 -16 7.54 0.57
    4 -8 16 7.85 0.63
    4 -8 17 1.26 0.31
    -4 -8 -17 0.61 0.22
    -4 8 -17 0.61 0.19
    4 -8 18 0.15 0.15
    -4 -8 -18 0.23 0.19
    -4 8 -18 0.38 0.18
    4 -8 19 0.26 0.23
    -4 -8 -19 0.09 0.21
    4 -8 20 4.67 0.54
    -4 -8 -20 3.65 0.51
    4 -8 21 2.32 0.41
    -4 -8 -21 1.98 0.39
    4 -8 22 0.52 0.26
    -4 -8 -22 0.16 0.2
    4 -8 23 0.27 0.22
    4 -8 24 2.18 0.42
    4 -8 25 0.39 0.26
    4 -8 26 0.25 0.18
    4 -8 27 0.98 0.32
    4 -8 28 1.37 0.36
    4 -8 29 1.59 0.43
    4 -9 -29 0.66 0.31
    4 -9 -28 0.51 0.31
    4 -9 -27 0.65 0.31
    -4 9 26 1.3 0.38
    4 -9 -26 1.64 0.43
    -4 9 25 0.33 0.27
    -4 -9 25 -0.21 0.2
    4 -9 -25 0.75 0.36
    -4 -9 24 0.18 0.22
    4 -9 -24 0.58 0.29
    4 -9 -23 1.03 0.33
    -4 9 23 1.47 0.36
    4 -9 -22 1.82 0.39
    -4 9 22 1.9 0.39
    4 -9 -21 1.1 0.33
    -4 9 21 1.46 0.35
    4 -9 -20 0.6 0.24
    -4 9 20 0.92 0.26
    4 -9 -19 0.54 0.26
    -4 9 19 1.19 0.3
    4 -9 -18 0.77 0.28
    -4 9 18 0.57 0.24
    -4 9 17 3.47 0.4
    4 -9 -17 3.06 0.47
    -4 9 17 2.98 0.41
    -4 9 16 0.22 0.17
    4 -9 -16 0.1 0.21
    -4 9 16 0.02 0.13
    -4 9 15 3.53 0.43
    4 -9 -15 3.89 0.51
    4 -9 -15 3.4 0.46
    -4 9 15 3.4 0.41
    4 -9 -14 2.26 0.39
    -4 9 14 2.64 0.36
    4 -9 -14 2.66 0.38
    -4 9 14 2.62 0.36
    -4 9 13 0.76 0.23
    4 -9 -13 0.71 0.27
    4 -9 -13 1.09 0.32
    -4 9 13 0.59 0.19
    -4 9 12 0.08 0.13
    4 -9 -12 0.42 0.21
    4 -9 -12 0.68 0.32
    -4 9 12 0.27 0.19
    4 -9 -11 0.6 0.22
    -4 9 11 0.56 0.16
    -4 9 11 0.65 0.21
    4 -9 -11 0.4 0.23
    4 -9 -10 0.05 0.15
    -4 9 10 0.06 0.15
    4 -9 -10 -0.01 0.19
    -4 9 9 3.55 0.41
    4 -9 -9 3.77 0.46
    4 -9 -9 3.59 0.44
    4 -9 -8 0.27 0.24
    4 -9 -8 0.6 0.2
    -4 9 8 0.31 0.2
    4 -9 -7 3.09 0.42
    4 -9 -7 2.61 0.38
    -4 9 7 3.11 0.39
    4 -9 -6 3.74 0.44
    4 -9 -6 3.96 0.44
    -4 9 6 3.27 0.4
    4 -9 -5 9.18 0.66
    4 -9 -5 8.88 0.64
    -4 9 5 10.4 0.68
    -4 -9 4 1.42 0.22
    4 -9 -4 1.33 0.27
    -4 9 4 1.61 0.31
    -4 -9 3 0.88 0.19
    4 -9 -3 0.76 0.21
    -4 9 3 1.05 0.23
    4 -9 -2 2.26 0.25
    -4 -9 2 2.86 0.3
    -4 9 2 2.79 0.36
    4 -9 -2 2.62 0.4
    4 -9 -1 4.62 0.47
    4 -9 -1 5.09 0.37
    -4 -9 1 3.96 0.35
    -4 9 1 4.33 0.46
    4 -9 0 0.18 0.17
    -4 -9 0 0.27 0.16
    -4 9 0 0.52 0.22
    4 -9 0 0.03 0.1
    -4 -9 -1 0.17 0.15
    -4 9 -1 0.28 0.18
    4 -9 1 0.28 0.13
    4 -9 1 -0.13 0.17
    -4 -9 -2 4.88 0.41
    4 -9 2 4.67 0.38
    -4 9 -2 4.78 0.47
    4 -9 2 4.58 0.48
    -4 9 -3 0.69 0.23
    -4 -9 -3 0.49 0.17
    4 -9 3 0.66 0.16
    4 -9 3 0.46 0.19
    4 -9 4 3.85 0.44
    -4 -9 -4 4.84 0.43
    4 -9 4 4.65 0.4
    -4 9 -4 4.32 0.46
    4 -9 5 6.4 0.55
    -4 -9 -5 5.24 0.45
    4 -9 5 6.45 0.47
    -4 9 -5 6.05 0.52
    4 -9 6 0.89 0.2
    -4 -9 -6 0.9 0.22
    4 -9 6 0.51 0.22
    4 9 6 0.74 0.2
    -4 9 -6 1.06 0.25
    -4 -9 -7 1.74 0.29
    4 -9 7 2.06 0.28
    4 -9 7 1.81 0.31
    4 9 7 1.46 0.27
    -4 9 -7 1.9 0.33
    4 -9 8 6.34 0.58
    4 9 8 6.91 0.55
    4 -9 8 6.62 0.5
    -4 9 -8 6.58 0.54
    -4 -9 -8 6.91 0.54
    4 -9 9 0.56 0.19
    -4 9 -9 0.69 0.24
    4 9 9 0.81 0.23
    -4 -9 -9 0.71 0.22
    4 9 10 5.48 0.51
    -4 -9 -10 4.33 0.46
    4 -9 10 4.78 0.45
    -4 9 -10 4.92 0.48
    -4 9 -11 5.39 0.51
    -4 -9 -11 4.66 0.49
    4 9 11 4.44 0.47
    4 -9 11 5.43 0.49
    4 -9 12 0.01 0.14
    4 9 12 0.25 0.22
    -4 9 -12 0.1 0.13
    -4 -9 -12 0.39 0.23
    4 -9 13 0.78 0.25
    -4 -9 -13 0.85 0.26
    4 9 13 1.21 0.3
    -4 9 -13 1.17 0.24
    4 -9 14 1.87 0.32
    4 9 14 1.92 0.35
    -4 9 -14 1.75 0.31
    -4 -9 -14 1.46 0.32
    -4 -9 -15 0.58 0.21
    4 -9 15 0.46 0.18
    -4 9 -15 0.9 0.25
    4 -9 16 1.81 0.34
    -4 9 -16 1.81 0.3
    -4 -9 -16 1.3 0.31
    4 -9 17 1.51 0.31
    -4 -9 -17 1.42 0.31
    -4 9 -17 1.83 0.31
    4 -9 18 0.11 0.17
    -4 -9 -18 -0.03 0.18
    -4 9 -18 0.16 0.16
    4 -9 19 0.12 0.2
    -4 -9 -19 0.41 0.25
    4 -9 20 0.1 0.17
    -4 -9 -20 0.39 0.25
    4 -9 21 1.01 0.29
    -4 -9 -21 1.05 0.33
    4 -9 22 0.06 0.17
    -4 -9 -22 -0.33 0.3
    4 -9 23 3.18 0.5
    -4 -9 -23 2.95 0.49
    4 -9 24 0.93 0.36
    4 -9 25 -0.29 0.25
    4 -9 26 1.42 0.38
    4 -9 27 1.27 0.37
    4 -9 28 0.94 0.32
    -4 10 28 1.43 0.41
    -4 10 27 2.41 0.5
    4 -10 -27 2.64 0.54
    -4 10 26 1.98 0.43
    4 -10 -26 1.7 0.41
    -4 10 25 1.56 0.39
    4 -10 -25 1.76 0.44
    -4 10 24 3.62 0.53
    4 -10 -24 3.53 0.58
    4 -10 -23 0.23 0.23
    -4 10 23 0.13 0.21
    4 -10 -22 1.9 0.41
    -4 10 22 2.32 0.45
    4 -10 -21 -0.19 0.26
    -4 10 21 0.15 0.19
    4 -10 -20 1.01 0.32
    -4 10 20 1 0.28
    4 -10 -19 0.28 0.27
    -4 10 19 0.41 0.24
    4 -10 -18 0.55 0.32
    -4 10 18 0.07 0.17
    4 -10 -17 0.3 0.26
    -4 10 17 0.05 0.15
    -4 10 16 8.77 0.71
    4 -10 -16 7.89 0.72
    4 -10 -15 0.85 0.33
    4 -10 -15 0.09 0.15
    -4 10 15 0.14 0.16
    -4 10 15 0.61 0.23
    -4 10 14 0.71 0.24
    4 -10 -14 0.63 0.3
    -4 10 14 0.65 0.23
    4 -10 -14 0.59 0.21
    -4 10 13 0.37 0.19
    4 -10 -13 0.46 0.25
    -4 10 13 0.4 0.2
    4 -10 -13 -0.09 0.21
    4 -10 -12 1 0.32
    -4 10 12 1.47 0.31
    4 -10 -12 1.41 0.35
    4 -10 -11 4.17 0.52
    -4 10 11 3.53 0.45
    4 -10 -11 3.46 0.46
    4 -10 -10 9.9 0.74
    -4 10 10 11.21 0.75
    4 -10 -10 10.04 0.76
    4 -10 -9 1 0.3
    -4 10 9 1.24 0.24
    4 -10 -9 1.05 0.27
    4 -10 -8 0.46 0.25
    4 -10 -8 0.64 0.27
    -4 10 8 0.33 0.2
    4 -10 -7 3.16 0.43
    4 -10 -7 3.13 0.43
    -4 10 7 3.25 0.41
    4 -10 -6 11.48 0.79
    4 -10 -6 11.38 0.77
    -4 10 6 12.22 0.79
    4 -10 -5 1.4 0.31
    -4 10 5 1.64 0.33
    4 -10 -5 1.7 0.32
    4 -10 -4 -0.01 0.16
    4 -10 -4 0.17 0.19
    4 -10 -3 4.97 0.52
    -4 10 3 4.88 0.51
    -4 -10 2 0.29 0.16
    4 -10 -2 0.04 0.16
    -4 10 2 -0.04 0.16
    -4 10 1 11.72 0.77
    4 -10 -1 12.18 0.79
    -4 -10 1 12 0.63
    4 -10 0 1.92 0.35
    -4 -10 0 1.63 0.26
    -4 10 0 2.4 0.36
    4 -10 1 3 0.41
    -4 -10 -1 3.63 0.37
    -4 10 -1 3.15 0.42
    -4 -10 -2 9.56 0.59
    -4 10 -2 9.41 0.69
    4 -10 2 7.73 0.64
    -4 10 -3 3.54 0.44
    -4 -10 -3 3.53 0.39
    4 -10 3 3.62 0.44
    -4 -10 -4 0.88 0.24
    -4 10 -4 0.74 0.21
    4 -10 4 0.46 0.23
    4 -10 4 0.64 0.17
    4 -10 5 1.86 0.33
    -4 -10 -5 1.62 0.28
    -4 10 -5 2.1 0.35
    4 -10 5 2.04 0.28
    -4 -10 -6 1.34 0.24
    -4 10 -6 1.61 0.3
    4 -10 6 1.77 0.34
    4 -10 6 1.68 0.27
    4 -10 7 0.13 0.13
    -4 -10 -7 0.1 0.14
    4 10 7 0.47 0.19
    -4 10 -7 0.17 0.16
    4 -10 7 -0.09 0.22
    -4 -10 -8 0.52 0.22
    4 -10 8 0.23 0.15
    4 -10 8 0.45 0.2
    4 10 8 0.31 0.16
    -4 10 -8 0.3 0.19
    -4 -10 -9 -0.18 0.18
    4 -10 9 0.5 0.2
    -4 10 -9 0.26 0.2
    4 10 9 -0.06 0.14
    4 -10 9 0 0.17
    4 -10 10 7.55 0.66
    4 10 10 7.09 0.6
    -4 -10 -10 7.07 0.6
    -4 10 -10 6.52 0.58
    4 -10 10 7.65 0.58
    4 -10 11 -0.11 0.15
    4 10 11 0.13 0.18
    -4 10 -11 0.13 0.18
    -4 -10 -11 0.08 0.2
    4 -10 12 -0.14 0.15
    4 10 12 -0.01 0.18
    -4 10 -12 0.01 0.18
    -4 -10 -12 0.17 0.19
    -4 -10 -13 9.47 0.73
    -4 10 -13 9.07 0.69
    4 -10 13 9.54 0.68
    4 10 13 10.54 0.76
    4 -10 14 0.11 0.16
    -4 10 -14 -0.16 0.21
    4 10 14 0.42 0.23
    -4 -10 -14 0 0.14
    4 -10 15 -0.1 0.17
    4 10 15 -0.15 0.17
    -4 10 -15 0.24 0.18
    -4 -10 -15 0.01 0.19
    4 -10 16 0 0.16
    -4 10 -16 0.01 0.15
    -4 -10 -16 0.03 0.16
    4 10 16 -0.16 0.15
    4 -10 17 -0.07 0.19
    4 10 17 0.26 0.21
    -4 -10 -17 -0.15 0.18
    4 10 18 5.63 0.62
    -4 -10 -18 3.94 0.54
    4 -10 18 5.93 0.6
    4 -10 19 0.72 0.29
    -4 -10 -19 0.34 0.25
    4 -10 20 2.62 0.45
    -4 -10 -20 1.88 0.42
    4 -10 21 1.94 0.38
    -4 -10 -21 1.48 0.37
    4 -10 22 0.03 0.19
    -4 -10 -22 0.55 0.26
    4 -10 23 0.24 0.25
    -4 -10 -23 0.14 0.27
    4 -10 24 -0.03 0.21
    -4 -10 -24 -0.07 0.24
    4 -10 25 0.95 0.33
    4 -10 26 2.1 0.46
    4 -10 27 1.39 0.38
    -4 11 26 0.51 0.27
    -4 11 25 -0.11 0.2
    4 -11 -25 0.16 0.21
    4 -11 -24 3.21 0.55
    -4 11 24 3.57 0.53
    4 -11 -23 1.22 0.37
    -4 11 23 1.12 0.35
    4 -11 -22 2.4 0.47
    -4 11 22 1.37 0.34
    4 -11 -21 0.52 0.26
    -4 11 21 0.12 0.17
    4 -11 -20 1.22 0.38
    -4 11 20 1.63 0.35
    4 -11 -19 1.77 0.44
    -4 11 19 1.8 0.38
    4 -11 -18 -0.12 0.21
    -4 11 18 0.2 0.2
    4 -11 -17 5.12 0.63
    -4 11 17 4.47 0.53
    4 -11 -16 -0.08 0.21
    -4 11 16 0.47 0.27
    -4 11 15 0.56 0.24
    4 -11 -15 0.36 0.28
    4 -11 -15 0.63 0.32
    4 -11 -14 0.71 0.32
    4 -11 -14 0.58 0.25
    4 -11 -13 2.35 0.42
    4 -11 -13 1.46 0.38
    -4 11 13 1.91 0.34
    4 -11 -12 0.87 0.27
    4 -11 -12 0.75 0.25
    -4 11 12 0.61 0.23
    4 -11 -11 1.3 0.32
    -4 11 11 1.44 0.31
    4 -11 -11 0.96 0.31
    4 -11 -10 1.04 0.32
    -4 11 10 0.84 0.27
    4 -11 -10 0.72 0.3
    -4 11 9 -0.09 0.17
    4 -11 -9 0.05 0.17
    4 -11 -9 0.36 0.28
    4 -11 -8 1.47 0.34
    -4 11 8 0.79 0.24
    4 -11 -8 0.78 0.25
    4 -11 -7 0.23 0.21
    4 -11 -7 0.35 0.24
    -4 11 7 -0.1 0.22
    4 -11 -6 1.75 0.36
    4 -11 -6 1.3 0.32
    -4 11 6 1.79 0.34
    4 -11 -5 2.11 0.37
    4 -11 -5 2.56 0.41
    -4 11 5 2.48 0.41
    -4 11 4 1.73 0.34
    4 -11 -4 1.49 0.32
    4 -11 -4 0.99 0.3
    4 -11 -3 0.01 0.18
    -4 11 3 -0.11 0.17
    4 -11 -3 0.01 0.18
    4 -11 -2 0.04 0.17
    -4 11 2 0.29 0.19
    4 -11 -2 -0.26 0.23
    -4 11 1 0.99 0.29
    4 -11 -1 1.5 0.33
    -4 -11 0 0.07 0.14
    -4 11 0 -0.12 0.2
    4 -11 0 0.09 0.17
    4 -11 1 0.17 0.19
    -4 -11 -1 0.41 0.17
    -4 11 -1 0.19 0.21
    4 -11 2 0.64 0.26
    -4 -11 -2 0.5 0.2
    -4 11 -2 0.5 0.23
    -4 -11 -3 0.32 0.19
    4 -11 3 0.32 0.23
    -4 11 -3 0.65 0.25
    -4 -11 -4 0.18 0.15
    4 -11 4 0.38 0.21
    -4 11 -4 0.07 0.14
    -4 -11 -5 0.36 0.17
    -4 11 -5 0.29 0.18
    4 -11 5 0.34 0.24
    -4 -11 -6 1.51 0.29
    -4 11 -6 1.51 0.33
    4 -11 6 1.64 0.34
    -4 -11 -7 1.92 0.33
    4 -11 7 2.17 0.4
    -4 11 -7 1.61 0.31
    -4 -11 -8 0.28 0.21
    4 -11 8 -0.07 0.17
    -4 11 -8 0 0.19
    -4 -11 -9 0.05 0.15
    -4 11 -9 0 0.14
    4 11 9 -0.09 0.15
    4 -11 9 0 0.18
    -4 -11 -10 1.22 0.28
    4 -11 10 0.73 0.23
    -4 11 -10 1.16 0.3
    4 11 10 0.99 0.26
    4 -11 11 2.47 0.35
    4 11 11 1.72 0.33
    4 -11 11 2.13 0.4
    -4 11 -11 2.64 0.4
    -4 -11 -11 2.7 0.42
    4 -11 12 0.2 0.18
    4 -11 12 -0.16 0.19
    -4 11 -12 0.59 0.26
    4 11 12 0.28 0.22
    -4 -11 -12 0.3 0.23
    4 -11 13 0.61 0.2
    4 11 13 0.93 0.28
    -4 11 -13 0.39 0.18
    4 -11 13 0.77 0.27
    -4 -11 -13 0.56 0.27
    4 -11 14 2.05 0.36
    4 11 14 1.43 0.32
    -4 -11 -14 1.67 0.36
    4 -11 15 1.55 0.32
    4 11 15 1.79 0.37
    -4 -11 -15 2.29 0.42
    4 -11 16 -0.02 0.17
    4 11 16 0.47 0.24
    -4 -11 -16 -0.01 0.19
    4 -11 17 0.05 0.16
    4 11 17 0.21 0.24
    -4 -11 -17 0.05 0.19
    4 -11 18 2.78 0.44
    4 11 18 3.38 0.52
    -4 -11 -18 3.18 0.5
    -4 -11 -19 1.14 0.36
    4 -11 19 0.97 0.25
    4 11 19 1.75 0.41
    4 -11 20 0.47 0.23
    4 11 20 0.66 0.28
    -4 -11 -20 0.52 0.28
    4 -11 21 3.27 0.51
    4 11 21 3.61 0.55
    -4 -11 -21 3.53 0.57
    4 -11 22 0.05 0.23
    -4 -11 -22 0.12 0.18
    4 11 22 0.34 0.3
    4 -11 23 3 0.51
    4 11 23 2.23 0.48
    -4 -11 -23 2.07 0.45
    4 -11 24 -0.21 0.27
    -4 -11 -24 -0.12 0.26
    4 -11 25 0.35 0.24
    -4 12 23 0.66 0.3
    4 -12 -22 0.8 0.36
    -4 12 22 0.83 0.29
    4 -12 -21 0.29 0.25
    -4 12 21 0.29 0.22
    4 -12 -20 0.09 0.21
    -4 12 20 0.07 0.22
    4 -12 -19 0.2 0.29
    -4 12 19 0.01 0.22
    4 -12 -18 1.15 0.36
    -4 12 18 0.74 0.26
    4 -12 -17 0.2 0.22
    4 -12 -16 0.16 0.22
    4 -12 -15 1.07 0.33
    4 -12 -14 0.49 0.27
    4 -12 -14 -0.1 0.24
    4 -12 -13 5.48 0.65
    4 -12 -13 4.94 0.61
    4 -12 -12 2.86 0.46
    4 -12 -12 2.74 0.48
    4 -12 -11 9.99 0.83
    4 -12 -11 10.57 0.87
    4 -12 -10 2.15 0.42
    4 -12 -10 2.23 0.46
    4 -12 -9 3.75 0.52
    4 -12 -9 3.71 0.54
    4 -12 -8 1.48 0.35
    -4 12 8 1.39 0.33
    4 -12 -8 1.15 0.34
    4 -12 -7 0.62 0.26
    4 -12 -7 1.1 0.33
    -4 12 7 0.35 0.21
    4 -12 -6 0.34 0.24
    4 -12 -6 0.14 0.17
    -4 12 6 0.39 0.24
    4 -12 -5 2.94 0.46
    4 -12 -5 2.38 0.42
    -4 12 5 3.09 0.46
    -4 12 4 4.05 0.5
    4 -12 -4 3.65 0.53
    4 -12 -4 3.7 0.5
    4 -12 -3 0.11 0.17
    4 -12 -3 -0.21 0.25
    -4 12 3 0.53 0.24
    4 -12 -2 0.04 0.22
    4 -12 -2 0.19 0.18
    -4 12 2 0.18 0.21
    -4 12 1 2.68 0.43
    4 -12 -1 3.04 0.44
    4 -12 -1 3.35 0.5
    -4 12 0 2.16 0.38
    4 -12 0 2.25 0.4
    4 -12 0 2.93 0.45
    -4 12 -1 1.15 0.31
    4 -12 1 1.16 0.34
    4 -12 2 1.35 0.34
    -4 -12 -2 1.72 0.32
    -4 12 -2 1.04 0.3
    4 -12 3 1.06 0.31
    -4 -12 -3 1.3 0.3
    -4 12 -3 1.09 0.31
    -4 -12 -4 9.03 0.68
    4 -12 4 9.11 0.76
    -4 12 -4 10.22 0.8
    -4 -12 -5 0.37 0.19
    4 -12 5 0.85 0.3
    -4 12 -5 0.51 0.29
    -4 -12 -6 0.2 0.18
    4 -12 6 0.23 0.23
    -4 12 -6 0.19 0.21
    -4 -12 -7 7.27 0.64
    -4 12 -7 8.04 0.71
    4 -12 7 7.75 0.72
    -4 -12 -8 -0.09 0.16
    -4 12 -8 0.31 0.21
    4 -12 8 -0.01 0.2
    -4 -12 -9 -0.1 0.18
    4 -12 9 -0.05 0.2
    -4 12 -9 0.03 0.18
    -4 -12 -10 1.34 0.29
    4 -12 10 1.79 0.4
    4 12 11 2.16 0.38
    4 -12 11 1.12 0.32
    -4 -12 -11 2.05 0.38
    4 12 12 0.65 0.25
    4 -12 12 0.39 0.24
    -4 -12 -12 0.21 0.18
    4 -12 13 0.54 0.27
    4 12 13 0.63 0.24
    -4 -12 -13 0.95 0.31
    4 12 14 0.09 0.19
    4 -12 14 -0.09 0.19
    -4 -12 -14 0.5 0.27
    4 -12 15 1.56 0.37
    4 12 15 1.85 0.38
    -4 -12 -15 1.9 0.41
    4 12 16 0.22 0.22
    4 -12 16 0.03 0.2
    -4 -12 -16 0.29 0.26
    4 -12 17 0.31 0.21
    4 12 17 0.08 0.22
    -4 -12 -17 0.44 0.27
    -4 -12 -18 1.41 0.36
    4 12 18 1.63 0.38
    4 12 19 5.13 0.64
    -4 -12 -19 4.64 0.62
    -4 -12 -20 0.91 0.33
    4 12 20 1.5 0.38
    4 12 21 0.41 0.26
    -4 -12 -21 -0.47 0.32
    4 12 22 0.15 0.2
    -4 -12 -22 -0.15 0.2
    4 -12 23 -0.04 0.22
    4 -12 24 0.34 0.24
    4 -13 -19 0.01 0.2
    4 -13 -18 3.04 0.56
    4 -13 -17 0.79 0.33
    4 -13 -16 -0.31 0.25
    4 -13 -15 4.43 0.65
    4 -13 -14 0.48 0.33
    4 -13 -13 2.13 0.46
    4 -13 -13 2.16 0.5
    4 -13 -12 4.83 0.6
    4 -13 -12 6.77 0.75
    4 -13 -11 0.25 0.23
    4 -13 -11 0.25 0.28
    4 -13 -10 2.24 0.48
    4 -13 -10 1.96 0.45
    4 -13 -9 1.18 0.34
    4 -13 -9 0.51 0.28
    4 -13 -8 0.11 0.18
    4 -13 -8 -0.08 0.25
    4 -13 -7 2.07 0.43
    4 -13 -7 1.5 0.35
    4 -13 -6 -0.04 0.22
    4 -13 -6 0.13 0.24
    4 -13 -5 -0.07 0.21
    4 -13 -5 -0.1 0.2
    4 -13 -4 2.27 0.42
    4 -13 -4 2.64 0.46
    4 -13 -3 0.82 0.31
    4 -13 -3 0.4 0.27
    4 -13 -2 4.35 0.59
    4 -13 -2 3.89 0.55
    4 -13 -1 -0.27 0.27
    4 -13 -1 0.01 0.16
    4 -13 0 0.25 0.23
    4 -13 0 -0.35 0.26
    4 -13 1 2.97 0.48
    4 -13 1 2.72 0.45
    4 -13 2 0.05 0.16
    4 -13 2 -0.03 0.18
    4 -13 3 0.04 0.23
    4 -13 4 2.09 0.42
    4 -13 5 1.5 0.41
    -4 -13 -5 1.13 0.3
    -4 -13 -6 6.44 0.62
    4 -13 6 6.19 0.66
    -4 -13 -7 -0.37 0.23
    4 -13 7 0.1 0.2
    -4 -13 -8 0.64 0.27
    4 -13 8 0.61 0.3
    -4 -13 -9 2 0.39
    4 -13 9 2.33 0.46
    -4 -13 -10 0.23 0.18
    4 -13 10 0.09 0.18
    4 -13 11 0.99 0.33
    -4 -13 -11 1.76 0.4
    4 -13 12 0.67 0.25
    -4 -13 -12 1.21 0.34
    4 -13 13 -0.2 0.25
    -4 -13 -13 0.17 0.21
    4 13 13 0.06 0.21
    4 13 14 3.57 0.52
    4 -13 14 3.25 0.52
    -4 -13 -14 2.81 0.48
    4 13 15 0.12 0.16
    4 -13 15 0.43 0.26
    -4 -13 -15 0.35 0.27
    4 13 16 0.45 0.24
    -4 -13 -16 0.35 0.27
    4 -13 16 -0.13 0.25
    4 -13 17 1.58 0.42
    4 13 17 1.51 0.38
    -4 -13 -17 1.58 0.41
    4 -13 18 1.84 0.44
    4 13 18 1.37 0.36
    -4 -13 -18 1.55 0.41
    4 13 19 2.63 0.47
    -4 -13 -19 2.41 0.51
    4 -13 19 2.4 0.47
    4 13 20 0.04 0.23
    -4 -13 -20 0.27 0.28
    4 -14 -15 0.41 0.31
    4 -14 -14 -0.03 0.28
    4 -14 -13 0.36 0.23
    4 -14 -13 0.25 0.26
    4 -14 -12 5.33 0.7
    4 -14 -12 5.78 0.72
    4 -14 -11 0.06 0.21
    4 -14 -11 -0.14 0.27
    4 -14 -10 7.75 0.81
    4 -14 -10 7.28 0.79
    4 -14 -9 0.64 0.29
    4 -14 -9 0.04 0.26
    4 -14 -8 -0.03 0.22
    4 -14 -8 0.49 0.33
    4 -14 -7 0.19 0.26
    4 -14 -7 0.13 0.32
    4 -14 -6 -0.08 0.25
    4 -14 -6 0.01 0.21
    4 -14 -5 -0.05 0.23
    4 -14 -5 0.15 0.18
    4 -14 -4 3.22 0.55
    4 -14 -4 3.59 0.56
    4 -14 -3 2.62 0.49
    4 -14 -3 3.03 0.53
    4 -14 -2 0.32 0.25
    4 -14 -2 0.43 0.22
    4 -14 -1 -0.12 0.28
    4 -14 -1 -0.22 0.21
    4 -14 0 0.28 0.24
    4 -14 0 0.7 0.3
    4 -14 1 0.23 0.2
    4 -14 1 0.59 0.33
    4 -14 2 -0.39 0.27
    4 -14 2 0.14 0.18
    4 -14 3 1.63 0.36
    4 -14 3 0.6 0.26
    4 -14 4 -0.03 0.19
    4 -14 4 0.29 0.26
    4 -14 5 0.27 0.2
    4 -14 5 0.64 0.32
    4 -14 6 4.01 0.57
    4 -14 7 0.84 0.35
    -4 -14 -8 0.12 0.2
    4 -14 8 0.15 0.21
    -4 -14 -9 -0.19 0.26
    4 -14 9 0.04 0.21
    -4 -14 -10 1.77 0.4
    4 -14 10 1.79 0.44
    4 -14 11 0.85 0.34
    -4 -14 -11 0.24 0.19
    4 -14 12 1.53 0.39
    -4 -14 -12 1.66 0.41
    4 -14 13 1.74 0.41
    -4 -14 -13 1.87 0.41
    -4 -14 -14 0.53 0.31
    4 -14 14 0.34 0.27
    4 -14 15 1.28 0.35
    -4 -14 -15 0.94 0.35
    4 -14 16 0.98 0.35
    4 14 16 1.68 0.4
    -4 -14 -16 1.69 0.42
    -4 -14 -17 0.44 0.32
    -4 -14 -18 1.06 0.36
    4 -15 -10 0.84 0.35
    4 -15 -10 0.81 0.37
    4 -15 -9 2.2 0.51
    4 -15 -9 1.61 0.43
    4 -15 -8 2.58 0.54
    4 -15 -8 4.23 0.63
    4 -15 -7 0.53 0.29
    4 -15 -7 0.4 0.23
    4 -15 -6 1.64 0.46
    4 -15 -6 2.79 0.53
    4 -15 -5 0.93 0.4
    4 -15 -5 0.41 0.28
    4 -15 -4 0.28 0.32
    4 -15 -4 0.07 0.22
    4 -15 -3 0.1 0.28
    4 -15 -3 -0.14 0.2
    4 -15 -2 0.46 0.31
    4 -15 -2 -0.05 0.24
    4 -15 -1 0.02 0.2
    4 -15 -1 -0.07 0.21
    4 -15 0 6.42 0.74
    4 -15 0 7.03 0.77
    4 -15 1 4.03 0.62
    4 -15 1 3.08 0.53
    4 -15 2 6 0.74
    4 -15 2 6.88 0.75
    4 -15 3 0.17 0.19
    4 -15 3 0.25 0.28
    4 -15 4 -0.06 0.16
    4 -15 4 0.3 0.27
    4 -15 5 0.17 0.18
    4 -15 5 -0.72 0.35
    4 -15 6 0.63 0.28
    4 -15 6 0.82 0.31
    4 -15 7 1.04 0.37
    4 -15 7 0.92 0.36
    4 -15 8 0.57 0.32
    4 -15 8 0.42 0.29
    4 -15 9 2.47 0.48
    4 -15 9 2.15 0.48
    4 -15 10 0 0.23
    4 -15 11 0.55 0.37
    -4 -15 -12 0.8 0.36
    -4 -15 -13 2.35 0.46
    -4 -15 -14 0.03 0.22
    -4 -15 -15 3.79 0.59
    -5 0 32 -0.38 0.22
    5 0 -32 0.13 0.24
    -5 0 31 4.29 0.62
    5 0 -31 4.66 0.64
    -5 0 30 0.29 0.29
    5 0 -30 0.25 0.29
    -5 0 29 0.37 0.27
    5 0 -29 0.28 0.23
    -5 0 28 0.1 0.17
    5 0 -28 -0.15 0.16
    -5 0 27 -0.12 0.16
    -5 0 27 -0.08 0.18
    5 0 -27 0.18 0.25
    -5 0 26 0.14 0.18
    -5 0 26 0.3 0.21
    5 0 -26 -0.33 0.22
    -5 0 25 -0.32 0.26
    -5 0 25 0.02 0.15
    -5 0 24 -0.07 0.18
    -5 0 24 0.18 0.16
    -5 0 23 7.53 0.67
    -5 0 23 8.33 0.65
    -5 0 22 0.07 0.16
    -5 0 22 -0.1 0.17
    -5 0 21 7.75 0.65
    -5 0 21 8.39 0.64
    -5 0 20 0.2 0.19
    -5 0 20 -0.07 0.16
    -5 0 19 0.52 0.22
    -5 0 18 0.08 0.16
    -5 0 17 55.53 1.51
    -5 0 17 55.86 1.19
    -5 0 16 -0.1 0.17
    -5 0 15 21.28 0.92
    -5 0 14 0.26 0.18
    5 0 -14 0.02 0.08
    -5 0 13 24.97 0.95
    5 0 -13 23.53 0.6
    -5 0 12 0.18 0.19
    5 0 -12 0.02 0.05
    5 0 -12 0.07 0.07
    -5 0 11 3.43 0.37
    5 0 -11 3.73 0.22
    5 0 -11 3.63 0.2
    -5 0 10 -0.01 0.17
    5 0 -10 -0.02 0.05
    5 0 -9 0.38 0.08
    -5 0 9 0.25 0.18
    5 0 -8 0.03 0.04
    -5 0 8 0.05 0.15
    -5 0 7 18.4 0.75
    5 0 -7 18.69 0.41
    -5 0 6 0.14 0.16
    5 0 -6 0 0.05
    5 0 -5 2.47 0.15
    -5 0 5 2.79 0.3
    -5 0 4 0.09 0.15
    5 0 -4 0.04 0.05
    5 0 -3 42.32 1.08
    -5 0 3 41.58 1.04
    5 0 -3 42.06 0.64
    -5 0 2 -0.03 0.13
    5 0 -2 -0.15 0.13
    -5 0 1 69.34 1.29
    5 0 -1 70.49 1.38
    -5 0 0 0.24 0.14
    5 0 0 -0.11 0.12
    -5 0 -1 58.23 1.14
    5 0 1 59.42 1.26
    -5 0 -2 0.24 0.14
    5 0 2 0.1 0.14
    -5 0 -3 32.05 0.8
    5 0 3 30.18 0.91
    -5 0 -4 0.03 0.1
    5 0 4 -0.01 0.11
    -5 0 -5 11.89 0.47
    5 0 5 12.52 0.61
    -5 0 -6 0.13 0.09
    5 0 6 0.14 0.16
    -5 0 -7 0.09 0.08
    5 0 7 0.05 0.14
    5 0 8 -0.06 0.15
    -5 0 -8 0.1 0.07
    -5 0 -9 37.63 0.73
    5 0 9 39.15 1.1
    5 0 10 0.08 0.16
    5 0 11 28.92 1
    5 0 12 0.29 0.15
    5 0 13 0.31 0.18
    5 0 14 0.09 0.14
    5 0 15 6.33 0.5
    5 0 16 0.18 0.17
    5 0 17 6.76 0.54
    -5 0 -17 7.02 0.43
    5 0 18 0 0.17
    -5 0 -18 0.1 0.11
    5 0 19 2.2 0.34
    5 0 20 -0.27 0.14
    5 0 21 8.16 0.65
    5 0 22 0.21 0.2
    5 0 23 5.51 0.57
    5 0 24 0.04 0.22
    5 0 25 4.77 0.55
    5 0 26 0.19 0.2
    5 0 27 1.53 0.37
    5 0 28 0.36 0.23
    5 0 29 0.05 0.19
    5 0 30 -0.16 0.21
    5 0 31 1.81 0.4
    5 0 32 0.48 0.33
    5 0 33 1.89 0.42
    -5 1 32 0.62 0.29
    -5 -1 32 0.18 0.3
    5 1 -32 0.51 0.29
    5 -1 -32 0.16 0.23
    -5 1 31 0.42 0.24
    5 1 -31 0.31 0.2
    5 -1 -31 0.64 0.28
    -5 1 30 0.26 0.2
    -5 -1 30 0.34 0.28
    5 1 -30 0.79 0.31
    5 -1 -30 0.29 0.29
    -5 1 29 0.17 0.23
    -5 -1 29 0.29 0.23
    5 1 -29 0.48 0.23
    5 -1 -29 0.42 0.23
    -5 1 28 0.9 0.32
    -5 -1 28 0.09 0.21
    5 -1 -28 0.12 0.22
    5 1 -28 0.34 0.23
    -5 1 27 0.55 0.27
    -5 -1 27 0.5 0.31
    -5 -1 27 0.46 0.19
    5 1 -27 0.27 0.21
    5 -1 -27 0.44 0.24
    -5 1 26 0.18 0.25
    -5 -1 26 0.33 0.22
    -5 -1 26 0.25 0.19
    5 1 -26 0.22 0.2
    5 -1 -26 0.22 0.16
    -5 1 25 0.69 0.29
    -5 -1 25 0.61 0.27
    -5 -1 25 0.77 0.26
    -5 1 24 -0.15 0.22
    -5 -1 24 0.09 0.18
    -5 1 24 -0.05 0.16
    -5 -1 24 0.07 0.18
    -5 1 23 1.62 0.35
    -5 1 23 1.73 0.32
    -5 -1 23 1.23 0.27
    -5 1 22 -0.02 0.16
    -5 1 22 0.17 0.16
    -5 -1 22 0.11 0.13
    -5 1 21 -0.02 0.14
    -5 1 21 0.13 0.15
    -5 -1 21 0.04 0.19
    -5 1 20 10.01 0.71
    -5 1 20 10.89 0.71
    -5 -1 20 9.82 0.68
    -5 1 19 0.05 0.15
    -5 1 19 0.27 0.18
    -5 -1 19 0.31 0.23
    -5 1 18 0.29 0.19
    -5 1 18 0.46 0.21
    -5 -1 18 0.54 0.2
    5 -1 -18 0.39 0.15
    -5 1 17 15.26 0.8
    -5 1 17 15.08 0.8
    -5 -1 17 14.5 0.79
    5 -1 -17 15.37 0.63
    -5 1 17 14.92 0.63
    -5 1 16 13.12 0.72
    -5 1 16 12.25 0.72
    -5 -1 16 13 0.73
    5 -1 -16 12.1 0.54
    -5 1 16 12.22 0.57
    -5 1 15 1.14 0.27
    -5 -1 15 1.69 0.29
    5 -1 -15 1.5 0.2
    -5 1 15 1.62 0.24
    -5 1 14 2.81 0.35
    -5 -1 14 3.37 0.4
    5 -1 -14 3.05 0.26
    -5 1 14 3.16 0.3
    -5 1 13 7.44 0.54
    -5 -1 13 8.04 0.57
    5 -1 -13 7.6 0.39
    5 -1 -13 7.84 0.35
    -5 1 13 8.02 0.46
    -5 1 12 31.07 0.9
    -5 1 12 33.82 1.1
    -5 -1 12 31.69 1.07
    5 -1 -12 32.54 0.7
    5 -1 -12 31.63 0.76
    5 -1 -11 0.95 0.14
    -5 1 11 1.27 0.27
    5 1 -11 0.85 0.07
    -5 -1 11 1.37 0.28
    5 -1 -11 0.85 0.13
    5 -1 -10 1.02 0.14
    -5 1 10 1.39 0.26
    -5 -1 10 1.03 0.23
    5 1 -10 1.28 0.1
    -5 1 9 12.2 0.65
    -5 -1 9 12.06 0.64
    5 -1 -9 12.1 0.43
    -5 1 8 1.66 0.27
    -5 -1 8 1.38 0.26
    5 -1 -8 1.21 0.14
    -5 1 7 0.82 0.19
    -5 1 7 0.82 0.08
    -5 -1 7 0.76 0.21
    5 -1 -7 0.96 0.12
    5 -1 -6 -0.08 0.07
    -5 1 6 0.23 0.15
    -5 -1 6 0.17 0.17
    -5 1 5 13.35 0.62
    -5 -1 5 13.15 0.63
    5 -1 -5 12.94 0.41
    5 1 -4 20.96 0.31
    -5 1 4 21.7 0.77
    -5 -1 4 22.8 0.8
    5 -1 -4 21.74 0.54
    5 -1 -4 23.47 0.81
    -5 1 3 6.16 0.41
    -5 -1 3 5.92 0.41
    5 -1 -3 6.13 0.42
    5 1 -3 6.25 0.19
    5 -1 -3 6.23 0.29
    -5 1 2 0.41 0.15
    -5 -1 2 0.35 0.15
    5 1 -2 0.18 0.11
    5 -1 -2 0.49 0.16
    5 -1 -2 0.27 0.09
    -5 1 1 31.84 0.89
    -5 -1 1 32.67 0.89
    5 1 -1 33.83 0.95
    5 -1 -1 32.64 0.94
    -5 1 0 2.41 0.26
    -5 -1 0 2.32 0.26
    5 1 0 2.2 0.25
    5 -1 0 2.28 0.27
    -5 1 -1 24.79 0.76
    -5 -1 -1 25.97 0.77
    5 1 1 25.88 0.82
    5 -1 1 26.58 0.85
    -5 1 -2 5.59 0.35
    -5 -1 -2 5.19 0.34
    5 1 2 4.63 0.35
    5 -1 2 5.24 0.41
    -5 1 -3 1.26 0.17
    -5 -1 -3 1.1 0.17
    5 1 3 0.92 0.19
    5 -1 3 0.73 0.18
    -5 1 -4 75.23 1.22
    -5 -1 -4 73.7 1.2
    5 1 4 74.38 1.42
    5 -1 4 75.49 1.46
    -5 1 -5 0.11 0.08
    -5 -1 -5 0.06 0.1
    5 1 5 -0.03 0.11
    -5 1 -6 2.98 0.24
    -5 -1 -6 3.14 0.25
    5 1 6 3.42 0.33
    5 -1 6 2.93 0.32
    -5 -1 -7 12.4 0.46
    5 1 7 13.09 0.62
    5 -1 7 13.67 0.65
    5 -1 8 0.96 0.22
    -5 -1 -8 0.8 0.14
    5 1 8 1.16 0.22
    5 1 9 0.6 0.18
    5 -1 9 0.8 0.2
    -5 -1 -9 0.62 0.11
    5 1 10 0 0.15
    5 -1 10 -0.04 0.15
    -5 -1 -10 0.11 0.08
    5 1 11 1.14 0.23
    5 -1 11 1.15 0.24
    -5 -1 -11 1.15 0.13
    -5 -1 -12 11.67 0.34
    5 1 12 12.93 0.66
    5 -1 12 12.04 0.67
    -5 1 -13 1.24 0.21
    5 1 13 1.12 0.24
    5 -1 13 0.93 0.25
    5 1 14 0.28 0.18
    5 -1 14 0.34 0.2
    -5 1 -14 0.45 0.15
    5 -1 15 4.18 0.42
    5 1 15 4.34 0.42
    -5 1 -15 3.62 0.33
    5 1 16 2.87 0.37
    5 -1 16 2.98 0.38
    -5 1 -16 2.86 0.29
    5 1 17 0.4 0.16
    5 -1 17 0.34 0.17
    -5 1 -17 0.33 0.13
    5 1 18 0.99 0.25
    5 -1 18 0.61 0.21
    -5 1 -18 0.86 0.17
    5 1 19 1.13 0.27
    5 -1 19 0.89 0.26
    5 1 20 12.58 0.78
    5 -1 20 13.35 0.83
    5 1 21 0.18 0.17
    5 -1 21 0.18 0.21
    5 1 22 0.87 0.23
    5 -1 22 1.09 0.27
    5 1 23 0.05 0.16
    5 -1 23 0.32 0.26
    5 1 24 -0.29 0.21
    5 -1 24 0.12 0.19
    5 1 25 3.87 0.5
    5 -1 25 3.83 0.51
    5 1 26 0.16 0.19
    5 -1 26 0.17 0.19
    5 1 27 1.01 0.31
    5 -1 27 0.93 0.32
    5 1 28 3.35 0.5
    5 -1 28 4 0.55
    5 1 29 1.22 0.34
    5 -1 29 1 0.34
    5 1 30 0.04 0.22
    5 -1 30 0.64 0.31
    5 1 31 1.56 0.38
    5 -1 31 1.21 0.35
    5 1 32 1.14 0.37
    5 -1 32 1.4 0.37
    5 1 33 1.85 0.42
    -5 2 32 1.31 0.41
    -5 -2 32 1 0.33
    5 2 -32 1.11 0.34
    5 -2 -32 0.55 0.31
    -5 2 31 6.54 0.75
    -5 -2 31 5.5 0.69
    5 2 -31 5.49 0.68
    5 -2 -31 6.69 0.77
    -5 2 30 2.2 0.45
    -5 -2 30 0.89 0.28
    5 2 -30 1.69 0.41
    5 -2 -30 1.51 0.39
    -5 2 29 1.1 0.37
    -5 -2 29 0.43 0.24
    5 -2 -29 0.3 0.22
    5 2 -29 1.09 0.32
    -5 2 28 1.31 0.38
    -5 -2 28 0.87 0.31
    5 2 -28 0.98 0.33
    5 -2 -28 0.76 0.26
    -5 2 27 0.23 0.26
    -5 -2 27 0.36 0.22
    -5 -2 27 0.53 0.26
    5 2 -27 0.01 0.16
    5 -2 -27 0.19 0.18
    5 2 -26 0.82 0.31
    -5 2 26 1.01 0.33
    -5 -2 26 0.85 0.3
    -5 -2 26 0.38 0.19
    5 -2 -26 0.54 0.19
    -5 2 25 1.01 0.31
    -5 -2 25 1.33 0.3
    -5 2 24 0.19 0.21
    -5 -2 24 0.29 0.15
    -5 2 23 3.64 0.46
    -5 -2 23 4.15 0.49
    -5 2 22 4.15 0.5
    -5 -2 22 4.35 0.49
    -5 2 21 -0.06 0.16
    -5 -2 21 0.26 0.19
    -5 2 20 0.73 0.25
    -5 -2 20 0.6 0.23
    5 -2 -20 0.38 0.16
    -5 2 19 -0.22 0.18
    -5 2 19 -0.04 0.17
    -5 -2 19 0.09 0.18
    5 -2 -19 0.12 0.12
    -5 2 18 3.54 0.42
    -5 2 18 3.18 0.39
    -5 -2 18 3.09 0.41
    5 -2 -18 3.48 0.34
    -5 2 17 20.9 0.93
    -5 2 17 21.14 0.95
    -5 -2 17 20.9 0.95
    5 -2 -17 21.59 0.8
    -5 2 17 21.45 0.76
    -5 2 16 11.91 0.7
    -5 2 16 11.46 0.68
    -5 -2 16 12.54 0.73
    5 -2 -16 12.18 0.59
    -5 2 16 12.01 0.57
    -5 2 15 70.55 1.61
    -5 2 15 71.16 1.68
    -5 -2 15 68.28 1.66
    5 -2 -15 71.68 1.37
    -5 2 15 68.68 1.36
    -5 2 14 19.47 0.83
    -5 2 14 19.48 0.88
    -5 -2 14 18.53 0.85
    5 -2 -14 19.28 0.62
    -5 2 14 18.87 0.72
    5 -2 -14 19.34 0.7
    5 -2 -13 1.16 0.19
    -5 2 13 1.1 0.22
    -5 2 13 1.07 0.25
    5 -2 -13 0.97 0.16
    -5 -2 13 0.77 0.22
    -5 2 13 1.06 0.2
    5 -2 -12 0.76 0.15
    -5 2 12 1.23 0.22
    -5 2 12 0.76 0.2
    -5 -2 12 0.63 0.21
    5 -2 -12 0.87 0.15
    -5 2 12 0.96 0.2
    -5 2 11 0.75 0.19
    -5 2 11 1.11 0.26
    5 -2 -11 0.9 0.16
    -5 -2 11 0.81 0.2
    5 -2 -11 0.62 0.14
    -5 2 11 0.87 0.19
    -5 2 10 1.04 0.19
    -5 2 10 0.8 0.21
    5 -2 -10 1.43 0.2
    -5 -2 10 1.39 0.28
    -5 2 10 1.19 0.21
    -5 2 9 7.87 0.52
    -5 -2 9 8.53 0.55
    5 -2 -9 8.08 0.39
    -5 2 9 8.7 0.5
    -5 2 8 0.16 0.15
    -5 -2 8 0.45 0.18
    -5 2 8 0.69 0.11
    5 -2 -8 0.64 0.13
    -5 2 8 0.57 0.17
    5 -2 -7 0.02 0.08
    -5 2 7 0 0.14
    -5 -2 7 -0.1 0.14
    -5 2 7 0.01 0.04
    -5 2 7 0.17 0.13
    5 -2 -6 2.49 0.22
    -5 2 6 2.06 0.27
    -5 -2 6 2.49 0.3
    -5 2 6 3.04 0.31
    -5 2 5 1.13 0.21
    -5 2 5 0.84 0.21
    -5 -2 5 1.32 0.23
    5 -2 -5 0.98 0.14
    -5 2 4 1.09 0.21
    5 -2 -4 0.89 0.14
    -5 2 4 1.07 0.21
    -5 -2 4 1.06 0.21
    5 -2 -4 0.35 0.14
    -5 2 3 1.12 0.21
    -5 2 3 1.19 0.21
    -5 -2 3 0.36 0.14
    5 -2 -3 1.29 0.21
    5 -2 -3 0.97 0.15
    -5 2 2 0.76 0.2
    -5 2 2 0.63 0.17
    5 -2 -2 0.68 0.19
    5 -2 -2 0.41 0.11
    -5 -2 2 0.33 0.11
    -5 2 1 20.75 0.76
    -5 2 1 20.23 0.72
    -5 -2 1 20.86 0.73
    5 2 -1 21.45 0.75
    5 -2 -1 20.7 0.76
    -5 2 0 3.66 0.33
    -5 2 0 3.56 0.3
    -5 -2 0 4.1 0.34
    5 -2 0 3.98 0.35
    5 2 0 4.01 0.34
    -5 2 -1 6.65 0.44
    -5 2 -1 6.24 0.39
    -5 -2 -1 5.66 0.38
    5 2 1 5.74 0.21
    5 -2 1 6.4 0.43
    5 2 1 5.68 0.4
    -5 -2 -2 0.05 0.12
    5 2 2 0.15 0.13
    5 -2 2 0.05 0.12
    -5 2 -3 0.32 0.16
    -5 -2 -3 0.54 0.15
    5 2 3 0.47 0.16
    5 -2 3 0.52 0.18
    -5 2 -4 4.95 0.38
    -5 -2 -4 5.16 0.34
    5 2 4 5.25 0.38
    5 -2 4 5.09 0.4
    -5 2 -5 10.65 0.55
    -5 -2 -5 12.01 0.5
    5 2 5 10.93 0.55
    5 -2 5 11.26 0.59
    -5 -2 -6 3.25 0.26
    5 2 6 3.19 0.31
    -5 2 -6 3.87 0.36
    5 -2 6 3.03 0.33
    -5 -2 -7 13.59 0.5
    5 2 7 13.5 0.62
    5 -2 7 14.64 0.69
    -5 2 -7 14.27 0.63
    -5 -2 -8 22.38 0.62
    5 2 8 22.46 0.8
    5 -2 8 22.17 0.85
    -5 2 -8 22.28 0.79
    -5 -2 -9 15.63 0.51
    5 2 9 15.56 0.68
    5 -2 9 16.19 0.74
    -5 2 -9 16.9 0.69
    5 -2 10 3.41 0.36
    -5 -2 -10 3.63 0.24
    5 2 10 3.97 0.37
    -5 2 -10 2.96 0.3
    5 2 11 1.56 0.26
    5 -2 11 2.11 0.3
    -5 -2 -11 1.73 0.16
    -5 2 -11 1.89 0.27
    -5 -2 -12 5.31 0.26
    5 2 12 5.07 0.43
    5 -2 12 5.85 0.47
    -5 2 -12 5.82 0.41
    5 2 13 0.9 0.24
    5 -2 13 0.98 0.23
    -5 2 -13 0.83 0.18
    5 2 14 15.05 0.73
    -5 2 -14 17 0.69
    5 -2 14 16.12 0.81
    5 2 15 8.1 0.55
    -5 2 -15 7.07 0.44
    5 -2 15 7.2 0.56
    5 2 16 12.98 0.71
    -5 2 -16 12.99 0.6
    5 -2 16 12.54 0.75
    5 2 17 0.7 0.2
    5 -2 17 0.66 0.23
    -5 2 -17 0.88 0.18
    5 2 18 1.24 0.26
    5 -2 18 1.09 0.28
    -5 2 -18 0.84 0.17
    5 2 19 0.04 0.16
    5 -2 19 0.19 0.21
    5 2 20 0.1 0.17
    5 -2 20 0.28 0.2
    5 2 21 -0.33 0.2
    5 -2 21 0.2 0.18
    5 2 22 0.45 0.2
    5 -2 22 0.84 0.29
    5 2 23 4.37 0.5
    5 -2 23 5.02 0.56
    5 2 24 3.51 0.45
    5 -2 24 3.98 0.52
    5 2 25 1.17 0.31
    5 -2 25 1.48 0.35
    5 2 26 0.21 0.19
    5 -2 26 -0.13 0.18
    5 2 27 -0.09 0.24
    5 -2 27 0.38 0.26
    5 2 28 0.12 0.23
    5 -2 28 0.37 0.26
    5 2 29 1.13 0.32
    5 -2 29 1.39 0.38
    5 2 30 0.77 0.29
    5 -2 30 1.24 0.36
    5 2 31 2.61 0.45
    5 -2 31 2.55 0.48
    5 2 32 2.21 0.45
    5 -2 32 2.99 0.55
    5 2 33 1.01 0.36
    5 3 -32 -0.31 0.28
    5 -3 -32 0.93 0.37
    -5 3 31 0.53 0.3
    -5 -3 31 0.05 0.23
    5 3 -31 0.1 0.18
    5 -3 -31 0.61 0.28
    -5 3 30 1.34 0.36
    -5 -3 30 0.9 0.34
    5 3 -30 1.24 0.36
    5 -3 -30 1.32 0.37
    -5 3 29 0.49 0.25
    -5 -3 29 0.09 0.18
    5 3 -29 0.23 0.26
    5 -3 -29 0.21 0.18
    -5 3 28 1.69 0.4
    -5 -3 28 2.12 0.45
    5 3 -28 2.06 0.4
    5 -3 -28 1.87 0.4
    -5 3 27 0.5 0.32
    -5 -3 27 0.29 0.24
    5 3 -27 0.03 0.19
    5 -3 -27 0.03 0.21
    -5 3 26 1.19 0.32
    -5 -3 26 1.87 0.36
    5 3 -26 1.66 0.36
    5 -3 -26 1.64 0.36
    -5 3 25 0.29 0.19
    -5 -3 25 0.67 0.25
    5 3 -25 0.2 0.19
    5 -3 -25 0.42 0.22
    -5 3 24 0.23 0.2
    -5 -3 24 0.01 0.16
    -5 3 23 0.17 0.22
    -5 -3 23 0.12 0.17
    -5 3 22 6.33 0.6
    -5 -3 22 6.24 0.58
    5 -3 -22 5.41 0.49
    -5 3 21 0.07 0.15
    -5 -3 21 0.15 0.19
    5 -3 -21 0.03 0.15
    -5 3 20 0.23 0.2
    -5 -3 20 0.11 0.2
    5 -3 -20 0.17 0.15
    -5 3 19 3.43 0.43
    -5 -3 19 3.2 0.42
    5 -3 -19 4.31 0.41
    -5 3 18 0.83 0.24
    -5 -3 18 0.62 0.22
    5 -3 -18 0.68 0.2
    -5 3 17 -0.11 0.17
    -5 -3 17 0.05 0.14
    -5 3 17 -0.03 0.1
    5 -3 -17 0.09 0.14
    -5 3 16 9.75 0.63
    -5 -3 16 8.81 0.62
    -5 3 16 8.87 0.51
    5 -3 -16 8.57 0.53
    -5 3 15 30.74 1.08
    -5 -3 15 31.31 1.14
    5 -3 -15 32.15 0.89
    5 -3 -15 30.22 0.96
    -5 3 15 30.7 0.95
    -5 3 14 31.79 1.06
    -5 -3 14 30.57 1.12
    5 -3 -14 31.55 0.88
    5 -3 -14 29.97 0.93
    -5 3 14 30.16 0.93
    -5 3 13 4.09 0.39
    -5 -3 13 4.09 0.44
    5 -3 -13 4.32 0.34
    5 -3 -13 4.57 0.37
    -5 3 13 4.08 0.35
    -5 3 12 0.6 0.17
    5 -3 -12 0.49 0.17
    5 -3 -12 0.61 0.15
    -5 -3 12 0.5 0.21
    -5 3 12 0.21 0.13
    5 -3 -11 5.66 0.39
    -5 3 11 5.2 0.4
    -5 -3 11 4.86 0.44
    5 -3 -11 5.76 0.37
    -5 3 11 5.07 0.38
    -5 3 10 5.34 0.39
    -5 -3 10 5.37 0.46
    -5 3 10 6.04 0.42
    5 -3 -10 6.17 0.39
    -5 3 9 0.8 0.14
    -5 3 9 0.93 0.18
    -5 -3 9 0.47 0.19
    5 -3 -9 0.82 0.18
    -5 3 9 0.89 0.18
    5 -3 -8 0.19 0.15
    -5 3 8 0.06 0.11
    -5 3 8 0.06 0.06
    -5 -3 8 -0.05 0.16
    -5 3 8 -0.02 0.13
    -5 3 7 5.72 0.35
    5 -3 -7 5.68 0.36
    -5 -3 7 5.54 0.44
    -5 3 7 5.47 0.28
    -5 3 7 5.98 0.43
    -5 3 6 25.41 0.69
    5 -3 -6 25.77 0.75
    -5 -3 6 27.63 0.94
    -5 3 6 27.7 0.89
    -5 3 5 2.66 0.22
    -5 -3 5 3.6 0.36
    5 -3 -5 2.74 0.26
    -5 3 5 2.77 0.3
    -5 3 4 4.39 0.26
    -5 -3 4 4.19 0.37
    5 -3 -4 4.43 0.32
    5 -3 -4 4.2 0.35
    -5 3 4 4.75 0.39
    -5 3 3 1.45 0.14
    5 -3 -3 1.83 0.21
    5 -3 -3 1.45 0.23
    -5 3 3 1.65 0.24
    5 -3 -2 37 0.89
    -5 3 2 38.6 0.64
    5 -3 -2 38.35 1.04
    -5 3 2 37.86 1.05
    -5 3 1 3.81 0.18
    5 -3 -1 3.66 0.29
    5 -3 -1 3.73 0.34
    -5 3 1 3.73 0.34
    -5 3 0 3.8 0.16
    5 3 0 4 0.32
    5 -3 0 3.79 0.34
    -5 3 0 4.11 0.37
    5 3 1 8.13 0.46
    5 -3 1 8.9 0.51
    -5 3 -1 8.09 0.49
    5 3 1 7.73 0.3
    5 3 2 42.05 0.72
    5 3 2 41.9 1.03
    5 -3 2 44.78 1.13
    -5 3 -2 42.82 1.12
    5 3 3 -0.02 0.1
    5 -3 3 0.33 0.17
    -5 3 -3 0.09 0.14
    5 3 4 0.21 0.13
    5 -3 4 0.03 0.13
    -5 3 -4 -0.04 0.12
    5 3 5 0.07 0.12
    -5 3 -5 0.15 0.12
    5 -3 5 0.37 0.17
    5 3 6 13.43 0.61
    5 -3 6 14.68 0.7
    -5 3 -6 14.5 0.66
    5 -3 7 2.83 0.33
    5 3 7 2.85 0.3
    -5 3 -7 2.07 0.27
    5 -3 8 0.03 0.14
    5 3 8 0.32 0.15
    -5 3 -8 0.2 0.12
    5 3 9 9.23 0.52
    5 -3 9 8.98 0.56
    -5 3 -9 9.35 0.53
    -5 -3 -10 18.19 0.57
    5 3 10 17.43 0.73
    -5 3 -10 18.81 0.75
    5 -3 10 17.79 0.8
    5 3 11 0.2 0.15
    5 -3 11 0.11 0.17
    -5 -3 -11 0.06 0.08
    -5 3 -11 0.12 0.1
    -5 -3 -12 9.86 0.39
    5 3 12 9.64 0.56
    -5 3 -12 9.08 0.52
    5 -3 12 9.77 0.63
    5 -3 13 4.22 0.43
    5 3 13 4.53 0.4
    -5 3 -13 4.19 0.36
    5 3 14 0.07 0.13
    5 -3 14 0.14 0.17
    -5 3 -14 0.29 0.13
    5 3 15 0.2 0.13
    5 -3 15 0.32 0.16
    -5 3 -15 0.09 0.11
    5 -3 16 3.93 0.44
    -5 3 -16 4.56 0.38
    5 3 16 4.15 0.41
    5 -3 17 3.95 0.45
    5 3 17 4.02 0.4
    -5 3 -17 3.93 0.35
    -5 3 -18 12.36 0.6
    5 3 18 12.65 0.73
    5 -3 18 11.42 0.75
    5 3 19 1.68 0.29
    5 -3 19 1.39 0.31
    5 3 20 -0.07 0.14
    5 -3 20 0.15 0.21
    5 3 21 1.36 0.29
    5 -3 21 1.66 0.36
    5 3 22 3.68 0.44
    5 -3 22 3.61 0.5
    5 3 23 1.86 0.35
    5 -3 23 1.06 0.32
    5 3 24 2.78 0.4
    5 -3 24 2.68 0.44
    5 3 25 -0.2 0.19
    5 -3 25 0.52 0.27
    5 3 26 6.42 0.62
    5 -3 26 5.82 0.66
    5 3 27 -0.18 0.2
    5 -3 27 0.62 0.31
    5 3 28 0.26 0.21
    5 -3 28 0.68 0.33
    5 3 29 0.29 0.21
    5 -3 29 1.22 0.39
    5 3 30 -0.18 0.23
    5 -3 30 -0.16 0.25
    5 3 31 -0.4 0.26
    5 -3 31 0.01 0.17
    -5 4 31 0.32 0.3
    -5 -4 31 0.23 0.27
    5 4 -31 0.17 0.25
    5 -4 -31 -0.06 0.21
    -5 4 30 0.09 0.25
    -5 -4 30 0.82 0.31
    5 4 -30 0.6 0.29
    5 -4 -30 0.65 0.27
    -5 4 29 6.77 0.73
    5 -4 -29 7.22 0.75
    5 4 -29 7.12 0.75
    -5 4 28 0.19 0.27
    5 4 -28 0.15 0.2
    5 -4 -28 0.5 0.24
    -5 4 27 -0.2 0.2
    5 4 -27 -0.17 0.19
    5 -4 -27 -0.14 0.19
    -5 4 26 1.17 0.32
    -5 -4 26 1.25 0.3
    5 4 -26 0.81 0.25
    5 -4 -26 0.97 0.29
    -5 4 25 1.44 0.34
    -5 -4 25 1.79 0.36
    5 4 -25 0.77 0.24
    5 -4 -25 2.08 0.4
    -5 4 24 0.19 0.23
    -5 -4 24 0.41 0.23
    5 -4 -24 0.11 0.14
    -5 4 23 0.1 0.2
    -5 -4 23 -0.03 0.19
    5 -4 -23 -0.03 0.13
    -5 4 22 0.81 0.29
    -5 -4 22 0.42 0.24
    5 -4 -22 0.29 0.2
    -5 4 21 19.28 1.02
    -5 -4 21 18.44 0.98
    5 -4 -21 20.31 0.94
    -5 4 20 0.9 0.28
    5 -4 -20 0.68 0.22
    -5 -4 20 1.1 0.29
    -5 4 19 1.01 0.25
    -5 -4 19 1.91 0.35
    5 -4 -19 1.73 0.29
    5 -4 -18 2.79 0.34
    -5 4 18 2.46 0.35
    -5 -4 18 2.61 0.38
    5 -4 -17 -0.19 0.15
    -5 4 17 0.02 0.15
    -5 -4 17 -0.1 0.17
    -5 4 17 0.15 0.1
    5 -4 -16 2.02 0.27
    -5 4 16 2.27 0.32
    5 -4 -16 2.13 0.28
    -5 -4 16 2.9 0.39
    -5 4 16 2.29 0.28
    -5 4 15 0.14 0.16
    5 -4 -15 -0.02 0.13
    -5 -4 15 0.04 0.19
    5 -4 -15 0.23 0.14
    -5 4 15 0.19 0.12
    -5 4 14 2.14 0.3
    5 -4 -14 2.7 0.31
    5 -4 -14 2.67 0.3
    -5 -4 14 2.23 0.34
    -5 4 14 2.17 0.28
    -5 4 13 32.02 1.03
    -5 -4 13 31.09 1.14
    5 -4 -13 30.76 0.94
    5 -4 -13 32.37 1.01
    -5 4 13 31.39 0.99
    -5 4 12 1.13 0.22
    -5 -4 12 1.22 0.28
    5 -4 -12 1.23 0.23
    5 -4 -12 1.1 0.2
    -5 4 12 1.1 0.23
    -5 4 11 12.61 0.61
    -5 -4 11 13.14 0.73
    -5 4 11 13.3 0.55
    -5 4 11 14.32 0.67
    5 -4 -11 14.42 0.63
    5 -4 -11 14.11 0.65
    -5 4 10 3.89 0.34
    -5 4 10 3.7 0.29
    5 -4 -10 3.71 0.33
    -5 -4 10 3.37 0.37
    -5 4 10 3.46 0.35
    5 -4 -10 3.78 0.34
    -5 4 9 7.91 0.45
    -5 4 9 7.51 0.39
    -5 4 9 7.6 0.49
    5 -4 -9 7.92 0.47
    5 -4 -8 0.75 0.19
    -5 4 8 0.89 0.19
    -5 4 8 0.68 0.13
    -5 4 8 0.76 0.17
    -5 4 7 1.61 0.2
    5 -4 -7 1.53 0.22
    -5 4 7 1.63 0.26
    -5 4 6 0.9 0.15
    5 -4 -6 0.78 0.18
    -5 4 6 1.31 0.21
    -5 4 5 2.58 0.22
    5 -4 -5 2.63 0.29
    5 -4 -5 2.65 0.27
    -5 4 5 2.77 0.3
    -5 4 4 4.49 0.27
    5 -4 -4 4.56 0.37
    5 -4 -4 4.85 0.36
    -5 4 4 5.1 0.41
    -5 4 3 1 0.12
    5 -4 -3 0.97 0.18
    5 -4 -3 1.13 0.21
    -5 4 3 1.16 0.22
    -5 4 2 0.1 0.05
    5 -4 -2 0.26 0.13
    5 -4 -2 0.18 0.13
    -5 4 2 0.19 0.16
    5 -4 -1 2.51 0.27
    5 -4 -1 2.71 0.29
    -5 4 1 2.65 0.33
    5 -4 0 2.34 0.29
    5 -4 0 1.75 0.22
    -5 4 0 1.93 0.27
    5 4 1 10.37 0.52
    5 -4 1 11.02 0.58
    -5 4 -1 10.74 0.59
    5 4 2 0.43 0.1
    5 4 2 0.08 0.11
    5 -4 2 0.18 0.14
    -5 4 -2 0.61 0.19
    5 4 3 14.14 0.5
    5 -4 3 13.93 0.66
    -5 4 -3 14.34 0.67
    5 4 3 14.08 0.6
    5 4 4 1.46 0.21
    5 4 4 1.85 0.2
    -5 4 -4 1.44 0.26
    5 -4 4 1.47 0.26
    5 4 5 57.12 1.21
    5 -4 5 58.78 1.35
    -5 4 -5 58.08 1.34
    5 -4 6 1.45 0.25
    5 4 6 1.76 0.25
    -5 4 -6 1.25 0.21
    5 4 7 7.92 0.46
    5 -4 7 8.64 0.57
    -5 4 -7 8.85 0.54
    5 4 8 11.49 0.56
    5 -4 8 10.55 0.62
    -5 4 -8 9.98 0.56
    5 -4 9 4 0.39
    5 4 9 4.91 0.38
    -5 4 -9 5.29 0.42
    5 -4 10 0.43 0.16
    -5 4 -10 0.49 0.17
    5 4 10 0.75 0.19
    5 4 11 23.04 0.83
    5 -4 11 25.28 1
    -5 4 -11 23.23 0.86
    5 4 12 24.13 0.86
    -5 4 -12 23.4 0.86
    5 -4 12 22.22 0.96
    5 4 13 26.86 0.93
    -5 4 -13 27.8 0.93
    5 -4 13 28.44 1.09
    5 4 14 2.78 0.33
    5 -4 14 3.24 0.39
    -5 4 -14 2.91 0.33
    5 4 15 2.53 0.32
    5 -4 15 2.08 0.35
    -5 4 -15 2.03 0.27
    5 4 16 7.35 0.52
    -5 4 -16 6.44 0.46
    5 -4 16 7.19 0.6
    -5 4 -17 8.59 0.52
    5 4 17 8.24 0.57
    5 -4 17 9.14 0.68
    5 4 18 0.1 0.14
    5 -4 18 -0.01 0.17
    -5 4 -18 0.15 0.11
    5 4 19 0.57 0.2
    5 -4 19 0.51 0.2
    5 4 20 4 0.44
    5 -4 20 5.12 0.56
    5 4 21 14.42 0.81
    5 -4 21 16.67 0.98
    5 4 22 2.69 0.39
    5 -4 22 2.41 0.42
    5 4 23 1.61 0.32
    5 -4 23 1.48 0.34
    5 4 24 0.26 0.17
    5 -4 24 1.08 0.36
    5 4 25 0.73 0.24
    5 -4 25 0.76 0.28
    5 4 26 0.1 0.16
    5 -4 26 0.82 0.3
    5 4 27 4.51 0.52
    5 -4 27 4.3 0.59
    5 -4 28 0.95 0.36
    5 -4 29 7.05 0.77
    5 -4 30 0.52 0.29
    5 -4 31 2.38 0.47
    -5 5 31 -0.05 0.21
    5 5 -31 0.17 0.21
    5 -5 -31 0.68 0.29
    -5 5 30 0.43 0.34
    5 5 -30 0.14 0.22
    5 -5 -30 0.67 0.3
    -5 5 29 0.58 0.26
    5 5 -29 1.51 0.38
    5 -5 -29 1.3 0.35
    -5 5 28 1.14 0.38
    5 5 -28 0.99 0.31
    5 -5 -28 0.55 0.25
    -5 5 27 0.2 0.2
    5 5 -27 0.01 0.2
    5 -5 -27 0.08 0.19
    -5 5 26 2.63 0.46
    -5 -5 26 3.24 0.47
    5 5 -26 3.46 0.5
    5 -5 -26 2.32 0.41
    -5 5 25 1.95 0.39
    -5 -5 25 1.64 0.36
    5 5 -25 1.74 0.38
    5 -5 -25 1.31 0.32
    5 -5 -25 2.15 0.41
    -5 5 24 0.14 0.2
    -5 -5 24 0.4 0.22
    5 5 -24 -0.1 0.16
    5 -5 -24 0.54 0.25
    5 -5 -24 0.27 0.14
    -5 5 23 -0.06 0.17
    -5 -5 23 -0.06 0.17
    5 -5 -23 -0.01 0.17
    -5 5 22 1.59 0.35
    -5 -5 22 1.32 0.33
    5 -5 -22 1.44 0.29
    -5 5 21 0.1 0.17
    -5 -5 21 0.25 0.18
    -5 5 20 0.13 0.16
    -5 -5 20 0.38 0.23
    5 -5 -20 0.01 0.16
    5 -5 -19 1.04 0.26
    -5 5 19 0.83 0.25
    -5 -5 19 0.87 0.24
    5 -5 -18 0.27 0.17
    -5 5 18 0.63 0.23
    -5 -5 18 0.62 0.25
    -5 5 17 6.26 0.47
    -5 5 17 6.25 0.54
    -5 -5 17 7 0.59
    5 -5 -17 6.1 0.52
    -5 5 16 0.53 0.22
    5 -5 -16 0.27 0.15
    5 -5 -16 0.36 0.16
    -5 -5 16 0.29 0.2
    -5 5 16 0.29 0.14
    -5 5 15 0.68 0.22
    5 -5 -15 0.64 0.2
    -5 -5 15 0.62 0.23
    -5 5 15 0.63 0.17
    5 -5 -15 0.34 0.14
    5 -5 -14 1.12 0.22
    -5 5 14 1.18 0.23
    5 -5 -14 1.09 0.24
    -5 -5 14 1.12 0.28
    -5 5 14 1.42 0.25
    -5 5 13 4.62 0.39
    -5 5 13 4.96 0.38
    5 -5 -13 5.18 0.43
    5 -5 -13 5.1 0.44
    -5 5 13 4.28 0.39
    -5 5 12 0.14 0.15
    -5 5 12 0.46 0.16
    5 -5 -12 0.41 0.18
    5 -5 -12 0.31 0.17
    -5 5 12 0.18 0.12
    -5 5 11 2.66 0.31
    -5 5 11 3.43 0.31
    5 -5 -11 2.87 0.32
    5 -5 -11 2.9 0.33
    -5 5 11 2.68 0.33
    -5 5 10 11.82 0.59
    -5 5 10 12.61 0.56
    5 -5 -10 12.73 0.64
    -5 5 10 11.58 0.63
    5 -5 -10 13.37 0.67
    5 -5 -9 1.45 0.27
    -5 5 9 1.13 0.2
    -5 5 9 0.99 0.16
    -5 5 9 1.69 0.26
    -5 5 8 2.82 0.27
    5 -5 -8 2.76 0.31
    -5 5 8 3.11 0.27
    -5 5 8 2.5 0.33
    -5 5 7 1.16 0.17
    5 -5 -7 1.9 0.27
    -5 5 7 1.52 0.27
    -5 5 6 4.23 0.3
    5 -5 -6 3.51 0.33
    -5 5 6 3.99 0.38
    -5 5 5 -0.02 0.09
    5 -5 -5 -0.03 0.12
    5 -5 -5 0.02 0.12
    -5 5 5 0.02 0.13
    5 -5 -4 5.05 0.4
    5 -5 -4 4.54 0.37
    -5 5 4 4.72 0.42
    5 -5 -3 1.21 0.23
    -5 -5 3 1.29 0.1
    5 -5 -3 1.32 0.22
    -5 5 3 0.93 0.2
    -5 -5 2 14.07 0.37
    5 -5 -2 15.25 0.66
    -5 5 2 14.11 0.69
    5 -5 -2 14.76 0.66
    5 -5 -1 1.65 0.25
    5 -5 -1 2.31 0.28
    -5 -5 1 1.5 0.14
    -5 5 1 1.92 0.27
    5 -5 0 7.83 0.49
    -5 -5 0 7.83 0.33
    5 -5 0 8.18 0.5
    -5 5 0 7.59 0.52
    5 -5 1 0.98 0.2
    -5 -5 -1 1.15 0.15
    5 -5 1 1.08 0.2
    -5 5 -1 1.08 0.21
    -5 -5 -2 5.96 0.32
    5 5 2 5.72 0.34
    5 -5 2 6.52 0.45
    -5 5 -2 6.41 0.47
    5 5 3 0.02 0.08
    -5 -5 -3 0 0.1
    5 5 3 0.08 0.11
    -5 5 -3 0 0.16
    5 -5 3 0.23 0.15
    -5 -5 -4 4.62 0.32
    5 5 4 4.71 0.33
    5 -5 4 4.28 0.38
    5 5 4 4.46 0.34
    -5 5 -4 4.79 0.4
    -5 -5 -5 0 0.08
    5 5 5 0.33 0.14
    5 5 5 -0.05 0.11
    -5 5 -5 0.04 0.15
    5 -5 5 0.12 0.15
    -5 -5 -6 11.5 0.54
    5 5 6 11.36 0.54
    5 -5 6 11.37 0.63
    -5 5 -6 11.6 0.63
    5 -5 7 1.96 0.3
    -5 -5 -7 1.42 0.21
    5 5 7 1.88 0.23
    -5 5 -7 2.27 0.31
    5 -5 8 5.07 0.44
    5 5 8 5 0.37
    -5 5 -8 4.77 0.42
    5 -5 9 0.9 0.25
    5 5 9 0.84 0.18
    -5 5 -9 0.54 0.19
    5 5 10 37.23 1.02
    -5 5 -10 36.98 1.12
    5 -5 10 37.18 1.2
    5 -5 11 0.27 0.19
    -5 5 -11 -0.02 0.12
    5 5 11 0.22 0.12
    5 5 12 13.07 0.63
    5 -5 12 13.98 0.77
    -5 5 -12 13.46 0.69
    5 -5 13 1.05 0.25
    -5 5 -13 1.43 0.26
    5 5 13 1.12 0.23
    5 5 14 13.05 0.65
    -5 5 -14 10.82 0.62
    5 -5 14 12.06 0.75
    5 -5 15 2.25 0.35
    -5 5 -15 2.18 0.3
    5 5 15 1.65 0.26
    5 5 16 1 0.21
    5 -5 16 0.29 0.16
    -5 5 -16 0.84 0.2
    5 5 17 1.67 0.29
    5 -5 17 1.07 0.29
    -5 5 -17 1.18 0.23
    5 5 18 2.08 0.31
    5 -5 18 1.25 0.28
    -5 5 -18 1.65 0.26
    5 5 19 0.68 0.2
    5 -5 19 0.84 0.24
    5 5 20 0.09 0.13
    5 -5 20 0.04 0.19
    5 5 21 1.3 0.26
    5 -5 21 1.02 0.29
    5 5 22 0.03 0.13
    5 -5 22 0.32 0.24
    5 -5 23 7.68 0.72
    5 -5 24 0.63 0.27
    5 -5 25 2 0.41
    5 -5 26 9.19 0.83
    5 -5 27 0.46 0.31
    5 -5 28 0.08 0.2
    5 -5 29 0.54 0.3
    5 -5 30 0.07 0.21
    5 6 -31 0.69 0.3
    5 -6 -31 1.03 0.34
    -5 6 30 -0.39 0.24
    5 6 -30 0.2 0.19
    5 -6 -30 0.09 0.19
    -5 6 29 0.3 0.22
    5 6 -29 0.58 0.32
    5 -6 -29 0.4 0.26
    -5 6 28 2.38 0.47
    5 6 -28 2.9 0.48
    5 -6 -28 2.79 0.48
    -5 6 27 1.58 0.4
    5 6 -27 0.87 0.31
    5 -6 -27 0.81 0.28
    -5 6 26 1.52 0.37
    -5 -6 26 1.59 0.36
    5 6 -26 0.69 0.26
    5 -6 -26 1.14 0.32
    5 -6 -26 0.73 0.27
    -5 6 25 -0.19 0.22
    5 -6 -25 0.23 0.22
    -5 -6 25 0.24 0.2
    5 6 -25 -0.19 0.21
    5 -6 -25 0.39 0.23
    -5 6 24 1.02 0.3
    -5 -6 24 0.78 0.25
    5 6 -24 0.4 0.21
    5 -6 -24 0.37 0.19
    5 -6 -24 0.8 0.26
    -5 6 23 4.4 0.54
    -5 -6 23 4.13 0.51
    5 6 -23 4.67 0.53
    5 -6 -23 5.03 0.56
    5 -6 -23 4.59 0.52
    -5 6 22 0.89 0.29
    -5 -6 22 0.46 0.24
    5 -6 -22 0.71 0.25
    -5 6 21 0.19 0.19
    -5 -6 21 0.68 0.28
    5 -6 -21 0.51 0.25
    5 -6 -20 -0.11 0.2
    -5 6 20 -0.07 0.15
    -5 -6 20 -0.09 0.17
    -5 6 19 2.11 0.35
    5 -6 -19 1.96 0.34
    -5 -6 19 2.34 0.38
    -5 6 18 2.41 0.38
    5 -6 -18 3.04 0.41
    -5 -6 18 3.16 0.44
    -5 6 17 0.16 0.16
    5 -6 -17 0.57 0.24
    -5 -6 17 0.43 0.21
    -5 6 17 0.86 0.22
    -5 6 16 3.05 0.4
    5 -6 -16 3.46 0.42
    -5 6 16 2.76 0.35
    5 -6 -16 2.99 0.36
    -5 6 16 2.32 0.32
    -5 6 15 1.05 0.25
    -5 6 15 1.3 0.23
    5 -6 -15 1.55 0.29
    5 -6 -15 1.45 0.25
    -5 6 15 1.43 0.26
    -5 6 14 2.61 0.35
    5 -6 -14 2.74 0.35
    -5 6 14 2.7 0.32
    5 -6 -14 2.46 0.32
    -5 6 14 2.43 0.31
    -5 6 13 1.79 0.28
    -5 6 13 1.61 0.24
    5 -6 -13 2.6 0.35
    5 -6 -13 2.01 0.32
    -5 6 13 1.29 0.26
    -5 6 12 1.05 0.22
    -5 6 12 1.08 0.21
    5 -6 -12 0.68 0.24
    -5 6 12 1.09 0.23
    5 -6 -12 0.7 0.21
    -5 6 11 0.28 0.12
    -5 6 11 0.29 0.15
    5 -6 -11 0.11 0.15
    5 -6 -11 0.07 0.19
    -5 6 11 -0.02 0.14
    -5 6 10 6.47 0.44
    -5 6 10 6.3 0.43
    5 -6 -10 5.98 0.48
    -5 6 10 5.82 0.47
    5 -6 -10 6.44 0.51
    -5 6 9 8.04 0.48
    5 -6 -9 8.78 0.57
    -5 6 9 8.43 0.49
    5 -6 -9 8.27 0.55
    -5 6 9 7.88 0.55
    5 -6 -8 9.63 0.59
    -5 6 8 9.05 0.58
    5 -6 -7 32.74 1.07
    -5 6 7 32.61 1.1
    5 -6 -6 2.88 0.32
    -5 6 6 2.92 0.35
    5 -6 -5 0.01 0.14
    5 -6 -5 0.06 0.11
    -5 6 5 0.13 0.15
    5 -6 -4 0.09 0.13
    -5 6 4 0.08 0.15
    5 -6 -4 0.31 0.18
    5 -6 -3 1.15 0.24
    5 -6 -3 1.05 0.2
    -5 6 3 0.95 0.23
    5 -6 -2 2.55 0.33
    -5 -6 2 2.77 0.2
    5 -6 -2 1.97 0.25
    -5 6 2 2.36 0.31
    -5 -6 1 3.38 0.23
    5 -6 -1 4.18 0.37
    5 -6 -1 3.24 0.36
    -5 6 1 3.55 0.38
    5 -6 0 2.87 0.33
    -5 -6 0 2.6 0.22
    5 -6 0 2.27 0.28
    -5 6 0 2.76 0.33
    5 -6 1 8.89 0.56
    -5 -6 -1 8.73 0.4
    5 -6 1 8.36 0.52
    -5 6 -1 7.95 0.55
    5 -6 2 4.84 0.43
    -5 -6 -2 4.94 0.32
    5 -6 2 4.51 0.39
    -5 6 -2 4.54 0.43
    5 6 3 0.04 0.1
    5 -6 3 0.04 0.14
    -5 -6 -3 -0.02 0.09
    -5 6 -3 0.2 0.2
    5 -6 3 0.04 0.14
    5 6 4 0.87 0.17
    5 6 4 0.75 0.16
    -5 -6 -4 0.69 0.16
    -5 6 -4 0.74 0.2
    5 -6 4 1.37 0.25
    5 6 5 -0.03 0.1
    5 6 5 -0.06 0.09
    -5 -6 -5 0.06 0.1
    -5 6 -5 -0.03 0.17
    5 -6 5 0.2 0.17
    5 6 6 25.09 0.84
    -5 -6 -6 25.86 0.84
    5 6 6 25.61 0.79
    5 -6 6 25.2 0.94
    -5 6 -6 25.49 0.97
    5 6 7 22.94 0.83
    -5 -6 -7 22.82 0.82
    5 -6 7 25.01 0.95
    -5 6 -7 25.32 0.97
    5 6 7 22.77 0.76
    -5 -6 -8 13.77 0.66
    5 6 8 15.6 0.63
    5 -6 8 15.19 0.77
    -5 6 -8 16.41 0.79
    5 -6 9 0.31 0.22
    -5 -6 -9 -0.09 0.16
    5 6 9 0.16 0.11
    -5 6 -9 0.28 0.21
    -5 -6 -10 5.98 0.47
    5 6 10 6.03 0.4
    -5 6 -10 6.17 0.48
    5 -6 10 6.26 0.52
    5 -6 11 0.12 0.16
    -5 -6 -11 -0.07 0.15
    5 6 11 0.39 0.15
    -5 6 -11 0.26 0.14
    -5 -6 -12 4.92 0.45
    5 6 12 5.13 0.39
    -5 6 -12 5.27 0.45
    5 -6 12 5.52 0.5
    5 -6 13 -0.24 0.2
    -5 6 -13 0.11 0.11
    5 6 13 0.03 0.11
    5 -6 14 -0.04 0.14
    -5 6 -14 -0.13 0.12
    5 6 14 0.12 0.13
    -5 6 -15 7.32 0.53
    5 6 15 8.01 0.51
    5 -6 15 6.04 0.55
    5 -6 16 0.94 0.25
    -5 6 -16 0.77 0.21
    5 6 16 0.53 0.17
    5 -6 17 0.82 0.24
    -5 6 -17 0.71 0.19
    5 -6 18 0.87 0.27
    -5 6 -18 0.59 0.18
    5 -6 19 17.82 1.01
    5 -6 20 4.22 0.52
    5 -6 21 1.29 0.33
    5 -6 22 3.6 0.51
    5 -6 23 8.26 0.75
    5 -6 24 0.14 0.25
    5 -6 25 4.17 0.59
    5 -6 26 3.45 0.55
    5 -6 27 0.63 0.31
    5 -6 28 1.17 0.4
    5 -6 29 0.13 0.28
    5 7 -30 0.09 0.17
    5 -7 -30 0.37 0.22
    -5 7 29 0.96 0.32
    5 7 -29 1.56 0.4
    5 -7 -29 0.59 0.26
    -5 7 28 3.53 0.56
    5 7 -28 3.35 0.52
    5 -7 -28 3.61 0.51
    -5 7 27 -0.24 0.26
    5 7 -27 0.69 0.32
    5 -7 -27 0.51 0.27
    5 -7 -27 -0.2 0.23
    -5 7 26 0.13 0.17
    -5 -7 26 0.14 0.19
    5 7 -26 0.51 0.28
    5 -7 -26 0.46 0.27
    5 -7 -26 0.5 0.32
    -5 7 25 0.04 0.2
    -5 -7 25 0.07 0.2
    5 7 -25 0.08 0.19
    5 -7 -25 0.13 0.16
    5 -7 -25 0.49 0.26
    -5 7 24 -0.16 0.23
    -5 -7 24 0.19 0.19
    5 7 -24 -0.19 0.21
    5 -7 -24 0.11 0.19
    5 -7 -24 0.21 0.18
    -5 7 23 0.6 0.29
    -5 -7 23 0.33 0.24
    5 7 -23 0.2 0.18
    5 -7 -23 0.04 0.15
    5 -7 -23 0.48 0.25
    -5 7 22 0.19 0.19
    5 7 -22 0.32 0.22
    -5 -7 22 0.18 0.19
    5 -7 -22 0.22 0.15
    5 -7 -22 0.37 0.24
    5 -7 -21 -0.05 0.18
    -5 7 21 0.28 0.21
    -5 -7 21 0.17 0.2
    -5 7 20 7.25 0.64
    -5 -7 20 8.23 0.71
    5 -7 -20 7.52 0.66
    -5 7 19 0.12 0.19
    5 -7 -19 -0.12 0.19
    -5 7 19 0.36 0.22
    -5 -7 19 0.01 0.2
    -5 7 18 -0.03 0.15
    -5 7 18 0.03 0.14
    5 -7 -18 0.17 0.19
    -5 7 17 0.42 0.19
    5 -7 -17 0.46 0.23
    -5 7 17 0.57 0.2
    5 -7 -17 0.37 0.19
    -5 7 17 0.52 0.21
    -5 7 16 0.04 0.16
    5 -7 -16 0.09 0.2
    -5 7 16 0.11 0.14
    5 -7 -16 0.32 0.16
    -5 7 16 0.19 0.18
    -5 7 15 0.57 0.2
    -5 7 15 0.53 0.17
    5 -7 -15 0.48 0.19
    5 -7 -15 0.67 0.23
    -5 7 15 0.84 0.23
    5 -7 -14 1.7 0.32
    5 -7 -14 1.31 0.26
    -5 7 14 1.61 0.28
    -5 7 14 1.8 0.29
    5 -7 -13 1.42 0.27
    -5 7 13 1.34 0.24
    5 -7 -13 1.59 0.33
    -5 7 13 1.7 0.27
    -5 7 12 1.81 0.27
    5 -7 -12 1.66 0.28
    5 -7 -12 1.72 0.31
    -5 7 12 1.84 0.3
    -5 7 11 0.42 0.15
    5 -7 -11 0.45 0.18
    5 -7 -11 0.42 0.19
    -5 7 11 0.84 0.22
    -5 7 10 8.24 0.53
    5 -7 -10 9.28 0.63
    -5 7 10 8.45 0.59
    5 -7 -10 8.8 0.61
    5 -7 -9 20.01 0.91
    5 -7 -9 19.54 0.89
    -5 7 9 18.58 0.87
    5 -7 -8 0.52 0.22
    -5 7 8 -0.17 0.14
    5 -7 -7 4.96 0.46
    -5 7 7 5.13 0.46
    5 -7 -6 -0.05 0.15
    -5 7 6 0.01 0.14
    5 -7 -5 10.37 0.65
    -5 7 5 11.95 0.7
    5 -7 -4 12.16 0.69
    5 -7 -4 12.19 0.6
    -5 7 4 12.09 0.71
    5 -7 -3 1.99 0.3
    5 -7 -3 2.47 0.29
    -5 7 3 2.2 0.33
    5 -7 -2 1.53 0.3
    5 -7 -2 1.12 0.21
    -5 7 2 1.32 0.26
    5 -7 -1 0.17 0.16
    5 -7 -1 0.11 0.15
    -5 7 1 0.28 0.19
    -5 -7 1 0.09 0.1
    -5 -7 0 2.52 0.24
    5 -7 0 2.01 0.27
    5 -7 0 2.08 0.31
    -5 7 0 2.35 0.33
    5 -7 1 -0.03 0.14
    5 -7 1 0.14 0.15
    -5 7 -1 0.19 0.18
    -5 -7 -1 0.09 0.11
    5 -7 2 1.19 0.23
    -5 7 -2 1.01 0.24
    5 -7 2 1.86 0.28
    -5 -7 -2 1.53 0.21
    5 -7 3 1.16 0.23
    -5 -7 -3 1.1 0.19
    -5 7 -3 0.62 0.22
    5 -7 3 1.13 0.23
    5 -7 4 22.41 0.95
    5 7 4 21.94 0.81
    -5 -7 -4 22.26 0.77
    5 -7 4 23.12 0.89
    -5 7 -4 22.32 0.94
    5 7 5 1.03 0.2
    -5 -7 -5 1.01 0.2
    -5 7 -5 1.16 0.23
    5 -7 5 1.1 0.24
    5 7 6 3.91 0.37
    -5 -7 -6 3.51 0.33
    5 -7 6 4.14 0.4
    -5 7 -6 4.06 0.43
    5 -7 7 3.5 0.39
    -5 -7 -7 2.54 0.3
    5 7 7 3.41 0.35
    -5 7 -7 2.48 0.35
    5 7 7 2.55 0.26
    5 -7 8 0.48 0.18
    5 7 8 0.82 0.21
    5 7 8 0.49 0.13
    -5 -7 -8 0.6 0.17
    -5 7 -8 0.42 0.17
    5 -7 9 3.21 0.38
    5 7 9 3.17 0.36
    5 7 9 2.59 0.26
    -5 -7 -9 3.21 0.36
    -5 7 -9 2.27 0.33
    5 -7 10 1.36 0.28
    -5 -7 -10 0.95 0.24
    5 7 10 0.84 0.15
    -5 7 -10 1.04 0.25
    5 -7 11 1.87 0.32
    -5 -7 -11 1.77 0.29
    -5 7 -11 1.12 0.25
    -5 -7 -12 10.71 0.67
    -5 7 -12 10.25 0.65
    5 -7 12 10.99 0.71
    5 -7 13 1.03 0.25
    -5 -7 -13 1.05 0.24
    -5 7 -13 1.48 0.27
    5 -7 14 0.08 0.17
    -5 -7 -14 -0.02 0.15
    -5 7 -14 0.05 0.12
    5 -7 15 0.25 0.18
    -5 -7 -15 -0.07 0.17
    -5 7 -15 0.13 0.17
    5 -7 16 1 0.26
    -5 -7 -16 1.18 0.29
    -5 7 -16 1.03 0.23
    5 -7 17 3.15 0.44
    -5 7 -17 3 0.37
    5 -7 18 0.98 0.3
    -5 7 -18 1.27 0.26
    5 -7 19 0.06 0.19
    5 -7 20 1.85 0.36
    5 -7 21 0.45 0.28
    5 -7 22 0.47 0.27
    5 -7 23 1.64 0.4
    5 -7 24 2.52 0.47
    5 -7 25 -0.16 0.2
    5 -7 26 1.77 0.47
    5 -7 27 1.68 0.41
    5 -7 28 2.12 0.47
    5 -8 -28 0.15 0.27
    5 -8 -27 0.03 0.24
    -5 -8 26 2.21 0.42
    5 8 -26 3.7 0.51
    5 -8 -26 2.77 0.48
    -5 -8 25 0.55 0.27
    5 8 -25 0.31 0.24
    5 -8 -25 0.62 0.28
    5 -8 -25 0.85 0.31
    -5 8 24 5.1 0.58
    -5 -8 24 5.23 0.63
    5 -8 -24 5.9 0.66
    5 8 -24 5.57 0.6
    5 -8 -24 6.49 0.64
    -5 8 23 2.13 0.39
    -5 -8 23 1.59 0.36
    5 8 -23 1.22 0.32
    5 -8 -23 1.93 0.36
    5 -8 -23 2.25 0.43
    5 -8 -22 0.08 0.2
    -5 8 22 0.71 0.28
    -5 -8 22 0.2 0.23
    5 8 -22 0.18 0.18
    5 -8 -22 0.35 0.22
    5 -8 -21 -0.05 0.21
    -5 8 21 0.06 0.15
    5 -8 -21 0.23 0.16
    -5 -8 21 0.27 0.19
    5 8 -21 0.23 0.14
    5 -8 -20 0.77 0.26
    -5 8 20 0.74 0.21
    -5 -8 20 0.82 0.27
    5 -8 -20 1.23 0.29
    5 8 -20 1.36 0.29
    5 -8 -19 1.09 0.31
    -5 8 19 1.71 0.33
    5 -8 -18 0.12 0.23
    -5 8 18 0.42 0.21
    5 -8 -17 4.16 0.51
    -5 8 17 3.35 0.42
    5 -8 -17 3.27 0.42
    -5 8 17 4.32 0.46
    5 -8 -16 0.84 0.26
    -5 8 16 0.62 0.2
    5 -8 -16 0.77 0.27
    -5 8 16 0.47 0.17
    -5 8 15 13.18 0.77
    5 -8 -15 10.84 0.73
    5 -8 -15 12.53 0.82
    -5 8 15 13.11 0.78
    -5 8 14 2.66 0.36
    5 -8 -14 3.06 0.39
    5 -8 -14 2.88 0.43
    -5 8 14 2.66 0.37
    -5 8 13 2.31 0.32
    5 -8 -13 2.72 0.4
    5 -8 -13 3.63 0.46
    -5 8 13 2.95 0.39
    -5 8 12 0.03 0.12
    5 -8 -12 0.07 0.13
    5 -8 -12 0.15 0.22
    -5 8 12 0.05 0.13
    5 -8 -11 0.65 0.22
    -5 8 11 0.45 0.18
    5 -8 -11 0.63 0.22
    5 -8 -10 13.66 0.8
    -5 8 10 13.69 0.79
    5 -8 -10 14.43 0.83
    5 -8 -9 12.18 0.75
    5 -8 -9 12.15 0.74
    -5 8 9 11.67 0.72
    5 -8 -8 17.67 0.9
    5 -8 -8 17.51 0.89
    -5 8 8 17.71 0.9
    5 -8 -7 7.91 0.61
    -5 8 7 8.86 0.64
    5 -8 -6 -0.27 0.21
    -5 8 6 0.27 0.17
    5 -8 -5 4.5 0.46
    -5 8 5 5.49 0.51
    5 -8 -4 6.82 0.54
    5 -8 -4 7.46 0.47
    -5 8 4 7.89 0.6
    5 -8 -3 -0.1 0.12
    5 -8 -3 0.01 0.17
    5 -8 -2 4.62 0.39
    5 -8 -2 4.2 0.46
    -5 8 2 4.26 0.45
    5 -8 -1 12.18 0.62
    -5 8 1 11.98 0.73
    5 -8 -1 12.7 0.75
    -5 8 0 5.68 0.51
    -5 -8 0 6.44 0.4
    5 -8 0 5.74 0.44
    5 -8 0 5.89 0.53
    -5 -8 -1 5.63 0.38
    5 -8 1 6.27 0.46
    -5 8 -1 6.16 0.53
    5 -8 1 6.09 0.53
    5 -8 2 0.51 0.19
    -5 8 -2 0.36 0.18
    5 -8 2 0.36 0.18
    -5 -8 -2 0.68 0.16
    -5 8 -3 1.31 0.26
    5 -8 3 1.71 0.27
    5 -8 3 1.94 0.34
    -5 -8 -3 1.82 0.25
    5 -8 4 0.34 0.16
    -5 8 -4 1.19 0.28
    -5 -8 -4 0.99 0.2
    5 -8 4 0.75 0.22
    5 -8 5 0.98 0.24
    5 8 5 1.49 0.25
    -5 8 -5 0.84 0.21
    -5 -8 -5 1.3 0.23
    5 -8 5 1.25 0.25
    5 -8 6 0.93 0.25
    5 8 6 0.93 0.21
    -5 8 -6 1.09 0.25
    -5 -8 -6 1.09 0.22
    5 -8 6 0.87 0.22
    5 -8 7 0.62 0.21
    5 8 7 0.59 0.19
    -5 -8 -7 0.32 0.16
    -5 8 -7 0.58 0.21
    5 8 8 11.28 0.67
    5 -8 8 12.02 0.7
    -5 8 -8 10.6 0.7
    -5 -8 -8 10.68 0.63
    -5 -8 -9 9.08 0.61
    5 8 9 9.14 0.61
    -5 8 -9 9.18 0.65
    5 -8 9 8.43 0.6
    5 -8 10 0.31 0.21
    -5 -8 -10 0.04 0.13
    -5 8 -10 0.29 0.18
    5 8 10 -0.07 0.13
    5 -8 11 3.12 0.4
    5 8 11 3.88 0.44
    -5 8 -11 4.06 0.44
    -5 -8 -11 3.51 0.4
    -5 -8 -12 5.84 0.53
    -5 8 -12 5.3 0.49
    5 -8 12 5.12 0.51
    5 -8 13 0.07 0.15
    -5 8 -13 0.32 0.19
    -5 -8 -13 0.32 0.19
    5 -8 14 0.08 0.16
    -5 -8 -14 0.01 0.14
    -5 8 -14 0.07 0.13
    -5 -8 -15 6.77 0.6
    -5 8 -15 6.44 0.55
    5 -8 15 7.24 0.62
    5 -8 16 0.74 0.26
    -5 -8 -16 0.52 0.23
    -5 8 -16 0.59 0.21
    5 -8 17 2.38 0.38
    -5 -8 -17 2.1 0.36
    -5 8 -17 2.74 0.38
    5 -8 18 0.52 0.24
    -5 -8 -18 0.68 0.23
    -5 8 -18 0.55 0.21
    5 -8 19 0.82 0.26
    5 -8 20 0.64 0.24
    5 -8 21 -0.4 0.28
    5 -8 22 5.04 0.6
    5 -8 23 1.7 0.39
    5 -8 24 1.42 0.39
    5 -8 25 0.5 0.29
    5 -8 26 0.06 0.22
    5 -8 27 1.14 0.37
    5 -8 28 0.59 0.33
    5 -9 -28 0.37 0.3
    5 -9 -27 0.28 0.26
    5 -9 -26 0.4 0.28
    -5 -9 25 0.91 0.35
    5 -9 -25 1.62 0.45
    -5 -9 24 0.77 0.31
    5 -9 -24 1.27 0.37
    5 -9 -23 0.71 0.31
    -5 9 23 0.35 0.22
    -5 -9 23 0.38 0.27
    5 -9 -22 0.38 0.2
    -5 9 22 0.75 0.27
    -5 -9 22 0.79 0.29
    5 -9 -21 1.13 0.29
    -5 9 21 0.64 0.24
    5 -9 -20 0.61 0.31
    -5 9 20 -0.05 0.18
    -5 9 19 5.7 0.57
    5 -9 -19 6.01 0.65
    5 -9 -18 -0.06 0.2
    -5 9 18 0.11 0.17
    -5 9 17 1 0.28
    5 -9 -17 1.14 0.31
    -5 9 17 1.37 0.29
    5 -9 -16 0.17 0.2
    -5 9 16 0.04 0.13
    -5 9 16 0.29 0.18
    5 -9 -16 -0.14 0.16
    -5 9 15 0.21 0.17
    5 -9 -15 0.41 0.26
    5 -9 -15 0.42 0.23
    -5 9 15 0.15 0.14
    -5 9 14 0.32 0.16
    5 -9 -14 0.18 0.2
    -5 9 14 -0.02 0.12
    5 -9 -13 1.93 0.36
    -5 9 13 2.13 0.33
    5 -9 -13 1.96 0.35
    -5 9 13 2.38 0.37
    5 -9 -12 4.56 0.51
    -5 9 12 4.9 0.5
    5 -9 -12 4.5 0.53
    5 -9 -11 7.72 0.63
    -5 9 11 8.17 0.65
    5 -9 -11 8.42 0.69
    5 -9 -10 0.13 0.16
    -5 9 10 -0.11 0.13
    5 -9 -10 0.07 0.19
    5 -9 -9 7.42 0.63
    5 -9 -9 6.47 0.58
    -5 9 9 6.97 0.59
    5 -9 -8 0.31 0.24
    5 -9 -8 -0.05 0.17
    -5 9 8 -0.09 0.15
    5 -9 -7 1.19 0.28
    5 -9 -7 1.22 0.28
    -5 9 7 1.06 0.27
    5 -9 -6 2.21 0.35
    -5 9 6 2.73 0.39
    5 -9 -5 1.69 0.31
    -5 9 5 1.05 0.25
    5 -9 -4 2.76 0.39
    -5 9 4 2.49 0.36
    5 -9 -3 7.69 0.63
    5 -9 -3 9.15 0.53
    -5 9 3 9.21 0.68
    5 -9 -2 0.67 0.18
    -5 9 2 0.33 0.23
    5 -9 -2 0.26 0.16
    5 -9 -1 3.14 0.42
    5 -9 -1 2.71 0.31
    -5 9 1 2.46 0.37
    5 -9 0 0.84 0.27
    5 -9 0 0.65 0.18
    -5 9 0 0.64 0.19
    5 -9 1 2.22 0.35
    5 -9 1 1.79 0.26
    -5 9 -1 2.13 0.34
    -5 -9 -2 4.27 0.37
    5 -9 2 5.06 0.43
    -5 9 -2 4.27 0.47
    5 -9 2 4.26 0.48
    -5 -9 -3 0.1 0.11
    5 -9 3 0.42 0.21
    -5 9 -3 0.21 0.2
    5 -9 3 0.31 0.15
    -5 9 -4 9.11 0.67
    5 -9 4 8.65 0.66
    -5 -9 -4 9.07 0.56
    5 -9 4 9.79 0.6
    5 -9 5 16.93 0.93
    -5 -9 -5 15.91 0.76
    5 -9 5 14.75 0.75
    -5 9 -5 14.92 0.85
    5 -9 6 0.06 0.19
    5 9 6 0.06 0.11
    -5 9 -6 -0.22 0.16
    -5 -9 -6 0.34 0.17
    5 -9 6 0.22 0.19
    5 -9 7 3.31 0.43
    -5 -9 -7 4.05 0.42
    -5 9 -7 3.18 0.42
    5 9 7 3.61 0.39
    5 -9 7 3.42 0.39
    5 -9 8 0.68 0.19
    5 -9 8 0.27 0.19
    5 9 8 0.35 0.18
    -5 9 -8 0.26 0.18
    -5 -9 -8 0.68 0.21
    5 -9 9 3.29 0.39
    5 9 9 2.77 0.38
    -5 9 -9 2.96 0.39
    -5 -9 -9 2.29 0.33
    5 -9 10 3.78 0.43
    5 9 10 4.55 0.47
    -5 -9 -10 4.35 0.45
    -5 9 -10 4.25 0.47
    5 -9 11 0.07 0.13
    5 9 11 0.09 0.15
    -5 -9 -11 -0.1 0.16
    -5 9 -11 0.1 0.16
    5 -9 12 1.58 0.32
    -5 -9 -12 1.67 0.33
    5 9 12 2.07 0.35
    -5 9 -12 1.79 0.33
    5 -9 13 1.18 0.3
    5 9 13 1.52 0.3
    -5 -9 -13 1.2 0.28
    -5 9 -13 1.14 0.26
    5 -9 14 0.71 0.21
    5 9 14 0.98 0.27
    -5 -9 -14 0.65 0.25
    -5 9 -14 0.88 0.26
    5 9 15 8.76 0.7
    -5 -9 -15 8.75 0.7
    -5 9 -15 7.91 0.63
    5 -9 15 8.08 0.68
    -5 9 -16 0.16 0.16
    5 -9 16 -0.18 0.17
    -5 -9 -16 0.18 0.19
    5 -9 17 -0.01 0.16
    -5 -9 -17 0.34 0.18
    -5 9 -17 0.33 0.19
    5 -9 18 2.28 0.4
    -5 -9 -18 2.73 0.46
    -5 9 -18 2.29 0.35
    5 -9 19 0.17 0.2
    -5 -9 -19 0.14 0.21
    5 -9 20 0.75 0.3
    -5 -9 -20 0.71 0.27
    5 -9 21 4.08 0.54
    5 -9 22 -0.18 0.21
    5 -9 23 0.68 0.29
    5 -9 24 0.05 0.18
    5 -9 25 0.67 0.31
    5 -9 26 1.6 0.41
    5 -10 -26 0.47 0.33
    -5 -10 25 0.66 0.25
    5 -10 -25 2.01 0.48
    -5 -10 24 2.02 0.43
    5 -10 -24 2.4 0.49
    5 -10 -23 -0.3 0.25
    -5 10 23 0 0.17
    5 -10 -22 2.07 0.43
    -5 10 22 1.62 0.34
    5 -10 -21 2.79 0.48
    -5 10 21 2.72 0.45
    5 -10 -20 -0.2 0.26
    -5 10 20 0.09 0.15
    5 -10 -19 0.57 0.28
    -5 10 19 0.68 0.24
    5 -10 -18 0.15 0.26
    -5 10 18 0.15 0.18
    -5 10 17 10.45 0.77
    5 -10 -17 10.51 0.85
    -5 10 17 10.58 0.76
    5 -10 -16 1.69 0.38
    -5 10 16 1.78 0.35
    5 -10 -16 1.91 0.4
    -5 10 16 1.36 0.3
    5 -10 -15 2.28 0.4
    5 -10 -15 2.03 0.41
    -5 10 15 2.05 0.36
    5 -10 -14 0.08 0.17
    5 -10 -14 0.47 0.28
    -5 10 14 0.1 0.14
    5 -10 -13 -0.07 0.18
    5 -10 -13 0.17 0.2
    -5 10 13 -0.17 0.2
    5 -10 -12 0.02 0.17
    5 -10 -12 0.17 0.21
    -5 10 12 0.01 0.15
    5 -10 -11 4.34 0.53
    -5 10 11 4.5 0.51
    5 -10 -11 4.09 0.51
    5 -10 -10 0.48 0.23
    -5 10 10 0.45 0.17
    5 -10 -10 0.54 0.24
    5 -10 -9 0.12 0.19
    5 -10 -9 0.55 0.27
    -5 10 9 -0.04 0.17
    5 -10 -8 0.08 0.19
    5 -10 -8 0.04 0.17
    -5 10 8 0.29 0.19
    5 -10 -7 -0.18 0.17
    5 -10 -7 -0.11 0.19
    -5 10 7 -0.11 0.16
    5 -10 -6 0.79 0.29
    -5 10 6 0.81 0.28
    5 -10 -6 0.67 0.24
    5 -10 -5 8.13 0.68
    5 -10 -5 8.11 0.67
    -5 10 5 7.6 0.64
    5 -10 -4 0.62 0.26
    -5 10 4 0.4 0.21
    5 -10 -3 7.04 0.62
    -5 10 3 6.62 0.6
    -5 10 2 -0.11 0.17
    5 -10 -2 0.28 0.2
    5 -10 -1 12.81 0.84
    -5 10 1 12.74 0.82
    5 -10 0 6.44 0.6
    -5 10 0 6.29 0.6
    5 -10 1 1.46 0.34
    -5 10 -1 1.78 0.35
    5 -10 2 0.81 0.25
    -5 10 -2 0.66 0.24
    5 -10 3 0.73 0.27
    -5 10 -3 0.7 0.25
    5 -10 3 1.05 0.24
    -5 -10 -4 0.23 0.16
    -5 10 -4 -0.09 0.16
    5 -10 4 0.09 0.14
    5 -10 4 0.29 0.25
    5 -10 5 1.58 0.34
    -5 10 -5 2.71 0.42
    5 -10 5 2.21 0.32
    -5 -10 -5 2.06 0.32
    5 -10 6 0.28 0.22
    -5 10 -6 -0.02 0.17
    5 -10 6 0.29 0.16
    -5 -10 -6 0.34 0.21
    -5 10 -7 0.73 0.24
    5 -10 7 0.77 0.24
    -5 -10 -7 0.7 0.23
    5 -10 7 1.22 0.3
    5 -10 8 6.22 0.61
    5 10 8 7.24 0.6
    -5 -10 -8 6.87 0.56
    5 -10 8 6.11 0.53
    -5 10 -8 6.02 0.58
    5 -10 9 2.66 0.37
    -5 10 -9 1.97 0.36
    -5 -10 -9 2.38 0.35
    5 10 9 2.89 0.39
    5 -10 9 2 0.38
    5 -10 10 -0.06 0.17
    5 -10 10 -0.3 0.29
    5 10 10 -0.04 0.14
    -5 10 -10 -0.44 0.23
    -5 -10 -10 0.02 0.16
    5 -10 11 0.91 0.25
    -5 -10 -11 0.32 0.18
    5 10 11 0.52 0.21
    -5 10 -11 0.89 0.28
    5 -10 12 1.38 0.31
    5 10 12 1.5 0.31
    -5 10 -12 1.72 0.35
    -5 -10 -12 1.78 0.33
    5 -10 13 0.41 0.22
    5 10 13 0.52 0.23
    -5 -10 -13 0.26 0.19
    -5 10 -13 0.53 0.21
    5 -10 14 0.87 0.29
    5 10 14 1.01 0.29
    -5 -10 -14 0.72 0.25
    -5 10 -14 0.98 0.24
    5 -10 15 1.88 0.36
    5 10 15 2.07 0.39
    -5 -10 -15 1.91 0.37
    -5 10 -15 2.06 0.36
    5 -10 16 0.46 0.23
    5 10 16 0.77 0.25
    -5 10 -16 0.3 0.18
    -5 -10 -16 0.58 0.24
    5 -10 17 0.07 0.18
    5 10 17 0.04 0.19
    -5 -10 -17 -0.2 0.22
    -5 10 -17 0.38 0.2
    5 -10 18 0.08 0.19
    -5 -10 -18 0 0.21
    5 10 19 8.75 0.78
    -5 -10 -19 8.43 0.78
    5 -10 19 6.77 0.67
    5 -10 20 0.56 0.32
    -5 -10 -20 0.07 0.16
    -5 -10 -21 8.76 0.82
    5 -10 21 9.68 0.84
    5 -10 22 0.91 0.33
    5 -10 23 0.43 0.23
    5 -10 24 1.66 0.43
    5 -10 25 -0.34 0.25
    -5 -11 25 -0.02 0.23
    5 -11 -24 0.09 0.26
    -5 -11 24 0.11 0.24
    5 -11 -23 0.77 0.38
    5 -11 -22 2.87 0.53
    -5 11 22 2.68 0.47
    5 -11 -21 -0.39 0.35
    -5 11 21 0 0.21
    5 -11 -20 0.98 0.35
    -5 11 20 0.37 0.22
    5 -11 -19 -0.02 0.22
    -5 11 19 0.25 0.17
    5 -11 -18 0.72 0.3
    -5 11 18 1.31 0.34
    5 -11 -17 2.06 0.44
    -5 11 17 1.8 0.36
    5 -11 -16 0.84 0.33
    5 -11 -16 0.61 0.28
    -5 11 16 0.72 0.26
    5 -11 -15 -0.07 0.21
    -5 11 15 -0.14 0.19
    5 -11 -14 0.21 0.2
    5 -11 -14 0.07 0.23
    -5 11 14 0.76 0.28
    5 -11 -13 3.96 0.55
    5 -11 -13 4.78 0.6
    -5 11 13 3.89 0.5
    5 -11 -12 0.21 0.27
    5 -11 -12 0.14 0.2
    -5 11 12 0.38 0.21
    5 -11 -11 0.23 0.23
    -5 11 11 0.13 0.15
    5 -11 -11 0.12 0.2
    5 -11 -10 1.65 0.35
    -5 11 10 1.45 0.33
    5 -11 -10 1.32 0.33
    5 -11 -9 0.3 0.23
    -5 11 9 0.67 0.28
    5 -11 -9 0.1 0.23
    5 -11 -8 0.36 0.23
    5 -11 -8 -0.08 0.21
    -5 11 8 0.17 0.18
    5 -11 -7 0.26 0.2
    -5 11 7 0.26 0.26
    5 -11 -7 0.16 0.2
    5 -11 -6 5.24 0.59
    5 -11 -6 5.34 0.57
    -5 11 6 4.64 0.53
    5 -11 -5 0.16 0.19
    5 -11 -5 -0.25 0.22
    -5 11 5 -0.01 0.19
    5 -11 -4 0.49 0.28
    5 -11 -4 0.63 0.28
    -5 11 4 0.11 0.15
    5 -11 -3 -0.21 0.25
    -5 11 3 0.13 0.19
    5 -11 -2 4.62 0.55
    -5 11 2 3.74 0.5
    -5 11 1 0.6 0.26
    5 -11 -1 0.73 0.27
    -5 11 0 0.24 0.21
    5 -11 0 0.17 0.17
    5 -11 1 3.2 0.48
    -5 11 -1 3.74 0.49
    5 -11 2 0.11 0.19
    -5 11 -2 0.13 0.22
    -5 11 -3 9.58 0.76
    5 -11 3 10.08 0.79
    5 -11 4 0.41 0.26
    -5 11 -4 0.1 0.21
    5 -11 5 0.56 0.26
    -5 11 -5 0.35 0.18
    -5 11 -6 0.57 0.28
    5 -11 6 0.57 0.27
    -5 -11 -6 0.71 0.23
    5 -11 7 1.47 0.36
    -5 11 -7 1 0.25
    -5 -11 -7 1.49 0.32
    -5 11 -8 0.39 0.25
    5 -11 8 0.26 0.21
    -5 -11 -8 0.64 0.24
    5 11 9 1.3 0.27
    -5 11 -9 0.81 0.28
    -5 -11 -9 0.75 0.26
    5 -11 9 0.68 0.25
    5 -11 10 1.27 0.32
    5 11 10 1.5 0.32
    -5 11 -10 2.14 0.39
    -5 -11 -10 1.72 0.34
    5 -11 11 1 0.27
    5 11 11 0.86 0.26
    5 -11 11 0.8 0.29
    -5 11 -11 1.36 0.31
    -5 -11 -11 1.39 0.33
    5 -11 12 0.12 0.19
    5 -11 12 -0.06 0.2
    5 11 12 -0.07 0.18
    -5 -11 -12 0.2 0.18
    -5 11 -12 -0.31 0.2
    5 -11 13 0.24 0.18
    5 -11 13 -0.22 0.18
    5 11 13 -0.06 0.16
    -5 11 -13 -0.01 0.17
    -5 -11 -13 0.3 0.16
    5 -11 14 3.21 0.44
    -5 11 -14 3.3 0.46
    -5 -11 -14 3.14 0.47
    5 11 14 2.61 0.42
    5 -11 15 1.41 0.35
    -5 11 -15 1.71 0.37
    5 11 15 2.23 0.41
    -5 -11 -15 2.1 0.41
    5 -11 16 -0.22 0.21
    -5 -11 -16 0.19 0.21
    -5 11 -16 -0.01 0.19
    5 11 16 0.23 0.22
    5 -11 17 0.38 0.25
    5 11 17 -0.09 0.19
    -5 11 -17 -0.15 0.14
    -5 -11 -17 -0.08 0.15
    5 -11 18 1.76 0.39
    -5 -11 -18 1.76 0.4
    5 11 18 2.27 0.42
    5 11 19 0.25 0.26
    5 -11 19 0.11 0.18
    -5 -11 -19 0.01 0.23
    5 -11 20 0.03 0.18
    5 11 20 0.27 0.24
    -5 -11 -20 -0.4 0.28
    5 -11 21 -0.11 0.23
    5 11 21 0.48 0.27
    -5 -11 -21 0.2 0.18
    5 -11 22 0.77 0.29
    -5 -11 -22 0.97 0.36
    5 11 22 0.9 0.33
    5 -11 23 0.52 0.25
    5 11 23 1.01 0.37
    5 -11 24 0.94 0.34
    5 -12 -21 1.85 0.45
    -5 12 21 1.23 0.32
    5 -12 -20 0.08 0.2
    5 -12 -19 -0.16 0.24
    5 -12 -18 0.21 0.21
    5 -12 -17 0.21 0.23
    5 -12 -16 1.92 0.43
    5 -12 -15 1.35 0.36
    5 -12 -15 1.3 0.39
    5 -12 -14 0.81 0.33
    5 -12 -14 0.48 0.27
    -5 12 14 0.44 0.18
    5 -12 -13 1.35 0.4
    5 -12 -13 0.73 0.33
    -5 12 13 1.1 0.31
    5 -12 -12 1.01 0.32
    5 -12 -12 1.23 0.39
    -5 12 12 0.54 0.25
    5 -12 -11 -0.11 0.16
    -5 12 11 0.07 0.21
    5 -12 -11 -0.06 0.25
    5 -12 -10 5.09 0.61
    -5 12 10 4.99 0.6
    5 -12 -10 5.55 0.66
    5 -12 -9 1.58 0.39
    -5 12 9 1.18 0.32
    5 -12 -9 0.99 0.36
    5 -12 -8 0.03 0.2
    -5 12 8 -0.16 0.24
    5 -12 -7 2.03 0.43
    5 -12 -7 1.04 0.31
    -5 12 7 2.04 0.41
    5 -12 -6 2.46 0.44
    5 -12 -6 2.07 0.4
    -5 12 6 2.54 0.44
    5 -12 -5 0.78 0.3
    5 -12 -5 0.75 0.29
    -5 12 5 0.37 0.23
    5 -12 -4 3.71 0.53
    5 -12 -4 2.59 0.43
    -5 12 4 2.86 0.46
    5 -12 -3 1.86 0.4
    5 -12 -3 1.67 0.38
    -5 12 3 1.72 0.37
    5 -12 -2 2.14 0.39
    5 -12 -2 3.3 0.49
    -5 12 2 2.59 0.42
    5 -12 -1 2.03 0.41
    -5 12 1 1.6 0.37
    -5 12 0 0.67 0.26
    5 -12 0 0.45 0.27
    -5 12 -1 0.08 0.17
    5 -12 1 0.58 0.3
    5 -12 2 7.99 0.74
    -5 12 -2 7.63 0.7
    5 -12 3 3.03 0.48
    -5 12 -3 2.93 0.46
    5 -12 4 1.51 0.38
    -5 12 -4 0.8 0.3
    5 -12 5 0.08 0.21
    -5 12 -5 -0.15 0.2
    5 -12 6 0.09 0.21
    -5 12 -6 1.34 0.34
    5 -12 7 0.33 0.25
    -5 12 -7 -0.03 0.22
    -5 12 -8 0.74 0.28
    5 -12 8 0.56 0.25
    5 -12 9 -0.14 0.21
    -5 12 -9 -0.02 0.18
    5 -12 10 0.03 0.24
    -5 12 -10 0.35 0.25
    -5 -12 -10 0.36 0.22
    5 12 11 0.45 0.21
    5 -12 11 0.62 0.25
    -5 12 -11 0.83 0.29
    -5 -12 -11 0.09 0.18
    5 12 12 0.12 0.18
    -5 12 -12 0.19 0.18
    -5 -12 -12 0.14 0.2
    5 -12 12 -0.12 0.2
    5 -12 13 0.38 0.19
    -5 12 -13 0.6 0.27
    -5 -12 -13 0.68 0.26
    5 12 13 0.19 0.16
    5 12 14 0.06 0.19
    5 -12 14 0.42 0.24
    -5 12 -14 0.73 0.25
    -5 -12 -14 0.51 0.26
    5 -12 15 3.34 0.54
    5 12 15 4.24 0.56
    -5 -12 -15 3.83 0.54
    5 12 16 0.2 0.23
    5 -12 16 0.14 0.21
    -5 -12 -16 0.3 0.2
    5 -12 17 1.42 0.35
    -5 -12 -17 1.79 0.38
    5 12 17 2.09 0.43
    5 -12 18 -0.25 0.26
    -5 -12 -18 -0.27 0.2
    5 12 18 0.12 0.22
    5 12 19 0.62 0.26
    -5 -12 -19 0.26 0.26
    -5 -12 -20 0.07 0.2
    5 12 20 -0.08 0.21
    5 12 21 0.92 0.33
    -5 -12 -21 0.52 0.23
    -5 -12 -22 2.37 0.49
    5 -13 -18 -0.1 0.24
    5 -13 -17 2.1 0.49
    5 -13 -16 0.54 0.32
    5 -13 -15 3.67 0.61
    5 -13 -15 3.73 0.58
    5 -13 -14 0.98 0.39
    5 -13 -14 0.71 0.31
    5 -13 -13 0.42 0.26
    5 -13 -13 1.57 0.44
    5 -13 -12 0.19 0.26
    5 -13 -12 0.96 0.41
    5 -13 -11 0.43 0.28
    5 -13 -11 0.58 0.34
    5 -13 -10 0.16 0.23
    5 -13 -10 0.03 0.23
    5 -13 -9 2.37 0.47
    -5 13 9 2.7 0.47
    5 -13 -9 2.25 0.47
    5 -13 -8 0.7 0.29
    -5 13 8 0.61 0.25
    5 -13 -8 0.76 0.34
    5 -13 -7 0.4 0.31
    5 -13 -7 0.03 0.23
    -5 13 7 0.19 0.24
    5 -13 -6 1.42 0.35
    5 -13 -6 1.42 0.34
    -5 13 6 1.84 0.39
    5 -13 -5 2.41 0.47
    5 -13 -5 1.97 0.43
    -5 13 5 2.58 0.47
    5 -13 -4 0.86 0.33
    5 -13 -4 0.78 0.29
    -5 13 4 1.36 0.38
    5 -13 -3 0.46 0.27
    5 -13 -3 0.21 0.21
    -5 13 3 0.2 0.24
    5 -13 -2 -0.33 0.26
    5 -13 -2 0.07 0.18
    -5 13 2 -0.04 0.16
    5 -13 -1 7.97 0.76
    5 -13 -1 8.38 0.78
    -5 13 1 7.23 0.73
    5 -13 0 1.85 0.39
    5 -13 0 1.84 0.4
    -5 13 0 1.95 0.43
    -5 13 -1 5.45 0.63
    5 -13 1 4.67 0.61
    -5 13 -2 0.24 0.24
    5 -13 2 0.87 0.33
    -5 13 -3 0.66 0.26
    5 -13 3 0.38 0.29
    5 -13 4 -0.02 0.21
    -5 13 -4 0.42 0.29
    5 -13 5 0.34 0.25
    -5 13 -5 0.39 0.26
    5 -13 6 0.2 0.24
    -5 13 -6 0.36 0.24
    5 -13 7 2.5 0.47
    -5 13 -7 1.74 0.39
    5 -13 8 1.23 0.37
    -5 13 -8 1.19 0.34
    5 -13 9 0.28 0.24
    -5 13 -9 0.04 0.18
    -5 13 -10 0.09 0.21
    5 -13 10 0.57 0.31
    5 -13 11 0.1 0.25
    5 -13 12 1.32 0.38
    5 -13 13 0.3 0.28
    -5 -13 -13 0.41 0.27
    5 13 14 0.21 0.2
    5 -13 14 -0.09 0.24
    -5 -13 -14 0.35 0.22
    5 13 15 3.96 0.56
    5 -13 15 2.93 0.53
    -5 -13 -15 4.05 0.56
    5 13 16 1.17 0.33
    -5 -13 -16 1.19 0.33
    5 -13 16 1.23 0.37
    5 -13 17 0.59 0.33
    5 13 17 0.11 0.17
    -5 -13 -17 -0.01 0.21
    -5 -13 -18 -0.15 0.23
    5 13 18 0.54 0.24
    5 13 19 1.33 0.4
    -5 -13 -19 0.59 0.26
    -5 -13 -20 0.61 0.28
    5 -14 -14 -0.17 0.26
    5 -14 -13 -0.16 0.2
    5 -14 -13 -0.71 0.37
    5 -14 -12 0.39 0.26
    5 -14 -12 0.57 0.34
    5 -14 -11 0.94 0.37
    5 -14 -11 0.96 0.35
    5 -14 -10 0.38 0.27
    5 -14 -10 0.5 0.29
    5 -14 -9 0.13 0.23
    5 -14 -9 0.03 0.2
    5 -14 -8 0.5 0.26
    5 -14 -8 0.33 0.28
    5 -14 -7 0.73 0.33
    5 -14 -7 1.21 0.42
    5 -14 -6 0.6 0.32
    5 -14 -6 0.1 0.18
    5 -14 -5 3.7 0.56
    5 -14 -5 4.32 0.6
    5 -14 -4 0.48 0.32
    5 -14 -4 -0.04 0.2
    5 -14 -3 0.36 0.23
    5 -14 -3 0.86 0.31
    5 -14 -2 0.49 0.24
    5 -14 -2 0.45 0.31
    5 -14 -1 0.3 0.2
    5 -14 -1 -0.23 0.24
    5 -14 0 0.38 0.3
    5 -14 0 0.4 0.24
    5 -14 1 2.76 0.48
    5 -14 1 1.87 0.43
    5 -14 2 0.06 0.25
    5 -14 2 -0.13 0.25
    5 -14 3 3.21 0.53
    5 -14 3 3.06 0.55
    5 -14 4 0.41 0.27
    5 -14 5 0.87 0.34
    5 -14 6 1.52 0.43
    5 -14 7 0.16 0.28
    5 -14 8 1.93 0.45
    5 -14 9 0.65 0.33
    5 -14 10 0.03 0.22
    5 -14 11 0.22 0.25
    5 -14 12 2 0.46
    5 -14 13 0.3 0.32
    5 -15 -6 0.33 0.28
    5 -15 -6 0.26 0.31
    5 -15 -5 0.66 0.34
    5 -15 -5 0.4 0.23
    5 -15 -4 3.5 0.58
    5 -15 -4 2.76 0.51
    5 -15 -3 0.24 0.29
    5 -15 -3 0.36 0.31
    5 -15 -2 0.01 0.22
    5 -15 -2 0.01 0.26
    5 -15 -1 3 0.53
    5 -15 -1 2.66 0.51
    5 -15 0 -0.31 0.28
    5 -15 0 0.03 0.17
    5 -15 1 0.6 0.33
    5 -15 1 -0.13 0.22
    5 -15 2 0.95 0.35
    5 -15 2 1.89 0.5
    5 -15 3 0.05 0.22
    5 -15 3 0.33 0.29
    5 -15 4 0.42 0.26
    5 -15 4 0.45 0.3
    5 -15 5 1.45 0.38
    5 -15 5 0.91 0.36
    5 -15 6 0.13 0.26
    5 -15 6 0.53 0.33
    -6 0 31 0.2 0.24
    6 0 -31 0.42 0.28
    -6 0 30 0.65 0.29
    6 0 -30 0.33 0.24
    -6 0 29 0.15 0.26
    6 0 -29 0.46 0.3
    -6 0 28 8.64 0.82
    -6 0 28 8.97 0.76
    6 0 -28 8.66 0.81
    -6 0 27 0.05 0.2
    -6 0 27 -0.35 0.23
    -6 0 26 1.11 0.34
    -6 0 26 1.4 0.32
    -6 0 25 0.14 0.17
    -6 0 25 -0.02 0.18
    -6 0 24 1.39 0.35
    -6 0 24 2.26 0.39
    -6 0 23 -0.01 0.21
    -6 0 23 0.14 0.19
    -6 0 22 1.36 0.33
    -6 0 22 0.93 0.23
    -6 0 21 0.32 0.2
    -6 0 21 -0.29 0.21
    -6 0 20 4.54 0.49
    -6 0 19 0.29 0.19
    -6 0 18 10.9 0.74
    -6 0 17 0.08 0.14
    -6 0 17 0.06 0.16
    -6 0 16 1.57 0.32
    -6 0 15 -0.18 0.16
    -6 0 14 3.74 0.44
    -6 0 13 0.1 0.23
    -6 0 12 44.61 1.37
    -6 0 11 0.21 0.22
    -6 0 10 3.14 0.37
    -6 0 9 -0.03 0.17
    -6 0 8 2.02 0.33
    6 0 -8 1.82 0.14
    -6 0 7 0.12 0.19
    6 0 -7 0.1 0.06
    -6 0 6 0.81 0.22
    6 0 -6 0.83 0.1
    6 0 -5 0.03 0.05
    -6 0 5 0.14 0.19
    -6 0 4 12.77 0.65
    6 0 -4 11.14 0.35
    -6 0 3 -0.05 0.14
    6 0 -3 -0.14 0.18
    6 0 -3 0.03 0.05
    -6 0 2 0.47 0.17
    6 0 -2 0.42 0.18
    6 0 -2 0.5 0.09
    -6 0 1 0.19 0.18
    6 0 -1 -0.07 0.16
    -6 0 0 17.58 0.71
    6 0 0 17.02 0.75
    -6 0 -1 0.23 0.15
    6 0 1 0.02 0.14
    -6 0 -2 3.09 0.31
    6 0 2 3.39 0.36
    -6 0 -3 -0.11 0.1
    6 0 3 -0.06 0.15
    -6 0 -4 82.98 1.42
    6 0 4 80.81 1.66
    -6 0 -5 0.29 0.15
    6 0 5 -0.02 0.14
    -6 0 -6 0.09 0.12
    6 0 6 0.01 0.17
    -6 0 -7 0.03 0.1
    6 0 7 -0.06 0.15
    -6 0 -8 1.97 0.21
    6 0 8 2.05 0.31
    -6 0 -9 -0.03 0.1
    6 0 9 -0.05 0.14
    -6 0 -10 0.05 0.09
    6 0 10 0.12 0.19
    6 0 11 0.21 0.2
    6 0 12 56.64 1.51
    6 0 13 0.22 0.18
    6 0 14 1.15 0.28
    6 0 15 -0.02 0.17
    6 0 16 5.84 0.54
    6 0 17 0.01 0.15
    6 0 18 3.12 0.42
    -6 0 -18 3.94 0.37
    6 0 19 -0.07 0.18
    6 0 20 5.61 0.57
    6 0 21 0.36 0.22
    6 0 22 7.6 0.68
    6 0 23 -0.03 0.16
    6 0 24 2.75 0.45
    6 0 25 0 0.18
    6 0 26 3.79 0.53
    6 0 27 -0.04 0.16
    6 0 28 8.91 0.81
    6 0 29 0.05 0.2
    6 0 30 0 0.2
    6 0 31 0.23 0.24
    -6 1 31 2.42 0.49
    -6 -1 31 2.09 0.44
    6 -1 -31 2.09 0.44
    -6 1 30 0.17 0.28
    -6 -1 30 0.38 0.28
    6 1 -30 0.68 0.34
    6 -1 -30 0.47 0.31
    -6 1 29 0.72 0.29
    -6 -1 29 0.01 0.26
    6 1 -29 0.49 0.27
    6 -1 -29 0.15 0.19
    -6 1 28 -0.01 0.22
    -6 -1 28 0.29 0.26
    -6 -1 28 -0.23 0.23
    6 1 -28 0.13 0.21
    6 -1 -28 0.21 0.18
    -6 1 27 0.85 0.27
    -6 -1 27 0.33 0.3
    -6 -1 27 0.6 0.27
    -6 1 26 1.28 0.38
    -6 -1 26 1.21 0.33
    -6 -1 26 0.62 0.26
    -6 1 25 5.13 0.59
    -6 -1 25 5.1 0.59
    -6 1 25 5.07 0.56
    -6 -1 25 5.25 0.57
    -6 1 24 0.57 0.25
    -6 -1 24 0.72 0.23
    -6 1 24 0.81 0.26
    -6 -1 24 0.46 0.22
    -6 1 23 0.22 0.25
    -6 1 23 -0.17 0.17
    -6 -1 23 0.1 0.18
    -6 1 22 1.78 0.35
    -6 1 22 1.65 0.34
    -6 -1 22 1.52 0.32
    -6 1 21 0.83 0.28
    -6 1 21 0.22 0.16
    -6 -1 21 0.64 0.25
    -6 1 20 0.61 0.23
    -6 1 20 0.18 0.18
    -6 -1 20 0.17 0.19
    -6 1 19 0.31 0.18
    -6 1 19 0.35 0.17
    -6 -1 19 0.89 0.28
    -6 1 18 -0.04 0.16
    -6 1 18 -0.02 0.15
    -6 -1 18 0.16 0.2
    -6 1 17 0.65 0.23
    -6 1 17 1.23 0.29
    -6 -1 17 0.68 0.24
    -6 1 17 0.72 0.19
    -6 1 16 9.45 0.67
    -6 -1 16 10.86 0.72
    -6 1 16 11.05 0.6
    -6 1 15 16.27 0.87
    -6 -1 15 15.69 0.85
    -6 1 15 16.52 0.74
    -6 1 14 0.53 0.22
    -6 -1 14 0.36 0.2
    -6 1 14 0.91 0.2
    -6 1 13 10.89 0.69
    -6 -1 13 10.94 0.7
    -6 1 13 10.85 0.6
    -6 1 12 0.39 0.17
    6 -1 -12 0.19 0.09
    -6 1 12 0.32 0.21
    -6 -1 12 0.49 0.23
    6 -1 -12 0.33 0.1
    6 -1 -11 1.61 0.17
    -6 1 11 1.66 0.28
    -6 -1 11 1.42 0.3
    6 -1 -10 1.2 0.16
    -6 1 10 0.55 0.23
    -6 -1 10 1.54 0.3
    -6 -1 9 5.01 0.47
    -6 1 9 4.23 0.42
    6 -1 -9 4.31 0.26
    -6 1 8 5.06 0.48
    -6 -1 8 5.5 0.49
    6 -1 -8 4.84 0.27
    -6 1 7 2.61 0.35
    -6 -1 7 2.79 0.35
    6 -1 -7 2.73 0.21
    6 -1 -6 0.43 0.11
    -6 1 6 0.64 0.19
    -6 -1 6 0.45 0.16
    -6 1 5 0.05 0.14
    6 -1 -5 0.1 0.07
    -6 1 4 9.3 0.56
    -6 -1 4 9.76 0.58
    6 1 -4 8.39 0.23
    6 -1 -4 8.92 0.56
    6 -1 -4 8.77 0.37
    -6 1 3 6.26 0.46
    -6 -1 3 6.23 0.46
    6 -1 -3 6.35 0.46
    6 1 -3 5.81 0.21
    6 -1 -3 5.9 0.31
    6 -1 -2 3.62 0.25
    -6 1 2 4.16 0.37
    -6 -1 2 4.31 0.39
    6 1 -2 4.16 0.38
    6 -1 -2 3.39 0.36
    -6 1 1 13.21 0.63
    -6 -1 1 13.59 0.65
    6 1 -1 13.41 0.66
    6 -1 -1 12.91 0.66
    -6 1 0 0.67 0.18
    -6 -1 0 1.28 0.23
    6 1 0 1.08 0.23
    6 -1 0 0.72 0.19
    -6 1 -1 -0.06 0.11
    -6 -1 -1 0.16 0.14
    6 1 1 -0.08 0.13
    6 -1 1 0.02 0.15
    -6 1 -2 0.65 0.16
    -6 -1 -2 0.92 0.2
    6 1 2 0.64 0.18
    6 -1 2 0.54 0.2
    -6 1 -3 10.79 0.53
    -6 -1 -3 10.09 0.52
    6 1 3 9.65 0.57
    6 -1 3 11 0.62
    -6 1 -4 -0.06 0.11
    -6 -1 -4 0.07 0.11
    6 1 4 0.16 0.16
    6 -1 4 0.12 0.16
    -6 1 -5 2 0.24
    -6 -1 -5 2.09 0.24
    6 1 5 2.23 0.31
    6 -1 5 2.92 0.35
    -6 1 -6 0.2 0.1
    -6 -1 -6 0.3 0.13
    6 1 6 0.22 0.17
    6 -1 6 0.45 0.2
    -6 -1 -7 16.02 0.59
    6 1 7 14.8 0.73
    6 -1 7 15.07 0.76
    -6 -1 -8 1.64 0.2
    6 1 8 1.95 0.3
    6 -1 8 1.74 0.3
    -6 -1 -9 2.37 0.23
    6 1 9 2.31 0.31
    6 -1 9 3.01 0.38
    6 -1 10 1.45 0.29
    -6 -1 -10 1.54 0.18
    6 1 10 1.42 0.28
    6 -1 11 1.85 0.33
    -6 -1 -11 1.38 0.16
    6 1 11 2.22 0.32
    6 1 12 0.49 0.22
    6 -1 12 -0.03 0.16
    -6 1 -13 4.41 0.39
    6 1 13 5.13 0.47
    6 -1 13 5.45 0.5
    6 1 14 1.14 0.26
    6 -1 14 1.05 0.26
    6 1 15 5.95 0.52
    6 -1 15 6.04 0.55
    -6 1 -15 4.66 0.41
    6 -1 16 3.69 0.44
    6 1 16 4.54 0.48
    -6 1 -16 3.75 0.37
    6 1 17 1.99 0.34
    6 -1 17 2.26 0.36
    -6 1 -17 2.14 0.28
    6 -1 18 3.41 0.45
    6 1 18 4.36 0.48
    -6 1 -18 4.22 0.38
    6 1 19 2.83 0.41
    6 -1 19 2.45 0.4
    6 1 20 0.26 0.2
    6 -1 20 0.17 0.21
    6 1 21 -0.07 0.22
    6 -1 21 0.13 0.18
    6 1 22 -0.05 0.17
    6 -1 22 0.29 0.22
    6 1 23 5.2 0.57
    6 -1 23 4.8 0.57
    6 1 24 0.94 0.3
    6 -1 24 0.43 0.24
    6 1 25 -0.03 0.21
    6 -1 25 0.02 0.23
    6 1 26 2.88 0.46
    6 -1 26 2.94 0.5
    6 1 27 0.82 0.3
    6 -1 27 0.83 0.29
    6 1 28 0.7 0.24
    6 -1 28 0.56 0.26
    6 1 29 0.18 0.21
    6 -1 29 -0.05 0.22
    6 1 30 0.04 0.19
    6 -1 30 0.14 0.17
    6 1 31 0.88 0.32
    6 -1 31 0.79 0.3
    6 1 32 -0.11 0.2
    -6 2 31 0.16 0.22
    -6 2 30 -0.27 0.3
    -6 -2 30 0.44 0.31
    6 2 -30 0.1 0.2
    6 -2 -30 0.27 0.27
    -6 2 29 0.88 0.31
    -6 -2 29 0.47 0.33
    6 2 -29 0.36 0.28
    6 -2 -29 0.48 0.23
    -6 2 28 0.63 0.3
    -6 -2 28 0.68 0.29
    -6 -2 28 0.54 0.24
    6 2 -28 0.33 0.21
    6 -2 -28 0.25 0.22
    -6 2 27 0.36 0.27
    -6 -2 27 0.78 0.29
    -6 -2 27 0.46 0.24
    -6 2 26 0.9 0.32
    -6 -2 26 1.4 0.35
    -6 -2 26 1.48 0.36
    -6 2 25 0.86 0.28
    -6 -2 25 0.58 0.26
    -6 2 24 -0.05 0.17
    -6 -2 24 0.21 0.17
    -6 2 23 0.45 0.21
    -6 -2 23 0.41 0.27
    -6 2 22 0.21 0.18
    -6 -2 22 0.62 0.28
    -6 2 21 0.39 0.2
    -6 -2 21 0.34 0.24
    -6 2 20 2.38 0.38
    -6 -2 20 1.87 0.35
    -6 2 19 0.57 0.2
    -6 2 19 0.39 0.21
    -6 -2 19 0.27 0.21
    -6 2 18 3.78 0.42
    -6 2 18 3.61 0.44
    -6 -2 18 3.22 0.43
    -6 2 17 1.26 0.28
    -6 2 17 0.78 0.2
    -6 -2 17 1.15 0.29
    -6 2 17 1.18 0.22
    -6 2 16 0.2 0.14
    -6 2 16 0.19 0.16
    -6 -2 16 -0.07 0.18
    -6 2 16 0.29 0.14
    -6 2 15 2.31 0.33
    -6 2 15 1.96 0.32
    -6 -2 15 2.79 0.41
    -6 2 15 2.63 0.31
    6 -2 -14 1.01 0.18
    -6 2 14 1.57 0.28
    -6 2 14 1.35 0.28
    -6 -2 14 0.92 0.26
    -6 2 14 1.4 0.24
    -6 2 13 3.72 0.37
    -6 2 13 3.38 0.4
    -6 -2 13 3.63 0.45
    6 -2 -13 2.8 0.27
    -6 2 13 4.31 0.4
    6 -2 -13 3.49 0.28
    -6 2 12 3.48 0.35
    -6 -2 12 4.45 0.46
    -6 2 12 4 0.42
    6 -2 -12 3.46 0.28
    6 -2 -12 4.1 0.31
    -6 2 12 3.89 0.37
    -6 2 11 3.62 0.36
    -6 2 11 3.59 0.41
    -6 -2 11 3.01 0.38
    6 -2 -11 2.98 0.27
    -6 2 11 3.41 0.36
    -6 2 10 1.73 0.31
    -6 -2 10 3.04 0.4
    6 -2 -10 2.23 0.23
    -6 2 10 2.47 0.32
    -6 2 9 1.39 0.28
    -6 -2 9 1.35 0.29
    6 -2 -9 1.48 0.2
    -6 2 9 1.13 0.23
    -6 2 8 1.65 0.27
    -6 -2 8 2.16 0.32
    6 -2 -8 2.21 0.22
    -6 2 8 1.95 0.3
    -6 2 7 0.58 0.18
    6 -2 -7 0.77 0.15
    -6 2 7 0.71 0.22
    -6 -2 7 0.6 0.22
    -6 2 6 1.01 0.25
    -6 2 6 0.76 0.2
    6 -2 -6 0.78 0.14
    -6 -2 6 0.6 0.23
    -6 2 5 0.46 0.2
    -6 2 5 0.09 0.14
    -6 -2 5 0.24 0.2
    6 -2 -5 0.32 0.11
    -6 2 4 11.63 0.62
    -6 2 4 10.56 0.61
    -6 -2 4 10.53 0.61
    6 -2 -4 9.95 0.59
    6 -2 -4 10.66 0.46
    -6 2 3 0.97 0.24
    -6 2 3 0.71 0.19
    -6 -2 3 0.35 0.18
    6 -2 -3 0.34 0.16
    6 -2 -3 0.6 0.13
    -6 2 2 0.56 0.19
    -6 -2 2 1.16 0.24
    6 -2 -2 1.19 0.25
    6 -2 -2 0.81 0.15
    -6 2 1 1.03 0.21
    -6 -2 1 1.08 0.23
    6 -2 -1 1.09 0.17
    6 2 -1 0.71 0.15
    6 -2 -1 1 0.22
    -6 2 0 -0.09 0.12
    -6 -2 0 0.07 0.13
    6 2 0 0.12 0.15
    6 -2 0 0 0.15
    -6 2 -1 0 0.12
    -6 -2 -1 0.28 0.16
    6 2 1 0.44 0.19
    6 -2 1 0.17 0.17
    -6 -2 -2 12.44 0.59
    6 2 2 11.73 0.32
    6 2 2 11.9 0.62
    6 -2 2 11.77 0.65
    -6 2 -3 0.77 0.24
    -6 -2 -3 0.42 0.17
    6 2 3 0.45 0.19
    6 -2 3 0.45 0.23
    -6 2 -4 2.52 0.32
    -6 -2 -4 2.29 0.26
    6 2 4 2.47 0.31
    6 -2 4 1.94 0.31
    -6 2 -5 -0.07 0.15
    -6 -2 -5 0.09 0.11
    6 -2 5 0.09 0.18
    6 2 5 0.11 0.15
    -6 -2 -6 21.85 0.72
    6 2 6 20.94 0.84
    6 -2 6 21.38 0.91
    -6 2 -6 22.53 0.87
    -6 2 -7 0.15 0.18
    -6 -2 -7 -0.01 0.1
    6 2 7 0.02 0.18
    -6 -2 -8 3.98 0.31
    6 2 8 4.32 0.41
    6 -2 8 4.42 0.44
    -6 2 -8 4.02 0.38
    6 -2 9 0.52 0.24
    -6 -2 -9 0.3 0.14
    6 2 9 0.62 0.2
    -6 2 -9 0.93 0.23
    -6 -2 -10 17.35 0.58
    6 2 10 17.67 0.8
    6 -2 10 17.31 0.85
    -6 2 -10 17.76 0.78
    -6 -2 -11 7.65 0.38
    6 2 11 8.84 0.59
    6 -2 11 7.62 0.59
    -6 2 -11 7.27 0.51
    6 2 12 13 0.71
    6 -2 12 12.64 0.74
    -6 2 -12 12.35 0.66
    6 2 13 0.05 0.15
    6 -2 13 0.09 0.17
    -6 2 -13 0.05 0.12
    6 2 14 4.96 0.47
    6 -2 14 4.7 0.48
    -6 2 -14 4.98 0.42
    6 2 15 0.48 0.18
    6 -2 15 0.44 0.25
    -6 2 -15 0.41 0.16
    6 2 16 2.65 0.37
    6 -2 16 1.94 0.36
    -6 2 -16 2.5 0.31
    6 2 17 3.75 0.44
    6 -2 17 3.17 0.43
    -6 2 -17 3.27 0.36
    6 2 18 9 0.66
    -6 2 -18 8.53 0.54
    6 -2 18 9.19 0.7
    6 2 19 2.12 0.35
    6 -2 19 1.97 0.35
    6 2 20 1.13 0.31
    6 -2 20 1.41 0.33
    6 2 21 0.21 0.2
    6 -2 21 0.3 0.2
    6 2 22 0.41 0.21
    6 -2 22 0.32 0.2
    6 2 23 0.68 0.24
    6 -2 23 0.95 0.31
    6 2 24 3.8 0.5
    6 -2 24 3.57 0.5
    6 2 25 1.73 0.39
    6 -2 25 1.66 0.4
    6 2 26 7.13 0.69
    6 -2 26 8.04 0.78
    6 2 27 2.43 0.43
    6 -2 27 1.62 0.39
    6 2 28 0.31 0.23
    6 -2 28 0.87 0.32
    6 2 29 0.15 0.22
    6 -2 29 0.63 0.3
    6 2 30 -0.31 0.26
    6 -2 30 -0.1 0.24
    6 2 31 -0.02 0.25
    6 -2 31 -0.27 0.27
    6 2 32 0.2 0.24
    -6 3 30 -0.19 0.26
    -6 -3 30 0.23 0.23
    6 3 -30 -0.05 0.21
    6 -3 -30 0.07 0.2
    -6 3 29 0.77 0.32
    -6 -3 29 1.03 0.4
    6 3 -29 0.88 0.31
    6 -3 -29 0.8 0.3
    -6 3 28 -0.19 0.24
    -6 -3 28 -0.07 0.19
    6 3 -28 0.43 0.25
    6 -3 -28 0.06 0.21
    -6 3 27 4.57 0.6
    -6 -3 27 3.56 0.5
    6 3 -27 4.4 0.6
    6 -3 -27 4.14 0.59
    -6 3 26 0.2 0.23
    -6 -3 26 0.63 0.24
    -6 3 25 -0.02 0.21
    -6 -3 25 0.09 0.17
    -6 3 24 0.05 0.18
    -6 -3 24 0.3 0.26
    -6 3 23 0.78 0.31
    -6 -3 23 1.16 0.31
    -6 3 22 -0.15 0.18
    -6 -3 22 -0.2 0.18
    -6 3 21 1.13 0.27
    -6 -3 21 1.68 0.35
    -6 3 20 0.39 0.2
    -6 -3 20 0.33 0.25
    -6 3 19 -0.16 0.16
    -6 -3 19 0.31 0.24
    -6 3 18 -0.12 0.14
    -6 -3 18 0.18 0.15
    -6 3 17 9.9 0.67
    -6 -3 17 10.71 0.74
    -6 3 17 9.73 0.59
    6 -3 -16 3.02 0.33
    -6 3 16 3.69 0.42
    -6 -3 16 2.78 0.41
    -6 3 16 2.67 0.33
    6 -3 -15 0.2 0.13
    -6 3 15 0.14 0.16
    -6 -3 15 0.24 0.18
    -6 3 15 0.21 0.14
    -6 3 14 0.69 0.2
    6 -3 -14 0.4 0.15
    -6 -3 14 0.45 0.21
    6 -3 -14 0.54 0.15
    -6 3 14 0.31 0.13
    -6 3 13 0.97 0.23
    6 -3 -13 1.09 0.2
    -6 -3 13 0.92 0.25
    6 -3 -13 1.3 0.2
    -6 3 13 0.6 0.19
    -6 3 12 2.13 0.29
    6 -3 -12 2.24 0.26
    -6 -3 12 3.02 0.39
    6 -3 -12 2.37 0.25
    -6 3 12 2.1 0.3
    -6 3 11 22.9 0.85
    -6 -3 11 25.3 1.03
    6 -3 -11 24.89 0.8
    6 -3 -11 23.93 0.79
    -6 3 11 24.53 0.93
    -6 3 10 0.43 0.16
    -6 3 10 0.44 0.1
    -6 -3 10 0.22 0.16
    6 -3 -10 0.45 0.16
    -6 3 10 0.51 0.17
    -6 3 9 11.11 0.54
    -6 -3 9 11.4 0.7
    -6 3 9 10.74 0.39
    -6 3 9 10.06 0.6
    6 -3 -9 11.13 0.52
    6 -3 -8 0.07 0.13
    -6 3 8 -0.1 0.12
    -6 -3 8 0.06 0.17
    -6 3 8 0.29 0.18
    -6 3 7 7.21 0.41
    6 -3 -7 7.53 0.43
    -6 -3 7 7.29 0.56
    -6 3 7 7.77 0.54
    -6 3 6 3.15 0.27
    6 -3 -6 3.03 0.27
    -6 -3 6 3.01 0.37
    -6 3 6 2.88 0.33
    -6 3 5 5.02 0.31
    -6 -3 5 5.5 0.46
    6 -3 -5 4.88 0.35
    -6 3 5 5.03 0.44
    6 -3 -4 0.65 0.16
    -6 3 4 0.49 0.12
    -6 -3 4 0.55 0.2
    6 -3 -4 0.39 0.17
    -6 3 4 0.6 0.19
    -6 3 3 22.52 0.58
    -6 -3 3 24.16 0.92
    6 -3 -3 23.31 0.74
    -6 3 3 24.67 0.93
    6 -3 -3 23.58 0.89
    6 -3 -2 1.01 0.17
    -6 3 2 0.99 0.12
    -6 -3 2 0.99 0.23
    6 -3 -2 1.17 0.24
    -6 3 2 0.98 0.22
    -6 3 1 2.09 0.15
    6 -3 -1 2.01 0.23
    -6 -3 1 2.03 0.3
    6 -3 -1 2.52 0.33
    -6 3 1 1.85 0.3
    -6 3 0 1.76 0.12
    6 -3 0 2.02 0.24
    -6 -3 0 2.55 0.3
    6 3 0 1.73 0.24
    6 -3 0 2.44 0.31
    -6 3 0 2.09 0.29
    -6 3 -1 3.14 0.13
    -6 -3 -1 3.31 0.34
    6 -3 1 3.59 0.39
    6 3 1 2.99 0.32
    -6 3 -1 3.77 0.39
    6 3 2 0.45 0.09
    -6 -3 -2 0.62 0.17
    6 3 2 0.7 0.2
    6 -3 2 0.87 0.26
    -6 3 -2 0.6 0.21
    6 3 3 0.21 0.08
    -6 -3 -3 0.22 0.15
    6 3 3 -0.16 0.17
    6 -3 3 0.08 0.18
    -6 3 -3 0.1 0.16
    -6 -3 -4 5.04 0.38
    6 3 4 5.39 0.42
    6 -3 4 5.41 0.45
    -6 3 -4 5.39 0.45
    -6 -3 -5 16.48 0.66
    6 3 5 16.36 0.73
    6 -3 5 16.38 0.78
    -6 3 -5 15.17 0.74
    -6 -3 -6 1.6 0.23
    6 3 6 1.83 0.28
    6 -3 6 1.48 0.28
    -6 3 -6 1.82 0.29
    6 3 7 1.43 0.26
    -6 -3 -7 1.24 0.22
    6 -3 7 2.04 0.33
    -6 3 -7 1.84 0.29
    -6 -3 -8 5.2 0.36
    6 3 8 5.99 0.46
    6 -3 8 6.12 0.52
    -6 3 -8 4.87 0.43
    -6 -3 -9 6.94 0.41
    6 3 9 7.29 0.51
    6 -3 9 7.46 0.57
    -6 3 -9 7.83 0.53
    6 -3 10 0.13 0.22
    -6 -3 -10 0.19 0.11
    6 3 10 0.05 0.13
    -6 3 -10 0.13 0.15
    -6 -3 -11 8.02 0.41
    6 3 11 8.5 0.57
    6 -3 11 9.55 0.66
    -6 3 -11 8.17 0.55
    6 3 12 17.65 0.82
    6 -3 12 15.62 0.85
    -6 3 -12 17.19 0.78
    6 3 13 14 0.73
    6 -3 13 14.16 0.81
    -6 3 -13 14.68 0.72
    6 3 14 12.68 0.72
    6 -3 14 13.16 0.79
    -6 3 -14 12.74 0.67
    6 3 15 2.45 0.35
    6 -3 15 2.75 0.4
    -6 3 -15 2.9 0.34
    6 3 16 7.82 0.59
    6 -3 16 8.21 0.65
    -6 3 -16 7.36 0.52
    6 3 17 0.46 0.2
    6 -3 17 0.92 0.27
    -6 3 -17 0.83 0.21
    6 3 18 0.71 0.23
    6 -3 18 0.5 0.23
    -6 3 -18 1.29 0.23
    6 3 19 0.2 0.16
    6 -3 19 0.38 0.19
    6 3 20 -0.23 0.2
    6 -3 20 0.22 0.2
    6 3 21 11.81 0.79
    6 -3 21 11.1 0.83
    6 3 22 0.56 0.21
    6 -3 22 0.82 0.27
    6 3 23 0.7 0.26
    6 -3 23 1.54 0.36
    6 3 24 0.21 0.22
    6 -3 24 0.26 0.22
    6 3 25 0.97 0.32
    6 -3 25 1.36 0.38
    6 3 26 1.1 0.3
    6 -3 26 -0.02 0.24
    6 3 27 0.38 0.26
    6 -3 27 0.14 0.19
    6 3 28 0.11 0.2
    6 -3 28 0.21 0.27
    6 3 29 1.53 0.4
    6 -3 29 1.46 0.37
    6 3 30 0.3 0.3
    6 -3 30 0.53 0.31
    -6 4 30 2.18 0.46
    6 4 -30 1.67 0.39
    6 -4 -30 1.44 0.39
    6 4 -29 -0.04 0.25
    6 -4 -29 -0.37 0.25
    -6 4 28 0.11 0.23
    6 4 -28 -0.04 0.18
    6 -4 -28 -0.16 0.17
    -6 4 27 0.14 0.21
    -6 -4 27 0.02 0.19
    6 4 -27 0.06 0.23
    6 -4 -27 0.26 0.25
    -6 4 26 0.63 0.26
    -6 -4 26 0.54 0.22
    -6 4 25 0.41 0.25
    -6 -4 25 0.67 0.31
    -6 4 24 0.63 0.29
    -6 -4 24 0.15 0.18
    -6 4 23 1.29 0.33
    -6 -4 23 1.32 0.32
    -6 4 22 2.81 0.44
    -6 -4 22 3.34 0.47
    -6 4 21 0.86 0.28
    -6 -4 21 0.28 0.23
    -6 4 20 -0.1 0.2
    -6 -4 20 -0.14 0.18
    -6 4 19 0.74 0.24
    -6 -4 19 0.84 0.28
    -6 4 18 5.96 0.55
    -6 -4 18 5.22 0.55
    6 -4 -18 6.29 0.5
    6 -4 -17 1.16 0.22
    -6 4 17 1.24 0.28
    -6 -4 17 0.97 0.27
    -6 4 17 1.18 0.24
    6 -4 -16 0.65 0.19
    -6 4 16 0.5 0.22
    -6 -4 16 0.16 0.22
    -6 4 16 0.46 0.18
    -6 4 15 0.07 0.16
    6 -4 -15 0.55 0.18
    -6 -4 15 0.46 0.2
    6 -4 -15 0.37 0.14
    -6 4 15 0.43 0.16
    -6 4 14 2.83 0.34
    6 -4 -14 2.24 0.29
    -6 -4 14 2.04 0.35
    6 -4 -14 2.14 0.28
    -6 4 14 1.82 0.27
    -6 4 13 0.08 0.17
    6 -4 -13 0.15 0.15
    -6 -4 13 0.14 0.16
    6 -4 -13 -0.05 0.1
    -6 4 13 -0.04 0.13
    -6 4 12 1.27 0.24
    -6 4 12 0.88 0.16
    -6 -4 12 1.22 0.3
    6 -4 -12 0.8 0.2
    6 -4 -12 0.86 0.17
    -6 4 12 1.02 0.23
    -6 4 11 6.34 0.45
    -6 -4 11 7 0.58
    -6 4 11 6.88 0.38
    6 -4 -11 7.14 0.47
    -6 4 11 6.48 0.5
    6 -4 -11 7.19 0.47
    -6 4 10 7.8 0.48
    -6 -4 10 8.23 0.62
    -6 4 10 7.39 0.38
    -6 4 10 7.66 0.53
    6 -4 -10 8.34 0.5
    6 -4 -9 4.35 0.37
    -6 4 9 5.2 0.38
    -6 -4 9 3.88 0.43
    -6 4 9 4.56 0.43
    -6 4 8 4.16 0.33
    6 -4 -8 3.69 0.34
    -6 -4 8 4.23 0.44
    -6 4 8 4.48 0.41
    -6 4 7 2.38 0.25
    6 -4 -7 2.27 0.26
    -6 -4 7 2.36 0.34
    -6 4 7 2.43 0.33
    -6 4 6 16.2 0.57
    -6 -4 6 16.46 0.8
    6 -4 -6 16.59 0.68
    -6 4 6 16.82 0.78
    -6 4 5 0.15 0.08
    -6 -4 5 -0.01 0.17
    6 -4 -5 -0.01 0.18
    6 -4 -5 0.13 0.16
    -6 4 5 -0.05 0.14
    6 -4 -4 1.1 0.21
    -6 4 4 1.21 0.15
    -6 -4 4 1.11 0.27
    6 -4 -4 1.11 0.21
    -6 4 4 0.79 0.21
    -6 4 3 0.54 0.11
    6 -4 -3 0.69 0.19
    6 -4 -3 0.54 0.19
    -6 4 3 0.79 0.21
    -6 4 2 9.92 0.34
    6 -4 -2 9.97 0.6
    -6 4 2 9.65 0.61
    6 -4 -2 9.47 0.52
    -6 4 1 -0.02 0.04
    6 -4 -1 -0.15 0.15
    6 -4 -1 0.05 0.16
    -6 4 1 -0.17 0.14
    6 -4 0 0.46 0.16
    6 -4 0 0.94 0.22
    -6 4 0 1.02 0.25
    6 4 1 3.34 0.33
    6 -4 1 3.53 0.36
    -6 4 -1 3.19 0.35
    6 4 2 0 0.06
    6 4 2 -0.17 0.16
    6 -4 2 0.07 0.17
    -6 4 -2 -0.21 0.15
    6 4 3 0.09 0.09
    6 4 3 -0.02 0.13
    6 -4 3 0.2 0.18
    -6 4 -3 -0.06 0.14
    6 4 4 0.1 0.09
    6 4 4 0.04 0.12
    6 -4 4 0.27 0.18
    -6 4 -4 0.17 0.16
    6 4 5 -0.02 0.14
    -6 4 -5 0.02 0.14
    6 4 6 25.25 0.9
    6 -4 6 25.18 0.99
    -6 4 -6 23.5 0.93
    6 4 7 0.61 0.18
    -6 4 -7 0.49 0.19
    6 -4 7 1.02 0.25
    6 4 8 2.2 0.28
    -6 4 -8 2.15 0.3
    6 -4 8 2.15 0.33
    6 -4 9 0.33 0.23
    6 4 9 0.3 0.17
    -6 4 -9 -0.02 0.14
    -6 -4 -10 33.23 0.9
    6 4 10 33.47 1.08
    6 -4 10 32.27 1.19
    -6 4 -10 33.37 1.12
    6 -4 11 1.97 0.34
    -6 -4 -11 2.14 0.25
    6 4 11 2.86 0.35
    -6 4 -11 1.83 0.29
    6 4 12 4.41 0.42
    6 -4 12 4.4 0.47
    -6 4 -12 3.98 0.39
    6 -4 13 0.8 0.26
    -6 4 -13 0.93 0.22
    6 4 13 0.56 0.2
    6 4 14 6.88 0.53
    -6 4 -14 5.7 0.48
    6 -4 14 6.38 0.57
    6 -4 15 0.67 0.22
    -6 4 -15 1.12 0.24
    6 -4 16 0.02 0.19
    -6 4 -16 0.25 0.16
    6 4 16 0.14 0.17
    6 4 17 2.01 0.33
    6 -4 17 2.01 0.35
    -6 4 -17 2.06 0.29
    6 4 18 0.32 0.19
    6 -4 18 -0.04 0.23
    -6 4 -18 0.61 0.19
    6 4 19 0.28 0.18
    6 -4 19 0.15 0.19
    6 4 20 0.4 0.22
    6 -4 20 0.04 0.2
    6 4 21 1.02 0.26
    6 -4 21 1.02 0.29
    6 4 22 2.8 0.41
    6 -4 22 2.98 0.48
    6 4 23 0.17 0.19
    6 -4 23 0.04 0.16
    6 4 24 2.11 0.37
    6 -4 24 2.5 0.45
    6 -4 25 4.43 0.6
    6 4 25 4.81 0.55
    6 4 26 1.59 0.36
    6 -4 26 1.63 0.4
    6 -4 27 0.48 0.26
    6 -4 28 0.26 0.19
    6 -4 29 0.35 0.25
    6 5 -30 0.53 0.3
    6 -5 -30 0.86 0.33
    -6 5 29 0.32 0.26
    6 5 -29 0.1 0.21
    6 -5 -29 0.35 0.26
    -6 5 28 1.95 0.46
    6 5 -28 1.01 0.3
    6 -5 -28 1.56 0.38
    -6 5 27 0.38 0.3
    -6 -5 27 0.59 0.27
    6 5 -27 0.49 0.28
    6 -5 -27 0.31 0.26
    -6 5 26 1.22 0.37
    -6 -5 26 1.21 0.34
    6 5 -26 0.88 0.31
    6 -5 -26 0.73 0.27
    -6 5 25 1.35 0.35
    -6 -5 25 1.76 0.38
    -6 5 24 1.24 0.35
    -6 -5 24 1.87 0.39
    -6 5 23 10.4 0.81
    -6 -5 23 11.56 0.86
    -6 5 22 1.45 0.35
    -6 -5 22 1.45 0.34
    -6 5 21 -0.21 0.23
    -6 -5 21 0.18 0.17
    -6 5 20 0.29 0.22
    -6 -5 20 0.45 0.26
    6 -5 -20 0.93 0.24
    -6 5 19 3.83 0.47
    -6 -5 19 4.41 0.52
    6 -5 -19 4.27 0.45
    6 -5 -18 0.87 0.23
    -6 5 18 1.21 0.3
    -6 -5 18 0.36 0.19
    -6 5 17 1.69 0.31
    6 -5 -17 1.66 0.29
    -6 -5 17 1.7 0.36
    -6 5 17 1.72 0.29
    -6 5 16 0.78 0.23
    6 -5 -16 0.75 0.23
    -6 -5 16 1.12 0.29
    6 -5 -16 0.58 0.19
    -6 5 16 0.79 0.22
    -6 5 15 10.97 0.67
    -6 -5 15 10.81 0.76
    6 -5 -15 11.21 0.64
    6 -5 -15 10.14 0.63
    -6 5 15 9.82 0.63
    -6 5 14 1.58 0.28
    6 -5 -14 1.74 0.28
    -6 -5 14 1.88 0.36
    6 -5 -14 1.89 0.28
    -6 5 14 2.22 0.32
    -6 5 13 10.84 0.64
    -6 -5 13 9.2 0.69
    -6 5 13 10.34 0.54
    6 -5 -13 10.32 0.61
    6 -5 -13 9.99 0.62
    -6 5 13 10.19 0.63
    -6 5 12 2.78 0.33
    -6 5 12 2.94 0.28
    6 -5 -12 3.1 0.34
    -6 -5 12 2.92 0.4
    -6 5 12 3.97 0.41
    6 -5 -12 3.69 0.38
    -6 5 11 8.95 0.54
    -6 -5 11 9.41 0.67
    -6 5 11 8.75 0.46
    6 -5 -11 10.3 0.6
    -6 5 11 9.24 0.61
    6 -5 -11 9 0.57
    -6 5 10 0.94 0.21
    -6 -5 10 0.77 0.24
    6 -5 -10 0.5 0.17
    -6 5 10 0.87 0.22
    -6 5 9 20.72 0.75
    6 -5 -9 21 0.84
    -6 5 9 21.85 0.93
    -6 5 8 3.21 0.3
    6 -5 -8 3.77 0.37
    -6 5 8 3.36 0.37
    -6 5 7 1.65 0.21
    6 -5 -7 1.55 0.26
    -6 5 7 1.77 0.3
    -6 5 6 10.71 0.47
    6 -5 -6 11.55 0.62
    -6 5 6 10.21 0.64
    -6 5 5 1.91 0.19
    6 -5 -5 1.66 0.26
    6 -5 -5 1.89 0.29
    -6 5 5 2.1 0.31
    -6 5 4 0 0.07
    6 -5 -4 0.35 0.19
    6 -5 -4 -0.18 0.16
    -6 5 4 0.27 0.15
    6 -5 -3 7.87 0.52
    6 -5 -3 8.57 0.53
    -6 5 3 8.03 0.56
    6 -5 -2 0.28 0.16
    6 -5 -2 0.03 0.16
    -6 5 2 0.27 0.19
    6 -5 -1 2.78 0.32
    6 -5 -1 2.74 0.33
    -6 5 1 2.48 0.33
    6 -5 0 4.91 0.42
    6 -5 0 5.46 0.45
    -6 5 0 4.8 0.46
    6 -5 1 15.63 0.72
    6 -5 1 15.8 0.76
    -6 5 -1 16.4 0.81
    6 -5 2 5.91 0.45
    6 -5 2 6.01 0.5
    -6 5 -2 5.86 0.5
    6 5 3 1.93 0.21
    6 5 3 1.83 0.26
    6 -5 3 2.75 0.35
    -6 5 -3 2.08 0.31
    6 5 4 -0.01 0.12
    6 -5 4 0.32 0.22
    -6 5 -4 0.3 0.2
    6 5 4 0.09 0.09
    6 5 5 19.87 0.68
    6 5 5 20.49 0.8
    6 -5 5 18.28 0.85
    -6 5 -5 20.31 0.9
    6 5 6 1.71 0.23
    6 5 6 1.5 0.22
    -6 5 -6 1.13 0.26
    6 -5 6 1.26 0.27
    6 5 7 16.24 0.72
    6 -5 7 15.98 0.83
    -6 5 -7 15.93 0.8
    6 5 8 0.77 0.19
    -6 5 -8 1.03 0.24
    6 -5 8 1.37 0.29
    6 5 9 21.73 0.85
    6 -5 9 19.88 0.93
    -6 5 -9 21.02 0.91
    6 5 10 7 0.49
    6 -5 10 6.88 0.57
    -6 5 -10 6.66 0.52
    6 5 11 6.32 0.48
    6 -5 11 5.99 0.53
    -6 5 -11 6.15 0.5
    6 -5 12 0.35 0.21
    6 5 12 0.38 0.18
    -6 5 -12 0.52 0.21
    6 -5 13 0.25 0.26
    6 5 13 0.24 0.17
    -6 5 -13 0.03 0.13
    6 5 14 6.16 0.5
    -6 5 -14 6.22 0.51
    6 -5 14 5.37 0.55
    6 5 15 7.13 0.53
    -6 5 -15 8.3 0.58
    6 -5 15 8.69 0.69
    6 -5 16 0.25 0.19
    -6 5 -16 0.07 0.15
    6 5 16 0.15 0.15
    6 -5 17 -0.1 0.24
    -6 5 -17 0.17 0.14
    6 5 17 0.04 0.15
    6 -5 18 4.34 0.52
    6 5 18 4.65 0.47
    -6 5 -18 3.99 0.4
    6 -5 19 -0.16 0.19
    6 5 19 0.23 0.18
    6 5 20 0.22 0.16
    6 -5 20 0.41 0.29
    6 5 21 0.25 0.18
    6 -5 21 0.32 0.23
    6 -5 22 0.03 0.23
    6 -5 23 0 0.21
    6 -5 24 3.99 0.55
    6 -5 25 1.34 0.38
    6 -5 26 0.76 0.31
    6 -5 27 0.37 0.24
    6 -5 28 0.37 0.28
    6 -5 29 4.49 0.65
    -6 6 29 1.55 0.38
    6 6 -29 1.92 0.45
    6 -6 -29 2.15 0.45
    -6 6 28 0.35 0.24
    6 6 -28 0.08 0.24
    6 -6 -28 0.29 0.22
    -6 6 27 0.05 0.21
    -6 -6 27 0 0.21
    6 6 -27 -0.2 0.2
    6 -6 -27 0.22 0.18
    -6 6 26 1.03 0.3
    -6 -6 26 1.22 0.35
    6 6 -26 1.42 0.35
    6 -6 -26 1.19 0.35
    -6 6 25 -0.33 0.25
    -6 -6 25 0.31 0.22
    6 6 -25 0.32 0.24
    6 -6 -25 0.08 0.22
    -6 6 24 0.52 0.27
    -6 -6 24 0.57 0.26
    -6 6 23 1.59 0.37
    -6 -6 23 2 0.4
    -6 6 22 2.09 0.38
    -6 -6 22 2.09 0.39
    -6 6 21 0.23 0.22
    -6 -6 21 0.72 0.29
    6 -6 -21 0.11 0.16
    6 -6 -20 0.66 0.25
    -6 6 20 1.27 0.32
    -6 -6 20 0.86 0.32
    -6 6 19 0.41 0.23
    6 -6 -19 0.12 0.16
    -6 -6 19 0.69 0.27
    -6 6 18 0.01 0.15
    6 -6 -18 0.23 0.18
    -6 -6 18 -0.14 0.2
    -6 6 17 2.1 0.33
    6 -6 -17 2.09 0.35
    6 -6 -17 1.53 0.28
    -6 -6 17 2.4 0.41
    -6 6 17 2.05 0.32
    -6 6 16 0.06 0.15
    6 -6 -16 0.17 0.17
    6 -6 -16 0.06 0.13
    -6 -6 16 0.37 0.21
    -6 6 16 -0.07 0.13
    -6 6 15 4.19 0.44
    -6 -6 15 4.25 0.49
    6 -6 -15 4.28 0.44
    6 -6 -15 4.16 0.46
    -6 6 15 4.25 0.44
    -6 6 14 1.35 0.26
    6 -6 -14 1.67 0.31
    -6 -6 14 1.07 0.32
    6 -6 -14 1.34 0.27
    -6 6 14 0.81 0.22
    -6 6 13 0.5 0.19
    -6 6 13 0.25 0.11
    -6 -6 13 0.18 0.2
    6 -6 -13 0.7 0.23
    6 -6 -13 0.13 0.13
    -6 6 13 0.6 0.2
    -6 6 12 15.36 0.73
    -6 6 12 15.24 0.68
    6 -6 -12 14.86 0.77
    -6 6 12 16.4 0.84
    6 -6 -12 16.51 0.83
    -6 6 11 3.05 0.33
    6 -6 -11 2.15 0.3
    6 -6 -11 2.89 0.37
    -6 6 11 2.62 0.37
    -6 6 10 -0.01 0.13
    6 -6 -10 0.16 0.14
    -6 6 10 0.11 0.13
    6 -6 -10 0.06 0.13
    -6 6 9 2.53 0.28
    6 -6 -9 2.52 0.33
    -6 6 9 2.52 0.35
    -6 6 8 0.37 0.13
    6 -6 -8 0.61 0.19
    -6 6 8 0.63 0.23
    6 -6 -7 26.41 0.99
    -6 6 7 26.87 1.06
    6 -6 -6 19.34 0.85
    -6 6 6 19.84 0.92
    6 -6 -5 2.66 0.32
    6 -6 -5 2.28 0.32
    -6 6 5 2.89 0.38
    6 -6 -4 12.19 0.68
    6 -6 -4 12.07 0.66
    -6 6 4 11.15 0.7
    6 -6 -3 0.87 0.24
    6 -6 -3 0.8 0.21
    6 -6 -2 1.71 0.29
    6 -6 -2 1.59 0.27
    -6 6 2 1.48 0.31
    6 -6 -1 5.56 0.45
    -6 6 1 5.13 0.5
    6 -6 -1 5.63 0.47
    6 -6 0 4.23 0.42
    6 -6 0 4.08 0.4
    -6 6 0 4.09 0.42
    6 -6 1 0.87 0.22
    6 -6 1 0.98 0.21
    -6 6 -1 1.07 0.24
    6 -6 2 3.17 0.36
    -6 6 -2 3.13 0.39
    6 -6 2 3.41 0.38
    6 -6 3 2.57 0.33
    6 -6 3 2.82 0.35
    -6 6 -3 3.03 0.39
    6 6 4 9.56 0.5
    6 -6 4 9.41 0.62
    -6 6 -4 8.55 0.6
    6 6 5 0.15 0.11
    6 6 5 -0.23 0.17
    -6 6 -5 0.19 0.18
    6 -6 5 0.23 0.16
    6 6 6 0.46 0.14
    6 6 6 0.32 0.14
    -6 6 -6 0.72 0.23
    6 -6 6 1.04 0.27
    6 6 7 11.51 0.59
    6 6 7 10.81 0.58
    6 -6 7 11.49 0.7
    -6 6 -7 10.68 0.68
    6 6 8 0.4 0.17
    6 6 8 0.21 0.11
    -6 6 -8 0.43 0.19
    6 -6 8 0.15 0.2
    6 6 9 10.79 0.59
    6 -6 9 10.29 0.69
    -6 6 -9 10.18 0.67
    6 6 10 11.63 0.62
    6 -6 10 12.67 0.77
    -6 6 -10 13.09 0.75
    6 -6 11 -0.14 0.17
    6 6 11 0.07 0.13
    -6 6 -11 0.04 0.14
    6 -6 12 2.21 0.36
    6 6 12 2.14 0.28
    -6 6 -12 2.4 0.34
    6 -6 13 0.16 0.17
    6 6 13 -0.11 0.13
    -6 6 -13 0.04 0.14
    6 -6 14 0.68 0.23
    6 6 14 0.75 0.2
    -6 6 -14 0.77 0.23
    6 -6 15 0.01 0.18
    -6 6 -15 -0.08 0.13
    6 6 15 0.15 0.15
    6 -6 16 0.27 0.23
    -6 6 -16 0.34 0.18
    6 -6 17 0.39 0.23
    -6 6 -17 0.89 0.22
    6 -6 18 3.63 0.5
    -6 6 -18 2.63 0.35
    6 -6 19 2.57 0.41
    6 -6 20 7.08 0.69
    6 -6 21 0.21 0.24
    6 -6 22 1.5 0.38
    6 -6 23 -0.02 0.22
    6 -6 24 0.42 0.31
    6 -6 25 0.21 0.2
    6 -6 26 2.38 0.45
    6 -6 27 -0.33 0.26
    6 -6 28 2.11 0.48
    6 7 -29 0.67 0.27
    6 -7 -29 0.76 0.31
    -6 7 28 -0.37 0.27
    6 7 -28 0.28 0.21
    6 -7 -28 0.2 0.22
    -6 7 27 0.05 0.22
    -6 -7 27 0.25 0.25
    6 7 -27 0.14 0.18
    6 -7 -27 -0.26 0.23
    -6 7 26 0.67 0.31
    -6 -7 26 0.87 0.31
    6 7 -26 1.12 0.33
    6 -7 -26 0.62 0.27
    -6 7 25 1.82 0.42
    -6 -7 25 1.52 0.38
    6 7 -25 1.51 0.35
    6 -7 -25 1.71 0.39
    -6 7 24 4.51 0.56
    -6 -7 24 4.08 0.56
    6 7 -24 4.47 0.55
    6 -7 -24 4.44 0.54
    -6 7 23 2.07 0.39
    -6 -7 23 1.87 0.39
    -6 7 22 1.17 0.33
    -6 -7 22 0.5 0.24
    6 -7 -22 0.84 0.26
    6 -7 -21 0.17 0.21
    -6 7 21 -0.06 0.18
    -6 -7 21 0.23 0.2
    -6 7 20 0.53 0.24
    6 -7 -20 0.59 0.27
    -6 -7 20 0.52 0.22
    -6 7 19 1.84 0.33
    6 -7 -19 1.43 0.32
    -6 -7 19 1.93 0.38
    -6 7 18 0.29 0.19
    6 -7 -18 0.28 0.2
    -6 -7 18 0.27 0.23
    -6 7 17 3.98 0.47
    6 -7 -17 3.49 0.45
    6 -7 -17 4.21 0.46
    -6 -7 17 3.05 0.46
    -6 7 17 4.09 0.44
    -6 7 16 0.68 0.2
    6 -7 -16 0.73 0.24
    6 -7 -16 0.98 0.26
    -6 -7 16 0.66 0.24
    -6 7 16 0.97 0.24
    -6 7 15 0 0.14
    6 -7 -15 0.09 0.2
    6 -7 -15 0.13 0.19
    -6 7 15 0.23 0.18
    -6 7 14 4.01 0.42
    6 -7 -14 2.68 0.4
    6 -7 -14 3.41 0.41
    -6 7 14 3.12 0.39
    -6 7 13 0.78 0.22
    -6 7 13 1.02 0.22
    6 -7 -13 1.18 0.25
    6 -7 -13 1.13 0.28
    -6 7 13 0.95 0.25
    6 -7 -12 5.41 0.5
    -6 7 12 5.98 0.53
    6 -7 -12 5.74 0.53
    6 -7 -11 0.01 0.14
    6 -7 -11 0.28 0.24
    -6 7 11 0 0.14
    6 -7 -10 7.13 0.58
    6 -7 -10 7.34 0.58
    -6 7 10 8.26 0.62
    6 -7 -9 12.32 0.74
    -6 7 9 12.73 0.77
    6 -7 -8 3.73 0.42
    -6 7 8 3.71 0.44
    6 -7 -7 -0.12 0.15
    -6 7 7 0.12 0.17
    6 -7 -6 0.79 0.21
    -6 7 6 1.15 0.28
    6 -7 -5 15.88 0.82
    -6 7 5 16.47 0.87
    6 -7 -4 1.63 0.26
    6 -7 -4 1.87 0.31
    -6 7 4 2.18 0.35
    6 -7 -3 2.58 0.36
    6 -7 -3 2.36 0.31
    -6 7 3 2.32 0.36
    6 -7 -2 0.73 0.24
    6 -7 -2 0.96 0.2
    -6 7 2 0.68 0.22
    6 -7 -1 12.07 0.67
    -6 7 1 12.92 0.76
    6 -7 -1 12.55 0.73
    6 -7 0 0.1 0.15
    6 -7 0 0.09 0.18
    -6 7 0 0.21 0.19
    6 -7 1 1.32 0.28
    6 -7 1 1.46 0.27
    -6 7 -1 2.02 0.34
    6 -7 2 2.09 0.32
    6 -7 2 3.13 0.38
    -6 7 -2 3.4 0.4
    6 -7 3 6.08 0.52
    6 -7 3 6.37 0.52
    -6 7 -3 5.67 0.52
    6 -7 4 0.19 0.14
    -6 -7 -4 0.24 0.12
    -6 7 -4 0.38 0.2
    6 -7 4 0.51 0.19
    6 7 5 1.14 0.2
    -6 -7 -5 1.07 0.18
    -6 7 -5 1.55 0.29
    6 -7 5 1.31 0.26
    6 7 6 1.37 0.23
    -6 -7 -6 1.27 0.21
    -6 7 -6 1.51 0.3
    6 -7 6 0.98 0.25
    6 7 7 5.65 0.44
    -6 -7 -7 5.94 0.45
    6 7 7 5.27 0.4
    6 -7 7 4.45 0.46
    -6 7 -7 5.3 0.51
    6 7 8 15.72 0.75
    -6 -7 -8 15.44 0.74
    6 7 8 14.18 0.65
    6 -7 8 14.59 0.82
    -6 7 -8 14.99 0.83
    6 -7 9 1.91 0.32
    6 7 9 1.95 0.28
    6 7 9 2 0.27
    -6 7 -9 2.07 0.34
    6 -7 10 2.78 0.38
    6 7 10 3.36 0.37
    -6 7 -10 2.64 0.37
    6 -7 11 7.99 0.63
    -6 7 -11 8.98 0.66
    6 -7 12 0.12 0.2
    -6 7 -12 -0.1 0.15
    6 -7 13 0.55 0.23
    -6 7 -13 0.17 0.14
    6 -7 14 -0.09 0.19
    -6 7 -14 0.09 0.13
    6 -7 15 3.77 0.47
    -6 7 -15 3.87 0.44
    6 -7 16 0.21 0.19
    -6 7 -16 0.36 0.21
    6 -7 17 0.52 0.23
    -6 7 -17 0.48 0.19
    6 -7 18 0.28 0.21
    -6 7 -18 0.3 0.19
    6 -7 19 0 0.21
    6 -7 20 -0.05 0.18
    6 -7 21 -0.36 0.27
    6 -7 22 1.01 0.34
    6 -7 23 0.19 0.23
    6 -7 24 1.1 0.34
    6 -7 25 0.11 0.23
    6 -7 26 -0.02 0.25
    6 -7 27 0.74 0.35
    -6 -8 27 0.74 0.3
    -6 -8 26 0.21 0.28
    -6 -8 25 -0.36 0.25
    6 8 -25 0.01 0.18
    -6 -8 24 0.35 0.29
    6 8 -24 0.42 0.23
    -6 -8 23 0.15 0.18
    6 8 -23 0.42 0.23
    6 -8 -23 0.53 0.26
    6 -8 -22 -0.13 0.23
    -6 -8 22 0.12 0.23
    6 -8 -21 1.09 0.28
    -6 -8 21 1.42 0.35
    6 -8 -20 6.49 0.66
    -6 -8 20 5.48 0.62
    6 -8 -19 0.06 0.19
    -6 -8 19 -0.1 0.24
    6 -8 -18 0.34 0.25
    6 -8 -18 0.12 0.15
    -6 -8 18 0.23 0.18
    6 -8 -17 3 0.44
    6 -8 -17 3.72 0.44
    -6 8 17 3.27 0.42
    6 -8 -16 0.53 0.25
    6 -8 -16 0.47 0.21
    -6 8 16 0.21 0.11
    6 -8 -15 6.56 0.6
    6 -8 -15 7.31 0.65
    -6 8 15 7.52 0.62
    6 -8 -14 4.86 0.52
    6 -8 -14 3.79 0.48
    -6 8 14 4.31 0.48
    6 -8 -13 9.86 0.71
    -6 8 13 8.89 0.67
    6 -8 -13 9.6 0.71
    6 -8 -12 1 0.27
    6 -8 -12 0.69 0.24
    -6 8 12 1.07 0.28
    6 -8 -11 2.98 0.41
    -6 8 11 3.36 0.43
    6 -8 -11 3.42 0.43
    6 -8 -10 2.86 0.4
    -6 8 10 3.96 0.45
    6 -8 -10 3.13 0.41
    6 -8 -9 4.74 0.5
    6 -8 -9 5.27 0.53
    -6 8 9 5 0.52
    6 -8 -8 0.65 0.25
    -6 8 8 0.37 0.21
    6 -8 -7 0.15 0.16
    -6 8 7 0.22 0.19
    6 -8 -6 -0.2 0.2
    -6 8 6 0.12 0.18
    6 -8 -5 7.38 0.59
    -6 8 5 6.65 0.59
    6 -8 -4 6 0.54
    6 -8 -4 6.44 0.49
    -6 8 4 6.06 0.56
    6 -8 -3 1.36 0.25
    -6 8 3 1.46 0.32
    6 -8 -3 1.91 0.31
    6 -8 -2 0.91 0.25
    6 -8 -2 0.59 0.19
    -6 8 2 0.72 0.23
    6 -8 -1 8.04 0.55
    6 -8 -1 7.8 0.61
    -6 8 1 8.33 0.64
    6 -8 0 0.28 0.22
    6 -8 0 -0.15 0.16
    -6 8 0 0.17 0.18
    6 -8 1 7.91 0.56
    -6 8 -1 7.63 0.62
    6 -8 1 7.43 0.6
    6 -8 2 4.08 0.46
    6 -8 2 4.23 0.43
    -6 8 -2 4.22 0.46
    6 -8 3 9.27 0.67
    6 -8 3 9.41 0.63
    -6 8 -3 9.79 0.7
    -6 8 -4 1.06 0.29
    6 -8 4 0.94 0.23
    6 -8 4 1.09 0.27
    6 -8 5 1.24 0.27
    -6 8 -5 1.21 0.29
    6 -8 5 1.64 0.29
    6 -8 6 -0.07 0.17
    6 8 6 0.13 0.13
    -6 -8 -6 -0.01 0.11
    -6 8 -6 -0.01 0.15
    6 -8 6 0.31 0.18
    6 8 7 14.84 0.75
    -6 -8 -7 15.25 0.74
    6 -8 7 14.67 0.82
    -6 8 -7 14.25 0.84
    6 8 8 1.98 0.29
    -6 -8 -8 1.44 0.25
    -6 8 -8 1.93 0.32
    6 -8 8 1.53 0.31
    6 8 9 -0.06 0.11
    -6 -8 -9 -0.08 0.12
    -6 8 -9 0.33 0.17
    6 -8 9 0.23 0.2
    6 -8 10 3.95 0.46
    6 8 10 4.35 0.44
    -6 -8 -10 3.3 0.38
    -6 8 -10 3.95 0.47
    6 -8 11 1.58 0.32
    6 8 11 1.61 0.29
    -6 -8 -11 1.97 0.32
    -6 8 -11 1.38 0.28
    6 8 12 9.02 0.65
    -6 -8 -12 9.17 0.65
    -6 8 -12 10.13 0.72
    6 -8 12 9.44 0.72
    6 -8 13 1.1 0.29
    6 8 13 1.63 0.3
    -6 8 -13 0.91 0.26
    6 -8 14 0.98 0.27
    -6 8 -14 0.59 0.24
    6 -8 15 0.4 0.26
    -6 8 -15 0.24 0.17
    6 -8 16 0 0.15
    -6 8 -16 0.32 0.17
    6 -8 17 1.3 0.36
    -6 8 -17 1.7 0.32
    6 -8 18 2.45 0.44
    -6 8 -18 1.83 0.32
    6 -8 19 0.02 0.22
    6 -8 20 3.77 0.54
    6 -8 21 -0.05 0.22
    6 -8 22 0.11 0.19
    6 -8 23 -0.04 0.23
    6 -8 24 0.09 0.19
    6 -8 25 0.45 0.23
    6 -8 26 3.36 0.58
    -6 -9 26 0.07 0.25
    -6 -9 25 0.41 0.25
    -6 -9 24 1.17 0.39
    6 -9 -24 2.15 0.45
    6 -9 -23 -0.2 0.22
    -6 -9 23 0.16 0.23
    6 -9 -22 -0.16 0.26
    -6 -9 22 -0.16 0.24
    6 -9 -21 3.7 0.55
    -6 -9 21 3.45 0.52
    6 -9 -20 0.81 0.32
    -6 -9 20 0.29 0.25
    6 -9 -19 0.07 0.21
    -6 -9 19 0.29 0.25
    6 -9 -18 1.24 0.35
    6 -9 -17 2.24 0.42
    6 -9 -17 2.53 0.41
    -6 9 17 2.54 0.39
    6 -9 -16 0.69 0.29
    6 -9 -16 0.75 0.29
    -6 9 16 0.42 0.2
    6 -9 -15 8.3 0.7
    -6 9 15 8.51 0.69
    6 -9 -15 9.59 0.79
    6 -9 -14 0.12 0.18
    6 -9 -14 0.22 0.21
    -6 9 14 0.13 0.17
    6 -9 -13 7.81 0.66
    -6 9 13 7.29 0.64
    6 -9 -13 7.72 0.69
    6 -9 -12 1.44 0.31
    6 -9 -12 1.38 0.31
    -6 9 12 1.42 0.29
    6 -9 -11 2.81 0.44
    -6 9 11 2.84 0.4
    6 -9 -11 2.99 0.44
    6 -9 -10 2.03 0.36
    -6 9 10 1.84 0.33
    6 -9 -10 1.49 0.35
    6 -9 -9 2.29 0.39
    6 -9 -9 2.38 0.39
    -6 9 9 2.73 0.42
    6 -9 -8 11.8 0.8
    6 -9 -8 10.13 0.74
    -6 9 8 11.11 0.77
    6 -9 -7 0.53 0.22
    -6 9 7 0.99 0.28
    6 -9 -6 0.52 0.21
    -6 9 6 0.93 0.24
    6 -9 -5 7.26 0.63
    -6 9 5 6.83 0.61
    6 -9 -4 0.49 0.18
    6 -9 -4 0.41 0.2
    -6 9 4 0.67 0.25
    6 -9 -3 2.78 0.34
    -6 9 3 2.21 0.38
    6 -9 -3 3.18 0.43
    6 -9 -2 1.33 0.32
    6 -9 -2 0.86 0.21
    -6 9 2 1.48 0.33
    6 -9 -1 14.2 0.74
    6 -9 -1 13.44 0.84
    -6 9 1 12.94 0.84
    6 -9 0 0.31 0.16
    6 -9 0 0.92 0.22
    -6 9 0 0.9 0.28
    6 -9 1 0.24 0.19
    6 -9 1 0.09 0.15
    -6 9 -1 0.06 0.18
    6 -9 2 3.32 0.44
    6 -9 2 3.4 0.39
    -6 9 -2 3.07 0.44
    6 -9 3 0.62 0.22
    -6 9 -3 0.69 0.26
    6 -9 3 0.76 0.24
    6 -9 4 -0.4 0.25
    -6 9 -4 0.08 0.14
    6 -9 4 0.05 0.15
    6 -9 5 0.63 0.26
    -6 9 -5 0.92 0.26
    6 -9 5 0.69 0.21
    6 -9 6 0.31 0.21
    -6 9 -6 0.25 0.21
    6 -9 6 0.32 0.19
    6 9 7 0.48 0.2
    -6 9 -7 0.83 0.24
    6 -9 7 0.06 0.15
    6 -9 7 0.47 0.2
    6 -9 8 4.25 0.5
    6 9 8 4.3 0.43
    -6 -9 -8 4.85 0.45
    6 -9 8 6.12 0.55
    -6 9 -8 4.77 0.53
    6 9 9 0.11 0.12
    -6 -9 -9 0.04 0.13
    -6 9 -9 0.13 0.13
    6 -9 9 0 0.16
    6 9 10 0.68 0.22
    -6 -9 -10 0.51 0.18
    -6 9 -10 0.67 0.23
    6 -9 10 0.8 0.25
    6 -9 11 0.26 0.2
    6 9 11 0.18 0.17
    -6 -9 -11 -0.14 0.16
    -6 9 -11 -0.01 0.16
    6 -9 12 0.27 0.23
    6 9 12 0.2 0.17
    -6 -9 -12 0.11 0.14
    -6 9 -12 0.24 0.23
    6 9 13 1.87 0.33
    6 -9 13 0.98 0.29
    -6 -9 -13 1.55 0.31
    -6 9 -13 1.69 0.32
    6 -9 14 0.3 0.19
    -6 -9 -14 0.41 0.2
    6 9 14 0.67 0.26
    -6 9 -14 0.55 0.24
    6 -9 15 0.36 0.23
    -6 -9 -15 -0.11 0.19
    6 9 15 0.18 0.17
    -6 9 -15 0.16 0.15
    6 -9 16 -0.16 0.19
    6 9 16 0.39 0.22
    -6 9 -16 0.11 0.18
    6 -9 17 0.81 0.29
    -6 9 -17 0.49 0.23
    6 -9 18 0.88 0.31
    6 -9 19 0.21 0.22
    6 -9 20 0.17 0.22
    6 -9 21 0.61 0.3
    6 -9 22 0.14 0.17
    6 -9 23 3.08 0.52
    6 -9 24 2.39 0.48
    6 -9 25 0.41 0.26
    -6 -10 25 0.27 0.24
    6 -10 -25 0.02 0.21
    6 -10 -24 0.27 0.22
    -6 -10 24 0.72 0.32
    6 -10 -23 -0.04 0.23
    -6 -10 23 -0.1 0.21
    6 -10 -22 0.33 0.25
    -6 -10 22 0.66 0.32
    6 -10 -21 -0.02 0.23
    -6 -10 21 -0.08 0.21
    6 -10 -20 0.2 0.24
    6 -10 -19 0.71 0.26
    6 -10 -18 1.95 0.42
    6 -10 -17 0.37 0.24
    6 -10 -17 0.59 0.23
    -6 10 17 0.53 0.24
    6 -10 -16 -0.11 0.2
    6 -10 -16 -0.17 0.16
    -6 10 16 0.15 0.19
    6 -10 -15 -0.03 0.19
    6 -10 -15 -0.14 0.16
    -6 10 15 0.08 0.15
    6 -10 -14 0.11 0.19
    6 -10 -14 -0.03 0.2
    -6 10 14 -0.03 0.19
    6 -10 -13 1.84 0.38
    6 -10 -13 1.95 0.42
    -6 10 13 1.5 0.32
    6 -10 -12 0.29 0.23
    -6 10 12 0.41 0.19
    6 -10 -11 1.68 0.36
    -6 10 11 2.15 0.41
    6 -10 -11 1.63 0.36
    6 -10 -10 3.22 0.45
    -6 10 10 3.04 0.46
    6 -10 -10 2.86 0.43
    6 -10 -9 0.19 0.23
    -6 10 9 0.18 0.18
    6 -10 -9 0.2 0.17
    6 -10 -8 0.31 0.23
    6 -10 -8 0.2 0.17
    -6 10 8 0.42 0.22
    6 -10 -7 0.4 0.25
    6 -10 -7 0.43 0.21
    -6 10 7 0.39 0.24
    6 -10 -6 0.2 0.17
    6 -10 -6 0.33 0.21
    -6 10 6 0.34 0.25
    6 -10 -5 0.05 0.21
    -6 10 5 -0.03 0.17
    6 -10 -4 0.09 0.21
    -6 10 4 -0.01 0.17
    6 -10 -3 0.98 0.28
    -6 10 3 0.41 0.22
    6 -10 -2 9.5 0.74
    -6 10 2 9.4 0.75
    6 -10 -1 0.5 0.24
    -6 10 1 0.16 0.17
    6 -10 0 3.99 0.52
    -6 10 0 3.53 0.47
    6 -10 1 0.31 0.23
    -6 10 -1 0.04 0.19
    6 -10 2 2.77 0.45
    -6 10 -2 1.81 0.35
    6 -10 3 0.23 0.24
    6 -10 3 0.26 0.15
    -6 10 -3 -0.05 0.18
    -6 10 -4 0.19 0.18
    6 -10 4 0.24 0.16
    6 -10 4 -0.07 0.22
    6 -10 5 0.59 0.25
    -6 10 -5 0.25 0.21
    6 -10 5 0.59 0.21
    6 -10 6 3.73 0.49
    -6 10 -6 3.57 0.48
    6 -10 6 2.78 0.38
    6 -10 7 0.93 0.3
    -6 10 -7 1.77 0.37
    6 -10 7 1.9 0.34
    6 -10 8 2.19 0.39
    -6 10 -8 1.84 0.35
    6 -10 8 2.13 0.35
    6 10 9 0.56 0.2
    6 -10 9 0.37 0.24
    -6 10 -9 0.28 0.22
    6 -10 9 0.37 0.21
    6 10 10 0.23 0.17
    6 -10 10 -0.19 0.22
    -6 10 -10 -0.11 0.14
    6 -10 10 0.25 0.18
    6 10 11 1.38 0.3
    -6 -10 -11 1.4 0.3
    -6 10 -11 0.72 0.24
    6 -10 11 0.57 0.27
    6 -10 11 0.87 0.28
    6 -10 12 0.54 0.24
    6 10 12 1.27 0.3
    -6 -10 -12 0.95 0.27
    -6 10 -12 1.42 0.33
    6 -10 13 0.2 0.23
    6 10 13 0.1 0.15
    -6 -10 -13 -0.18 0.17
    -6 10 -13 0.14 0.21
    6 -10 14 4.73 0.56
    6 10 14 4.94 0.55
    -6 -10 -14 3.96 0.5
    -6 10 -14 4.36 0.53
    6 -10 15 0.11 0.16
    6 10 15 0.57 0.28
    -6 -10 -15 0.05 0.15
    -6 10 -15 0.01 0.18
    6 10 16 7.88 0.71
    -6 -10 -16 6.64 0.65
    -6 10 -16 7.16 0.66
    6 -10 16 7.29 0.7
    6 -10 17 0.26 0.23
    -6 -10 -17 0.19 0.19
    6 10 17 0.42 0.22
    -6 10 -17 0.01 0.19
    6 -10 18 3.94 0.56
    6 10 18 3.81 0.52
    6 -10 19 0.45 0.25
    6 10 19 0.33 0.21
    6 -10 20 0.28 0.27
    6 10 20 0.2 0.24
    6 -10 21 0.11 0.2
    6 10 21 0.09 0.19
    6 -10 22 2.01 0.44
    6 -10 23 0.06 0.21
    6 -10 24 1.13 0.37
    6 -11 -22 1.99 0.47
    -6 -11 22 1.23 0.35
    6 -11 -21 0.65 0.25
    6 -11 -20 2.92 0.52
    6 -11 -19 3.51 0.58
    6 -11 -18 0.37 0.32
    6 -11 -17 0.06 0.24
    6 -11 -17 0.28 0.26
    6 -11 -16 2.08 0.47
    6 -11 -16 1.66 0.39
    -6 11 16 1.54 0.36
    6 -11 -15 2.46 0.47
    6 -11 -15 2.5 0.43
    -6 11 15 2.01 0.39
    6 -11 -14 0.21 0.23
    6 -11 -14 -0.15 0.21
    -6 11 14 0.15 0.24
    6 -11 -13 0.14 0.19
    6 -11 -13 0.35 0.29
    -6 11 13 0.29 0.23
    6 -11 -12 1.84 0.37
    6 -11 -12 2.09 0.44
    -6 11 12 1.91 0.36
    6 -11 -11 1.85 0.4
    -6 11 11 1.47 0.36
    6 -11 -11 2.12 0.43
    6 -11 -10 0.06 0.2
    -6 11 10 -0.23 0.24
    6 -11 -10 0.06 0.17
    6 -11 -9 -0.1 0.2
    -6 11 9 0.16 0.2
    6 -11 -9 0.22 0.21
    6 -11 -8 0.25 0.28
    6 -11 -8 0.49 0.26
    -6 11 8 0.31 0.25
    6 -11 -7 0.07 0.2
    6 -11 -7 0.24 0.24
    -6 11 7 -0.08 0.17
    6 -11 -6 0.01 0.19
    6 -11 -6 0.31 0.22
    -6 11 6 0.09 0.18
    6 -11 -5 0.93 0.33
    6 -11 -5 0.8 0.29
    -6 11 5 0.72 0.26
    6 -11 -4 0.08 0.2
    -6 11 4 0.1 0.19
    6 -11 -3 0.97 0.26
    -6 11 3 0.73 0.25
    6 -11 -2 5.4 0.59
    -6 11 2 5 0.59
    -6 11 1 0.65 0.26
    6 -11 -1 1.15 0.31
    -6 11 0 0.73 0.28
    6 -11 0 0.24 0.21
    6 -11 1 0.53 0.23
    -6 11 -1 0.65 0.24
    6 -11 2 0.88 0.31
    -6 11 -2 0.92 0.29
    6 -11 3 2.87 0.47
    -6 11 -3 1.95 0.39
    6 -11 4 1.59 0.38
    -6 11 -4 1.12 0.33
    -6 11 -5 9.61 0.79
    6 -11 5 9.49 0.79
    -6 11 -6 0.08 0.14
    6 -11 6 0.8 0.28
    6 -11 7 -0.41 0.3
    -6 11 -7 0.25 0.21
    6 -11 8 0.26 0.21
    -6 11 -8 -0.14 0.24
    6 -11 9 0.21 0.25
    -6 11 -9 0.68 0.28
    6 -11 10 1.24 0.35
    6 11 10 2.08 0.36
    -6 11 -10 1.65 0.37
    6 -11 11 1.24 0.33
    6 11 11 1.08 0.27
    -6 11 -11 0.99 0.3
    6 -11 11 1 0.29
    6 11 12 0.99 0.27
    -6 11 -12 1.44 0.33
    6 -11 12 1.05 0.3
    6 -11 12 1.37 0.32
    6 -11 13 4.62 0.55
    6 11 13 3.92 0.5
    -6 11 -13 3.85 0.52
    6 -11 13 3.78 0.54
    6 -11 14 0.35 0.26
    6 11 14 0.02 0.18
    6 -11 14 0.18 0.22
    -6 -11 -14 -0.18 0.2
    -6 11 -14 0.23 0.19
    6 -11 15 1.06 0.3
    6 11 15 0.65 0.25
    -6 -11 -15 0.41 0.22
    -6 11 -15 0.31 0.21
    6 -11 16 0.12 0.17
    6 11 16 0.29 0.2
    -6 -11 -16 0.06 0.18
    -6 11 -16 0.21 0.17
    6 -11 17 1.71 0.36
    6 11 17 1.66 0.38
    -6 -11 -17 1.16 0.34
    -6 11 -17 1.43 0.33
    6 -11 18 0.17 0.22
    -6 -11 -18 -0.08 0.24
    6 11 18 0.48 0.26
    6 -11 19 0.38 0.25
    6 11 19 0.48 0.23
    6 -11 20 0.05 0.22
    6 11 20 -0.03 0.17
    6 11 21 7.2 0.75
    6 -11 21 8.03 0.81
    6 -11 22 0.15 0.26
    6 11 22 0.86 0.35
    6 -12 -19 0.12 0.24
    6 -12 -18 1.45 0.42
    6 -12 -17 1.13 0.36
    6 -12 -16 1.28 0.41
    6 -12 -16 0.59 0.29
    -6 12 16 0.63 0.27
    6 -12 -15 8.45 0.81
    -6 12 15 9.3 0.82
    6 -12 -15 7.81 0.79
    6 -12 -14 0.12 0.21
    6 -12 -14 0.66 0.37
    -6 12 14 0.35 0.25
    6 -12 -13 0.56 0.3
    6 -12 -13 0.59 0.32
    -6 12 13 -0.02 0.18
    6 -12 -12 -0.03 0.21
    6 -12 -12 0.36 0.27
    -6 12 12 0.63 0.27
    6 -12 -11 0.93 0.29
    -6 12 11 0.95 0.27
    6 -12 -11 1.02 0.35
    6 -12 -10 1.44 0.37
    -6 12 10 1.31 0.37
    6 -12 -10 1.07 0.35
    6 -12 -9 0.89 0.31
    -6 12 9 0.8 0.31
    6 -12 -9 0.31 0.24
    6 -12 -8 0.22 0.2
    6 -12 -8 0.19 0.21
    -6 12 8 0.19 0.16
    6 -12 -7 2.36 0.43
    6 -12 -7 1.88 0.39
    -6 12 7 2.01 0.41
    6 -12 -6 1.2 0.31
    6 -12 -6 1.52 0.37
    -6 12 6 0.91 0.28
    6 -12 -5 0.06 0.18
    6 -12 -5 -0.16 0.22
    -6 12 5 0.02 0.18
    6 -12 -4 0.49 0.23
    6 -12 -4 0.83 0.3
    -6 12 4 0.7 0.28
    6 -12 -3 1.17 0.31
    6 -12 -3 0.95 0.32
    -6 12 3 1.77 0.4
    6 -12 -2 0.51 0.24
    -6 12 2 0.59 0.25
    6 -12 -1 0.27 0.2
    -6 12 1 0.48 0.23
    -6 12 0 0.43 0.25
    6 -12 0 0.34 0.25
    6 -12 1 6.78 0.7
    -6 12 -1 6.22 0.67
    6 -12 2 1.89 0.43
    -6 12 -2 2.67 0.46
    6 -12 3 3.23 0.51
    -6 12 -3 3.34 0.5
    6 -12 4 3.85 0.57
    -6 12 -4 4.23 0.56
    6 -12 5 0.94 0.31
    -6 12 -5 1.1 0.34
    6 -12 6 0.99 0.34
    -6 12 -6 0.97 0.33
    6 -12 7 0.13 0.24
    -6 12 -7 -0.07 0.21
    -6 12 -8 0.38 0.23
    6 -12 8 0.06 0.23
    6 -12 9 3.71 0.54
    -6 12 -9 4.83 0.6
    6 -12 10 0.44 0.29
    -6 12 -10 0.65 0.3
    6 -12 11 0.82 0.32
    -6 12 -11 0.37 0.26
    -6 12 -12 0.9 0.3
    6 -12 12 0 0.25
    6 -12 13 0.04 0.21
    6 12 13 -0.1 0.17
    -6 12 -13 0.23 0.19
    6 -12 14 0.2 0.19
    6 12 14 0.21 0.22
    -6 12 -14 0.39 0.26
    6 12 15 -0.27 0.19
    6 -12 15 0.13 0.23
    -6 12 -15 0.48 0.27
    6 -12 16 -0.1 0.28
    6 12 16 0.27 0.22
    -6 12 -16 0.65 0.29
    6 -12 17 1.56 0.42
    6 12 17 1.79 0.4
    6 12 18 1.13 0.35
    -6 -12 -18 0.82 0.33
    6 12 19 -0.2 0.2
    -6 -12 -19 -0.26 0.27
    6 12 20 1.49 0.39
    6 -13 -16 2.17 0.47
    6 -13 -16 2.66 0.52
    6 -13 -15 0.47 0.32
    6 -13 -15 0.55 0.32
    6 -13 -14 1.95 0.44
    6 -13 -14 2.31 0.48
    -6 13 14 2.36 0.45
    6 -13 -13 0.38 0.31
    6 -13 -13 -0.23 0.22
    -6 13 13 0.22 0.2
    6 -13 -12 0.9 0.36
    6 -13 -12 1.09 0.36
    -6 13 12 0.8 0.3
    6 -13 -11 0.32 0.26
    -6 13 11 0 0.19
    6 -13 -11 0.2 0.26
    6 -13 -10 0.39 0.26
    -6 13 10 0.41 0.24
    6 -13 -10 0.97 0.36
    6 -13 -9 5.6 0.69
    -6 13 9 4.04 0.57
    6 -13 -9 4.68 0.62
    6 -13 -8 1.23 0.35
    -6 13 8 0.98 0.34
    6 -13 -8 1.44 0.42
    6 -13 -7 1.32 0.39
    6 -13 -7 1.03 0.35
    -6 13 7 0.82 0.32
    6 -13 -6 -0.15 0.3
    6 -13 -6 0.73 0.32
    -6 13 6 0.9 0.35
    6 -13 -5 0.36 0.29
    6 -13 -5 0.72 0.29
    -6 13 5 0.36 0.23
    6 -13 -4 1.1 0.38
    6 -13 -4 1 0.35
    -6 13 4 0.57 0.25
    6 -13 -3 0.27 0.21
    6 -13 -3 0.04 0.23
    -6 13 3 0.36 0.24
    6 -13 -2 0.78 0.31
    6 -13 -2 0.84 0.3
    -6 13 2 1.18 0.35
    6 -13 -1 0.31 0.27
    -6 13 1 0.68 0.32
    6 -13 -1 -0.13 0.26
    6 -13 0 1.36 0.35
    -6 13 0 0.41 0.27
    -6 13 -1 1.83 0.41
    6 -13 1 1.83 0.39
    -6 13 -2 1.66 0.4
    6 -13 2 1.83 0.45
    6 -13 3 -0.11 0.2
    -6 13 -3 0.14 0.19
    6 -13 4 1.59 0.41
    -6 13 -4 1.03 0.33
    6 -13 5 0.98 0.35
    -6 13 -5 0.73 0.33
    6 -13 6 3.12 0.52
    -6 13 -6 3.96 0.58
    6 -13 7 1.36 0.38
    -6 13 -7 1.2 0.32
    6 -13 8 0.98 0.35
    -6 13 -8 1.09 0.36
    6 -13 9 0.66 0.32
    -6 13 -9 0.32 0.24
    -6 13 -10 6.72 0.72
    6 -13 10 4.87 0.65
    -6 13 -11 3.34 0.53
    6 -13 11 3.53 0.58
    6 -13 12 2.27 0.49
    -6 13 -12 2.95 0.52
    6 -13 13 2.1 0.49
    -6 13 -13 4.33 0.6
    6 -13 14 0.45 0.3
    -6 13 -14 1.22 0.35
    6 13 15 2.75 0.47
    -6 13 -15 2.72 0.48
    6 13 16 0.02 0.24
    6 13 17 -0.33 0.29
    6 -14 -10 -0.03 0.22
    6 -14 -10 0.46 0.32
    6 -14 -9 1.23 0.4
    -6 14 9 1.24 0.37
    6 -14 -9 1.02 0.39
    6 -14 -8 1.59 0.44
    -6 14 8 2.55 0.52
    6 -14 -8 2.56 0.52
    6 -14 -7 -0.37 0.29
    -6 14 7 -0.03 0.23
    6 -14 -7 0.53 0.29
    6 -14 -6 0.05 0.24
    6 -14 -6 0.47 0.26
    -6 14 6 0.18 0.22
    6 -14 -5 0.19 0.29
    6 -14 -5 0.93 0.34
    -6 14 5 0.6 0.23
    6 -14 -4 0.99 0.36
    6 -14 -4 1.55 0.4
    -6 14 4 1.05 0.35
    6 -14 -3 -0.08 0.19
    6 -14 -3 -0.14 0.23
    -6 14 3 -0.31 0.29
    6 -14 -2 0.08 0.23
    6 -14 -2 0.24 0.26
    -6 14 2 0.22 0.22
    6 -14 -1 0.59 0.34
    6 -14 -1 0.51 0.33
    -6 14 1 0.36 0.29
    6 -14 0 0 0.22
    6 -14 0 0.05 0.17
    -6 14 0 0.12 0.23
    6 -14 1 0.87 0.31
    6 -14 1 0.05 0.24
    -6 14 -1 0.59 0.29
    -6 14 -2 0.61 0.33
    6 -14 2 0.42 0.31
    -6 14 -3 1.17 0.33
    6 -14 3 1.14 0.36
    -6 14 -4 3.05 0.55
    6 -14 4 2.24 0.47
    6 -14 5 0.06 0.24
    -6 14 -5 0.96 0.35
    6 -14 6 2.47 0.49
    -6 14 -6 2.99 0.52
    6 -14 7 0.6 0.31
    -6 14 -7 0.34 0.25
    6 -14 8 1.99 0.48
    -6 14 -8 2.1 0.42
    6 -14 9 0.59 0.37
    -6 14 -9 0.78 0.34
    -6 14 -10 0.23 0.24
    -7 0 29 -0.01 0.23
    7 0 -29 0.39 0.29
    -7 0 28 0.15 0.22
    -7 0 28 -0.2 0.24
    -7 0 27 0.22 0.23
    -7 0 27 0.21 0.18
    -7 0 26 -0.02 0.2
    -7 0 26 -0.08 0.17
    -7 0 25 -0.08 0.19
    -7 0 25 0.37 0.21
    -7 0 24 -0.23 0.24
    -7 0 24 -0.4 0.28
    -7 0 23 3.22 0.5
    -7 0 23 2.51 0.44
    -7 0 22 -0.06 0.16
    -7 0 22 -0.02 0.21
    -7 0 21 0.22 0.17
    -7 0 21 0.36 0.24
    -7 0 20 -0.24 0.19
    -7 0 19 6.98 0.65
    -7 0 18 -0.07 0.17
    -7 0 17 14.62 0.9
    -7 0 17 13.87 0.73
    -7 0 16 0.13 0.19
    -7 0 15 1.26 0.32
    -7 0 14 -0.01 0.17
    -7 0 13 0 0.18
    -7 0 12 0.03 0.17
    -7 0 11 0.54 0.26
    -7 0 10 -0.03 0.17
    -7 0 9 4.25 0.47
    -7 0 8 -0.18 0.17
    -7 0 7 0.94 0.27
    -7 0 6 0.42 0.26
    -7 0 5 2.91 0.38
    -7 0 4 0.33 0.2
    -7 0 3 0.21 0.16
    7 0 -3 0.06 0.07
    7 0 -3 -0.18 0.23
    7 0 -2 -0.12 0.19
    7 0 -2 0.05 0.07
    -7 0 1 105.68 1.94
    7 0 -1 107.91 2.05
    -7 0 0 0.24 0.19
    7 0 0 0.24 0.17
    -7 0 -1 7.93 0.53
    7 0 1 7.84 0.57
    -7 0 -2 -0.24 0.12
    7 0 2 -0.31 0.22
    -7 0 -3 9.8 0.56
    7 0 3 8.98 0.6
    -7 0 -4 -0.03 0.12
    7 0 4 0 0.19
    -7 0 -5 3.02 0.32
    7 0 5 2.85 0.37
    -7 0 -6 0.08 0.12
    7 0 6 -0.06 0.18
    -7 0 -7 3.8 0.33
    7 0 7 4.6 0.47
    -7 0 -8 -0.07 0.12
    7 0 8 0.29 0.21
    -7 0 -9 0.74 0.13
    7 0 9 1.28 0.28
    7 0 10 0.19 0.22
    7 0 11 1.63 0.32
    7 0 12 0.03 0.16
    7 0 13 3.3 0.43
    7 0 14 -0.1 0.16
    7 0 15 4.6 0.5
    7 0 16 0.48 0.23
    -7 0 -17 -0.2 0.14
    7 0 17 0.15 0.17
    -7 0 -18 0.13 0.17
    7 0 18 0.69 0.26
    7 0 19 0.78 0.27
    7 0 20 0.13 0.18
    7 0 21 1.68 0.38
    7 0 22 -0.15 0.2
    7 0 23 7.26 0.71
    7 0 24 0.3 0.26
    7 0 25 1.32 0.37
    7 0 26 -0.19 0.21
    7 0 27 -0.02 0.25
    7 0 28 -0.19 0.28
    7 0 29 0.44 0.31
    7 0 30 0.31 0.29
    -7 1 29 -0.17 0.21
    -7 -1 29 0.58 0.28
    7 1 -29 -0.11 0.19
    7 -1 -29 0.32 0.26
    -7 1 28 0.63 0.27
    -7 -1 28 0.46 0.24
    -7 -1 28 0.43 0.27
    -7 1 27 0.61 0.32
    -7 -1 27 0.39 0.23
    -7 -1 27 0.19 0.2
    -7 1 26 0.5 0.31
    -7 -1 26 -0.14 0.27
    -7 -1 26 0.22 0.22
    -7 1 25 0.1 0.2
    -7 -1 25 0.36 0.21
    -7 -1 25 0.11 0.21
    -7 1 24 0.23 0.26
    -7 -1 24 0.09 0.21
    -7 1 24 -0.21 0.24
    -7 -1 24 0.1 0.21
    -7 1 23 0.08 0.23
    -7 1 23 0.01 0.18
    -7 -1 23 0.02 0.21
    -7 1 22 6.96 0.66
    -7 1 22 6.9 0.67
    -7 -1 22 6.23 0.64
    -7 1 21 1.43 0.31
    -7 1 21 1.84 0.38
    -7 -1 21 1.73 0.37
    -7 1 20 8.14 0.68
    -7 1 20 8.11 0.7
    -7 -1 20 8.4 0.72
    -7 1 19 2.72 0.41
    -7 1 19 2.86 0.44
    -7 -1 19 3.12 0.45
    -7 1 18 1.53 0.31
    -7 1 18 1.38 0.33
[truncated: 167,967 more chars]
